# Supplementary material for: Convergence of Domain Architecture, Structure, and Ligand Affinity in Animal and Plant RNA-Binding Proteins
Source: Mol Biol Evol. 2017 Feb 25;34(6):1429–44. doi: 10.1093/molbev/msx090 (PMC5435087; doi:10.1093/molbev/msx090)
Supplement: Supplementary Data [file msx090_Supp.zip]

Archive with 5 entries (5 files):
- ancestral_dsrms.fasta.txt
- DRB_full_idmap.txt
- dsrm_full_idmap.txt
- full_trees.nexus.txt
- SI_01.pdf
