# Supplementary material for: Convergence of Domain Architecture, Structure, and Ligand Affinity in Animal and Plant RNA-Binding Proteins
Source: Mol Biol Evol. 2017 Feb 25;34(6):1429–44. doi: 10.1093/molbev/msx090 (PMC5435087; doi:10.1093/molbev/msx090)
Supplement: Supplementary Data [file msx090_Supp.zip › ancestral_dsrms.fasta.txt]

>951
--------MFVAESVTPTVE-LNALCVKLGRMQ-STYN-Y----NMRG--GAYPPRYFY-PFPVPPVLYQVELSVGG----QQ-F-NGK---GKTRQASKHDATTRALRILQNEPPPERLE---
>950
--------MFAAESITPTVE-LNALCMKLGRMQ-STYN-Y----NMRG--GAYPPRYFY-PFPVPPFLYQVELSVGG----QQ-F-NGK---GRTRQAAKHDAATKALRILQNEPPPERLE---
>949
--------NATADSITPTME-LNALCMKLGRMQPSTYN-Y----NMRG-PGPYPPRYFY-PFPVPPILYHMELSVGG----QQ-F-NGK---GRTRQAAKHDAASKALRILQNEPMPERLE---
>956
--------PGP---VLPKNA-LMQLNEIKP---GLQYM------LLSQ-TG---P-----VH---APLFVMSVEVNG----QV-F-EGS---GPTKKKAKLHAAEKALRSFVQ-F---------
>955
--------PGP---VPPPNA-PMQLNMIKP---GPQYM------LLSQ-TG---P-----VH---APLFVMSVEVNG----QV-F-EGS---GPTKKKAKLHAAEKALRSFVQ-F---------
>964
-----YTTSK-NKNKSAMCR-VAEIARFNK--LRHFYD------LQDE-SG---P-----AH---KKLFTVRLVLNE----ET-F-EGS---GTSIKRAQQASAETALEGTS--LPQPTER---
>963
-----YSQIDANHQRTPMCR-IAEIARYNK--IRHEYD------LMDE-SG---P-----AH---KKQFTVSLVLTD----QV-F-YGK---GASIKRAQQSAAETALNGTI--LPKPPDK---
>962
-----YNNIDANHQKNVMCR-IYELARFNK--IRHEYD------LMDE-SG---P-----PH---KKLFTVSLVLTD----EV-F-EGS---GSSIKKAQQAAAETALNGTI--LPKPPDK---
>968
-----STSPSPSKDKTPMCL-VNELARFNN--VQHQYR------LVEE-QG---P-----PH---KKTFTVILKLGS----EE-Y-TAS---GSSIKRARHAAAEMALQKTA--LKHPTPKT--
>967
-----ENSTSIDKDKTPMCL-VNELARFNK--IQHQYR------LVNE-QG---P-----PH---KKKFTVILQLGN----EE-Y-NAD---GMSIKRAQHAAAEMALQKTA--LKHPTPKT--
>966
-----KTNGSSSKDKTPMCL-VNELARFNK--IPHQYR------LTHE-QG---P-----PH---KKTFTVTLKLGN----EE-Y-QAD---GSSIKKAQHAAAQLALNKTT--YKHPPEKS--
>965
-----NQNLSNMKEKTPMCL-VNELARFNK--IQHQYR------LTNE-QG---P-----AH---KKRFTVTLKLGN----EE-Y-QAD---GSSIKKAQHSAAQLALTKTT--YKHPPP----
>961
-----HTNVSNMKEKTPMCL-VNELARFNK--IQHQYR------LMNE-QG---P-----AH---KKRFTVTLKLGD----EE-Y-QGD---GSSIKKAQHSAATLALNKTI--YPHPPPK---
>973
-----PSSMAHPKEKTPMCL-VNELARFNK--IQPEYK------LLRE-QG---P-----AH---CKVFTVQLTLGD----QH-W-EAE---GTSIKKAQHTAAAKALEGTK--FPKPIVR---
>972
-----VTNMANPKEKTPMCL-VNELARFNK--IQPEYK------LLSE-QG---P-----AH---CKIFSVRLTLGD----QH-W-EAE---GTSIKKAQHSAASSALTETT--LPKPSVR---
>971
-----QENMANPKEKTPMCL-VNELARFNR--IQPQYK------LLSE-RG---P-----AH---AKIFTVQLALGD----QH-W-EAE---GTSIKKAQHSTASKALTESP--LPRPSPR---
>974
-----QDNMANPKEKTPMCL-VNELARFNR--VQPQYK------LLNE-RG---P-----AH---AKMFSVQLTLGE----QT-W-QSE---GSSIKKAQHAAANKALRETT--LPKPTP----
>970
-----QDNMANPKEKTPMCL-VNELARFNR--VQPQYK------LLNE-RG---P-----AH---AKMFSVQLTLGE----QT-W-ESE---GSSIKKAQHAAANKALTETT--LPKPTPR---
>969
-----QDNMANPKEKTPMCL-VNELARFNR--IQPQYK------LLNE-RG---P-----AH---AKMFTVQLTLGE----QT-W-EAE---GSSIKKAQHAAASKALNETT--LPKPTPR---
>960
-----QDNMANPKEKTPMCL-VNELARFNR--IQHQYK------LLNE-RG---P-----AH---AKMFTVQLTLGE----QT-W-EAE---GSSIKKAQHAAASKALNETT--LPKPTPR---
>959
-----PDNMANPKEKTPMCL-INELARFNK--IQPQYK------LINE-TG---P-----AH---QKMFTISLTLND----QT-W-EAE---GSSIKKAQHAAASKALDTCN--LPWPKPR---
>958
-----PDNMANPKEKTPMCL-MNELARFNN--IQPQYK------LINE-TG---P-----AH---KKTFTVQLTLGD----GT-W-EGM---GNNIKKAQHAAASKGLDNCN--LPWPEPK---
>957
-----PDNMANPHEKTPISL-MNEWCRYNN--IQPQYK------LIKE-TG---P-----CH---PKTFTCQLTLGD----EI-W-EAE---ASSIKKAKHEAASKALDNCG--LPWPEPR---
>954
-----PDNMGPPHEKTPMSL-MNEWCRQNN--IQPQYK------LINE-TG---P-----CH---PKMFVVQLTLND----EI-W-EGN---GSSKKKAKHHAAEKALKNCT--LPWPEPR---
>982
-----QNIVLNSKDFNFIQF-LHEIASEQQ-FEVTYVD------IEEK-AL---S-----GK---SQCLVQLSTLPV----AV-C-YGA---GATPKEAQSAAALNALEYLRI-MSKK------
>983
-------TCLNDGDVNLVQF-LQEIASEQQ-FEVTYVD------IEEK-SI---S-----GK---CQCLVQLSTLPV----AV-C-YGC---GVTSKDAQASAAQNALEYLKI-MTKK------
>981
-----QNTCLNDGDVNFVQF-LHEIASEQQ-FEVTYVD------IEEK-SI---S-----GK---CQCLVQLSTLPV----AV-C-YGC---GVTSKDAQASAAQNALEYLKI-MTKK------
>980
-----QVTCLNNKDFNFVQF-LQEIASEQQ-FEVTYVD------IEEK-SM---S-----GK---CQCLVQLSTLPV----AV-C-YGA---GVTSKDAQSSAAQNALEYLKI-MTKK------
>979
-----QVTCLNNKDFNFVQF-LQEIASEQQ-FEVTYVD------IEEK-SI---S-----GK---CQCLVQLSTLPV----AV-C-HGA---GVTSKDAQSSAAQNALEYLKI-MTKK------
>978
-----QVTCLNDKDFDFVQF-LQEIATEQQ-FEVTYVD------IDEK-TL---S-----GK---CQCLVQLSTLPV----AV-C-HGS---GSTSKEAQSSAAQNALEYLKI-MTKK------
>986
-----EKTCLKNNKIDYIKL-LGEIATENQ-FEVTYVD------IEEK-TF---S-----GQ---FQCLVQLSTLPV----GV-C-HGS---GPTAADAQRHAAQNALEYLKI-MTKK------
>985
-----EKTCLKNNKIDYIKL-LGEIATENQ-FEVTYVD------IEEK-TF---S-----GQ---FQCLVQLSTLPV----GV-C-HGS---GPTAADAQRHAAQNALEYLKI-MTKK------
>984
-----QKTCLKSNKIDYIKL-LGEIATENQ-FEVTYVD------IEEK-TF---S-----GQ---FQCLVQLSTLPV----GV-C-HGS---GSTAADAQRHAAQNALEYLKI-MTKK------
>977
-----QVTCLNDNNIDFIQM-LHEIATEQQ-FEVTYVD------IEEK-TL---S-----GK---FQCLVQLSTLPV----AV-C-HGS---GSTAKDAQSHAAQNALEYLKI-MTKK------
>1000
IGLKGSSPTPPCSPVQPSKQ-LEYLARIQG-FQVHYCD------RQ--------S-----GK----ECVTCLTLAPV----QM-TFHAI---GSSIEASHDQAALSALKQFSE-QGLDPMEG--
>1003
IGLKGSSPTPPCSPVQPSKQ-LEYLARIQG-FQVHYCD------RQ--------S-----GK----EHVTCLTLAPV----QM-TFHAI---GSSIEASHDQAALSALKQFSE-QGLDSMEG--
>1002
IGLKGSSPTPPCSPVQPSKQ-LEYLARIQG-FQVHYCD------RQ--------S-----GR----ECVTCLTLAPV----QM-TFHAI---GSSIEASHDQAALSALKQFSE-QGLDPMEG--
>1004
IGLKGSSPTPPCSPVQPSKQ-LEYLARIQG-FQVHYCD------RQ--------S-----GK----ECVTCLTLAPV----QM-TFHAI---GNSIEASHDQAALSALKQFSE-QGLDPMEG--
>1001
IGLKGSSPTPPCSPVQPSKQ-LEYLARIQG-FQVHYCD------RQ--------S-----GK----ECVTCLTLAPV----QM-TFHAI---GSSIEASHDQAALSALKQFSE-QGLDPMEG--
>999
IGLKGSSPTPPCSPVQPSKQ-LEYLARIQG-FQVHYCD------RQ--------S-----GK----ECVTCLTLAPV----QM-TFHAI---GSSIEASHDQAALSALKQFSE-QGLDPMEG--
>998
IGLKGSSPTPPCSPVPPSKQ-LEYLARIQG-FQVHYCD------RQ--------S-----GK----ECVTCLTLAPV----QM-TFHAI---GSSIEASHDQAALSALKQFSE-QGLDPMDG--
>997
IGLKGSSPTPPCSPVQPSKQ-LEYLARIQG-FQVHYCD------RQ--------S-----GK----ECVTCLTLAPV----QM-TFHAI---GSSIEASHDQAALSALKQFSE-QGLDPIDG--
>996
IGLKGSSPTPPCSPVQPSKQ-LEYLARIQG-FQVHYCD------RQ--------S-----GK----ECVTCLTLAPV----QM-TFHAI---GSSIEASHDQAALSALKQFSE-QGLDPIDG--
>1006
IGLKGSSPTPPCSPVQPSKQ-LEYLARIQG-FQVHYCD------RQ--------S-----GK----ECVTCLTLAPV----QM-TFHAI---GSSIEASHDQAALSALKQFSE-QGLDPIDG--
>1005
IGLKGSSPTPPCSPVQPSKQ-LEYLARIQG-FQVHYCD------RQ--------S-----GK----ECVTCLTLAPV----QM-TFHAI---GSSIEASHDQAALSALKQFSE-QGLDPIDG--
>995
IGLKGSSPTPPCSPVQPSKQ-LEYLARIQG-FQVHYCD------RQ--------S-----GK----ECVTCLTLAPV----QM-TFHAI---GSSIEASHDQAALSALKQFSE-QGLDPIDG--
>994
IGLKGSSPTPPCSPVQPSKQ-LEYLARIQG-FQVHYCD------RQ--------S-----GK----ECVTCLTLAPV----QM-TFHGI---GSSIDASHDQAALSALKQFSE-QGLDPIDG--
>993
IGLKGISPASPCSAVQPSKQ-LEYLARIQG-FQVHYSD------RQ--------N-----GK----ECMTCLTLSPV----QM-TFHGI---GSSIEASHDQAALSALKQFSE-QGLDPVEG--
>1007
IGLKGISPASPCSAVQPSKQ-LEYLARIQG-FQVHYSD------RQ--------N-----GK----ECMTCLTLSPV----QM-TFQGI---GSSIEASHDQAALSALKQFSE-QGLDPVEG--
>992
IGLKGISPASPCSAVQPSKQ-LEYLARIQG-FQVHYSD------RQ--------N-----GK----ECMTCLTLSPV----QM-TFHGI---GSSIEASHDQAALSALKQFSE-QGLDPVEG--
>991
----------------PSKQ-LEYFARIHG-FQVHYSD------RPHV-GP---N-----GK---F-CMTCLTLSPV----QM-T-HGI---GCSIEASHDQAALDALKQFSE-QGLDPIEG--
>1011
-----KRSPLSIPNTDYVQL-LGEVAEEQG-FVITYLN------IEEL-SV---N-----GQ---YQCLAELSTNPV----TV-C-HGT---GISWGNAHNDAAHNALQYLKI-MAGRK-----
>1010
-----KRSPLSIPNTDYVQL-LGEVAEEQG-FVITYLN------IEEL-SV---N-----GQ---YQCLAELSTNPV----TV-C-HGT---GISWGNAHNDAAHNALQYLKI-MAGRK-----
>1025
-----KRSLLSLPNTDYIQL-LSEIAKEQG-FSITYLD------IEEL-SA---N-----GQ---YQCLAELSTSPI----TV-C-HGS---GISCGNAQSDAAHNALQYLKI-IAERK-----
>1027
-----KRSLLSLPNTDYIQL-LSDIAKEQG-FNITYLD------IEEL-SA---N-----GH---YQCLAELSTSPI----TV-C-HGS---GISCGNAQSDAAHNALQYLKI-IAERK-----
>1028
-----KRSLLSLPNTDYIQL-LSEIAKEQG-FNITYLD------IEEL-SA---N-----GQ---YQCLAELSTSPI----TV-C-HGS---GISCGNAQSDAAHNALQYLKI-IAERK-----
>1026
-----KRSLLSLPNTDYIQL-LSEIAKEQG-FNITYLD------IEEL-SA---N-----GQ---YQCLAELSTSPI----TV-C-HGS---GISCGNAQSDAAHNALQYLKI-IAERK-----
>1024
-----KRSLLSLPNTDYIQL-LSEIAKEQG-FNITYLD------IEEL-SA---N-----GQ---YQCLAELSTSPI----TV-C-HGS---GISCGNAQSDAAHNALQYLKI-IAERK-----
>1023
-----KRSLLSIPNTDYIQL-LSEIAEEQG-FNITYLD------IEEL-SA---N-----GQ---YQCLAELSTSPI----TV-C-HGS---GISCGNAQSDAAHNALQYLKI-IAERK-----
>1030
-----KRSLLSIPNTDYIQL-LSEIAKEQG-FNITYLD------IDEL-SA---N-----GQ---YQCLAELSTSPI----TV-C-HGS---GISCGNAQSDAAHNALQYLKI-IAERK-----
>1034
-----KRSLLSIPNIDYIQL-LSEIAKEQG-FNITYLD------IEEL-SA---N-----GQ---YQCLAELSTSPI----TV-C-HGS---GISCGNAQSDAAHNALQYLKI-IAERK-----
>1033
-----KRSLLSIPNIDYIQL-LSEIAKEQG-FNITYLD------IEEL-SA---N-----GQ---YQCLAELSTSPI----TV-C-HGS---GISCGNAQSDAAHNALQYLKI-IAERK-----
>1032
-----KRSLLSIPNMDYIQL-LSEIAKEQG-FNITYLD------IEEL-SA---N-----GQ---YQCLAELSTSPI----TV-C-HGS---GISCGNAQSDAAHNALQYLKI-IAERK-----
>1031
-----KRSLLSIPNMDYIQL-LSEIAKEQG-FNITYLD------IEEL-SA---N-----GQ---YQCLAELSTSPI----TV-C-HGS---GISCGNAQSDAAHNALQYLKI-IAERK-----
>1029
-----KRSLLSIPNMDYIQL-LSEIAKEQG-FNITYLD------IDEL-SA---N-----GQ---YQCLAELSTSPI----TV-C-HGS---GISCGNAQSDAAHNALQYLKI-IAERK-----
>1022
-----KRSLLSIPNTDYIQL-LSEIAKEQG-FNITYLD------IEEL-SA---N-----GQ---YQCLAELSTSPI----TV-C-HGS---GISCGNAQSDAAHNALQYLKI-IAERK-----
>1035
-----KRSLLSIPNTDYIQL-LSEIAKEQG-FNITYLD------IEEL-SA---N-----GQ---YQCLAELSTSPI----TV-C-HGC---GISCGNAQSDAAHNALQYLKI-IAERK-----
>1021
-----KRSLLSIPNTDYIQL-LSEIAKEQG-FNITYLD------IEEL-SA---N-----GQ---YQCLAELSTSPI----TV-C-HGS---GISCGNAQSDAAHNALQYLKI-IAERK-----
>1020
-----KRSLLSIPNTDYIQL-LSEIAKEQG-FNITYLD------IEEL-SA---N-----GQ---YQCLAELSTSPI----TV-C-HGS---GISCGNAQSDAAHNALQYLKI-IAERK-----
>1019
-----KRSLLSIPNTDYIQL-LSEIAKEQG-FNITYLD------IEEL-SA---N-----GQ---YQCLAELSTSPI----TV-C-HGS---GISCGNAQSDAAHNALQYLKI-IAERK-----
>1038
-----KRSLLSLPNTDYIQL-LSEIAKEQG-FNITYLD------IEEL-SA---N-----GQ---YQCLAELSTSPI----TV-C-HGS---GISCSNAQSDAAHNALQYLKI-IAERK-----
>1041
-----KRSLLSIPNTNYIQL-LSEIAKEQG-FNITYLD------IEEL-SA---N-----GQ---YQCLAELSTSPI----TV-C-HGS---GISCSNAQSDAAHNALQYLKI-IAERK-----
>1040
-----KRSLLSIPNTNYIQL-LSEIAKEQG-FNITYLD------IEEL-SA---N-----GQ---YQCLAELSTSPI----TV-C-HGS---GISCSNAQSDAAHNALQYLKI-IAERK-----
>1043
-----KRSLLSIPNTDYIQL-LSEIAKEQG-FNITYLD------IEEL-SA---N-----GQ---YQCLAELSTSPI----TV-C-HGS---GISCSSAQSDAAHNALQYLKI-IAERK-----
>1042
-----KRSLLSIPNTDYIQL-LSEIAKEQG-FNITYLD------IEEL-SA---N-----GQ---YQCLAELSTSPI----TV-C-HGS---GISCSSAQSDAAHNALQYLKI-IAERK-----
>1039
-----KRSLLSIPNTDYIQL-LSEIAKEQG-FNITYLD------IEEL-SA---N-----GQ---YQCLAELSTSPI----TV-C-HGS---GISCSNAQSDAAHNALQYLKI-IAERK-----
>1037
-----KRSLLSIPNTDYIQL-LSEIAKEQG-FNITYLD------IEEL-SA---N-----GQ---YQCLAELSTSPI----TV-C-HGS---GISCSNAQSDAAHNALQYLKI-IAERK-----
>1036
-----KRSLLSIPNTDHIQL-LSEIAKEQG-FNITYLD------IEEL-SA---N-----GQ---YQCLAELSTSPI----TV-C-HGS---GISCGNAQSDAAHNALQYLKI-IAERK-----
>1018
-----KRSLLSIPNTDYIQL-LSEIAKEQG-FNITYLD------IEEL-SA---N-----GQ---YQCLAELSTSPI----TV-C-HGS---GISCGNAQSDAAHNALQYLKI-IAERK-----
>1017
-----KRSLLSIPNTDYIQL-LSEIAKEQG-FNITYLD------IEEL-SA---N-----GQ---YQCLAELSTSPI----TV-C-HGS---GISCGNAQSDAAHNALQYLKI-IAERK-----
>1016
-----KRSLLSIPNTDYIQL-LSEIAKEQG-FNITYLD------IEEL-SA---N-----GQ---YQCLAELSTSPI----TV-C-HGS---GISCGNAQSDAAHNALQYLKI-IAERK-----
>1045
-----KRSLLSIPNTDYIQL-LSEIAKEQG-FNITYLD------IEEL-SA---N-----GQ---YQCLAELSTSPI----TV-C-HGS---GISCGSAQSDAAHNALQYLKI-IAERK-----
>1046
-----KRSLLSIPNTDYIQL-LSEIAKEQG-FNITYLD------IEEL-SA---N-----GQ---YQCLAELSTSPI----TV-C-HGS---GISCGRAQSDAAHNALQYLKI-IAERK-----
>1044
-----KRSLLSIPNTDYIQL-LSEIAKEQG-FNITYLD------IEEL-SA---N-----GQ---YQCLAELSTSPI----TV-C-HGS---GISCGSAQSDAAHNALQYLKI-IAERK-----
>1015
-----KRSLLSIPNTDYIQL-LSEIAKEQG-FNITYLD------IEEL-SA---N-----GQ---YQCLAELSTSPI----TV-C-HGS---GISCGNAQSDAAHNALQYLKI-IAERK-----
>1014
-----KRSLLSIPNTDYIQL-LSEIAKEQG-FNITYLD------IEEL-SV---N-----GQ---YQCLAELSTSPI----TV-C-HGS---GISCGNAQSDAAHNALQYLKI-IAERK-----
>1013
-----RRNLLSIPNTDYIQM-LGEIGKEQG-FNITYLD------IEEL-SV---N-----GQ---YQCLAELSTSPI----TV-C-HGS---GISCGNAHSDAAHNALQYLKI-MAERK-----
>1012
-----KRSLLSIPNTDYIQM-LNDIAKEQG-FRITYLD------IDEL-SV---N-----GQ---YQCLAELSTSPI----TV-C-HGS---GVSCGNAHSDAAHNALQYLKI-MAERK-----
>1009
-----KRSPLSIPNTDYVQM-LGEIAKEQG-FVITYLD------IEEL-SV---N-----GQ---YQCLAELSTNPI----TV-C-HGT---GISWGNAHNDAAHNALQYLKI-MAGRK-----
>1052
-----RRNPLSIPNTDYIQM-LLDLSKEQG-FEVTYFD------IDEL-TV---N-----GQ---YQCLAELSTSPV----TV-C-HGT---GISCSNAHNDAAHSALQYMKI-MASSK-----
>1054
---------------DYIQM-MLDLSKEQG-FEVTYFD------IDEL-TV---N-----GQ---YQCLAELSTTPV----TV-C-HGT---GISCSNAHNDAAHSALQYIK---ASIK-----
>1053
---------------DYIQM-MLDLSKEQG-FEVTYFD------IDEL-TV---N-----GQ---YQCLAELSTSPV----TV-C-HGT---GISCSNAHNDAAHSALQYIKI-LASIK-----
>1051
-----RRNPLSIPNTDYIQM-MLDLSKEQG-FEVTYFD------IDEL-TV---N-----GQ---YQCLAELSTSPV----TV-C-HGT---GISCSNAHNDAAHSALQYMKI-MASSK-----
>1055
-----RRNPLSIPNTDYIQM-MLELSEEQG-FEVTYFD------IDEL-TV---N-----GQ---YQCLAELSTSPV----TV-C-HGT---GLSCSNAHNDAAHSALQYIKI-MVSSK-----
>1050
-----RRNPLSIPNTDYIQM-MLDLSKEQG-FEVTYFD------IDEL-TV---N-----GQ---YQCLAELSTSPV----TV-C-HGT---GISCSNAHNDAAHSALQYIKI-MVSSK-----
>1049
-----RRNPLSIPNTDYIQM-MLELSQEQG-FEVTYFD------IDEL-TV---N-----GQ---YQCLAELSTSPV----TV-C-HGT---GISCSNAHNDAAHSALQYIKI-MASSK-----
>1048
-----RRNPLSIPNTDYVQM-MLDLSEEQG-FEVTYFD------IDEL-TV---N-----GQ---YQCLAELSTSPV----TV-C-HGT---GISCSNAHNDAAHSALQYIKI-MASSK-----
>1047
-----KRGPLSIPNTDYVQM-LGELSEEQG-FDVTYLD------IEEL-SV---N-----GQ---YQCLAELSTSPV----TV-C-HGT---GISCSNAHNDAAHNALQYLKI-MAERK-----
>1008
-----KRSPLSIPNTDYVQM-LGELSEEQG-FDVTYLD------IEEL-SV---N-----GQ---YQCLAELSTSPV----TV-C-HGT---GISCGNAHNDAAHNALQYLKI-MAERK-----
>990
-----KRSPLSIPNTDYVQM-LGELSEEQG-FDVTYLD------IEEL-SV---N-----GQ---YQCLAELSTSPV----TV-C-HGT---GISCSNAHNDAAHNALQYLKI-MAERK-----
>1057
------SHPLMPSDSNFCSL-LSELSLEQR-FDVSYLD------LEER-SL---S-----GL---CQCLVELSTQPI----TV-C-HGF---APNTDGARANAAHNALQYLKI-MAGGK-----
>1063
--------------PACCRV-LSELSEEQA-FHVSYMD------IEEL-SL---S-----GL---CQCLVELSTQPA----TV-C-HGS---ATTREAARGEAARRALQYLKI-M---------
>1065
-------GSLGALGSACCSV-LSELSEEQA-FHVSYLD------IEEL-SL---S-----GL---CQCLVELSTQPA----TV-C-HGS---ATTREAARGEAACRALQYLKI-MAGSK-----
>1064
-------GSLGALGSACCSV-LSELSEEQA-FHVSYLD------IEEL-SL---S-----GL---CQCLVELSTQPA----TV-C-HGS---ATTREAARGEAACRALQYLKI-MAGSK-----
>1062
-------GSLGALGSACCSV-LSELSEEQA-FHVSYLD------IEEL-SL---S-----GL---CQCLVELSTQPA----TV-C-HGS---ATTREAARGEAARRALQYLKI-MAGSK-----
>1061
-------GSLGALGSACCSV-LSELSEEQA-FHVSYLD------IEEL-SL---S-----GL---CQCLVELSTQPA----TV-C-HGS---ATTREAARGEAARRALQYLKI-MAGSK-----
>1066
-------GSLGALGPSCCSM-LSELSEEQA-FHVSYLD------IEEL-SM---S-----GL---CQCLVELSTQPA----TV-C-HGS---ATTREEARGEAARRALQYLKI-MAGSK-----
>1060
-------GSLGALGSACCSV-LSELSEEQA-FHVSYLD------IEEL-SL---S-----GL---CQCLVELSTQPA----TV-C-HGS---ATTREEARGEAARRALQYLKI-MAGSK-----
>1068
-------GSLGALGSGCCSV-LSELSEEQA-FHVSYLD------IEEL-SV---S-----GL---CQCLVELSTQPA----TV-C-HGS---ATTREEARGEAARRALQYLKI-MAGSK-----
>1067
-------GSLGALGSGCCSV-LSELSEEQA-FHVSYLD------IEEL-SV---S-----GL---CQCLVELSTQPA----TV-C-HGS---ATTREEARGEAARRALQYLKI-MAGSK-----
>1059
-------GSLGALGSGCCSV-LSELSEEQA-FHVSYLD------IEEL-SV---S-----GL---CQCLVELSTQPA----TV-C-HGS---ATTREEARGEAARRALQYLKI-MAGSK-----
>1070
------WHPLAPMGAGACAL-LQELSEEQS-FAISYLD------IDAL-SL---S-----GL---HQCLVELSTQPA----TV-C-HGA---APSRDGARSQAARNALQYLRI-MAGGK-----
>1069
------WRALAPMGAGACAL-LQELSEEQS-FAISYLD------IDAL-SL---S-----GL---HQCLVELSTQPA----TV-C-HGA---ATSRDDARAQAARNALQYLRI-MAGGK-----
>1058
------WRALGPMGAGCCAL-LQELSEEQS-FHISYLD------IDAL-SL---S-----GL---CQCLVELSTQPA----TV-C-HGA---ATSRDDARGQAARNALQYLRI-MAGGK-----
>1056
------SHPLMPMDSNCCSL-LSELSEEQR-FDVSYLD------IEER-SL---S-----GL---CQCLVELSTQPI----TV-C-HGF---APNRDGARANAAHNALQYLKI-MAGGK-----
>989
-----KRHPLSPPNTDYCQM-LSELSEEQG-FDVSYLD------IEEL-SV---N-----GQ---CQCLVELSTQPV----TV-C-HGT---GISCDNAHNDAAHNALQYLKI-MAGGK-----
>988
-----KSSPLSVPDTNYCTL-LQELAEEQN-FEVRYID------IEEL-SQ---S-----GQ---HQCLVQLSTTPV----TV-C-HGT---GQTVDDCRAEAAHNALQYLKI-MARKK-----
>987
-----KYSSLSVPDTNYCSL-LQELAEEQN-FEVTYIP------IEEL-SV---S-----GQ---HQCLVQLSTTPV----AV-C-HGT---GQTVDDARMDAAHNALQYLKI-MARRK-----
>976
-----QVTCLNTPDIDYVQL-LQEIAEEQQ-FEVTYID------IEEK-TL---S-----GQ---YQCLVQLSTLPV----AV-C-HGT---GSTADDARSDAAHNALQYLKI-MTRK------
>1071
------GKPPTVDSRDYVAL-LKELCEEYK-LPGVDYA------LVAD-TG---------AH---MRLFGVRASIGL----HS-R-DAS---GTTKRQARQKAAADLYLFLRR-LSR-------
>975
-----PGKPPTVDSRDYVAL-LKELCEEYK-FPGVDFA------LVED-TG---P-----AH---MRCFSVYASIGL----HV-C-DGS---GTTKRDARQKAAADLLLFLRI-LSRR------
>953
-----PGNPPPPDEKSPVSL-LNELCEQNN--IGPEYK------LIEE-TG---P-----CH---MKMFVVQVTLGD----QV-F-EGN---GSTKKKAKQKAAEKALRNCTD-LPWP------
>1079
-----NGLNEYPFYSNYIGK-VHEITQKML-WPPPIYE------FQLD-KG---Q-----PH---HKLFNCTVNLMK----YS-M-CGY---GPSKKLAKRDACTRLLGMLKGLNIIN------
>1078
-----LIDTGDNAEGNPVGE-LQEMMQKKM-WPPPVYE------YTSE-QG---P-----PH---AREFVCTVSLFN----FT-M-QAV---GKSKKLAKRNAATVMLEKVRQGLV-KPVE---
>1077
-----LIDTGDNAEGNPVGE-LQEMMQKRM-WPPPVYE------YTSE-QG---P-----PH---AREWVCTVSLFN----FT-M-QGY---GKSKKLAKRNAATKMLEKLRQGLV-KPVE---
>1085
-------PKQPPNQENPVGS-LQELSVQKG-WRLPEYT------VAQE-SG---P-----PH---EREFTITCRVET----FV-E-TGS---GTSKQVAKRVAADKLLTKFKTIPVDNMNI---
>1088
-----DSPKQPQNQTNPIGT-LQELAVQKG-WRLPEYS------LAHE-SG---P-----PH---KREFTMTCRIET----FV-E-TGT---GTSKKLAKRNAAEKLLAKFHSFPPDSINI---
>1087
-----DSPKQPQNQTNPIGT-LQELAVQKG-WRLPEYS------LAHE-SG---P-----PH---KREFTMTCRIET----FV-E-TGT---GTSKKLAKRNAAEKLLAKFHSFPPDSINI---
>1094
-----DPSKQPKNQLNPIGS-LQELAIHHG-WRLPEYT------LSQE-GG---P-----AH---KREYTTICRLES----FM-E-TGK---GASKKQAKRNAAEKFLAKFSKISPENHIS---
>1099
-----DPSKQPKNQLNPIGS-LQELAIHHG-WRLPEYT------LSQE-GG---P-----AH---KREYTTICKLES----FM-E-TGK---GASKKQAKRNAAEKFLAKFSNISPENHIS---
>1098
-----DPSKQPKNQLNPIGS-LQELAIHHG-WRLPEYT------LSQE-GG---P-----AH---KREYTTICKLES----FM-E-TGK---GASKKQAKRNAAEKFLAKFSNISPENHIS---
>1101
-----DPSKQPKNQLNPIGS-LQELAIHHG-WRLPEYT------LSQE-GG---P-----AH---KREYTTICRLES----YM-E-TGK---GASKKQAKRNAAEKFLAKFSNISPENHIS---
>1102
-----DPSKQPKNQLNPVGS-LQELAIHHG-WRLPEYT------LSQE-GG---P-----AH---KREYTTICRLES----FM-E-TGK---GASKKQTKRNAAEKFLAKFSNTSPENHIS---
>1100
-----DPSKQPKNQLNPIGS-LQELAIHHG-WRLPEYT------LSQE-GG---P-----AH---KREYTTICRLES----YM-E-TGK---GASKKQAKRNAAEKFLAKFSNISPENHIS---
>1097
-----DPSKQPKNQLNPIGS-LQELAIHHG-WRLPEYT------LSQE-GG---P-----AH---KREYTTICRLES----FM-E-TGK---GASKKQAKRNAAEKFLAKFSNISPENHIS---
>1104
-----DPSKQPKNQLNPIGS-LQELAIHHG-WRLPEYT------LSQE-GG---P-----AH---KREYTTICRLES----FM-E-TGK---GASKKQAKRNAAEKFLAKFSNLSPENHIS---
>1103
-----DPSKQPKNQLNPIGS-LQELAIHHG-WRLPEYT------LSQE-GG---P-----AH---KREYTTICRLES----FM-E-TGK---GASKKQAKRNAAEKFLAKFSNISPENHIS---
>1096
-----DPSKQPKNQLNPIGS-LQELAIHHG-WRLPEYT------LSQE-GG---P-----AH---KREYTTICRLES----FM-E-TGK---GASKKQAKRNAAEKFLAKFSNISPENHIS---
>1105
-----DPAKQPKNQLNPIGS-LQELAIHHG-WRLPEYT------LSQE-GG---P-----AH---KREYTTICRLES----FM-E-TGK---GASKKQAKRNAAEKFLAKFSNISPENHIS---
>1095
-----DPSKQPKNQLNPIGS-LQELAIHHG-WRLPEYT------LSQE-GG---P-----AH---KREYTTICRLES----FM-E-TGK---GASKKQAKRNAAEKFLAKFSNISPENHIS---
>1093
-----DPSKQPKNQLNPIGS-LQELAIHHG-WRLPEYT------LSQE-GG---P-----AH---KREYTTICRLES----FM-E-TGK---GASKKQAKRNAAEKFLAKFSNISPENHIS---
>1092
-----DPSKQPKNQLNPIGS-LQELAIHHG-WRLPEYT------LSQE-GG---P-----AH---KREYTTICRLES----FM-E-TGK---GASKKQAKRNAAEKFLAKFSNISPDNHIS---
>1106
-----DPSKQPKNQLNPIGS-LQELAIHHG-WRLPEYT------LSQE-GG---P-----VH---KREYTTICRLES----FM-E-TGK---GPSKKQAKRNAAEKCLAKFSNISPDNHAS---
>1091
-----DPSKQPKNQLNPIGS-LQELAIHHG-WRLPEYT------LSQE-GG---P-----AH---KREYTTICRLES----FM-E-TGK---GASKKQAKRNAAEKFLAKFSNISPDNHIS---
>1090
-----DPSKQPKNQANPIGS-LQELAIQHG-WRLPEYT------LSQE-GG---P-----AH---KKEFTTICRLES----FI-E-TGK---GASKKQAKRNAAEKFLAKFREFSPDNNVS---
>1089
-----DPLNQAQNQTNPIGS-LQELTMRHG-WRLPEYS------LAQE-TG---P-----PH---KREFTMTCRIET----FV-E-TGM---GTSKKLAKRNAAEKFLEKFQSFSQDNIAI---
>1086
-----DSPKQPQNQTNPIGT-LQELAVQKG-WRLPEYS------LAQE-SG---P-----PH---KREFTMTCRIET----FV-E-TGT---GTSKKLAKRNAAEKLLAKFHSFPPDSINI---
>1084
-----DSPKQPQNQTNPIGS-LQELAVQKG-WRLPEYT------LAQE-SG---P-----PH---KREFTMTCRIET----FV-E-TGT---GTSKKLAKRNAAEKLLTKFHSFPPDNINI---
>1120
--------------SHEVGA-LQELVVQKG-WRLPEYT------VTQE-SG---P-----AH---RKEFTMTCRVER----FI-E-IGS---GTSKKLAKRNAAAKMLLRVHT-P---------
>1122
-----PPVSPQQSECNPVGA-LQELVVQKG-WRLPEYM------VTQE-SG---P-----AH---RKEFTMTCRVER----FI-E-IGS---GTSKKLAKRNAAAKMLLRVHTVPLDA------
>1121
-----PPVSPQQSECNPVGA-LQELVVQKG-WRLPEYM------VTQE-SG---P-----AH---RKEFTMTCRVER----FI-E-IGS---GTSKKLAKRNAAAKMLLRVHTVPLDA------
>1119
-----PPVSPQQSECNPVGA-LQELVVQKG-WRLPEYM------VTQE-SG---P-----AH---RKEFTMTCRVER----FI-E-IGS---GTSKKLAKRNAAAKMLLRVHTVPLDA------
>1124
-----PPVSPQQSECNPVGA-LQELVVQKG-WRLPEYT------VTQE-SG---P-----AH---RKEFTMTCRVER----FI-E-IGS---GTSKKLAKRNAAAKMLLRVHTVPLDA------
>1126
-----PPVSPQQSECNPVGA-LQELVVQKG-WRLPEYT------VTQE-SG---P-----AH---RKEFTMTCRVER----FI-E-IGS---GTSKKLAKRNAAARMLHRVHTVPLDA------
>1127
-----PPVSPQQSECNPVGA-LQELVVQKG-WRLPEYT------VTQE-SG---P-----AH---RKEFTMTCRVER----FV-E-IGS---GTSKKLAKRNAAAKMLLRVHTVPLDA------
>1125
-----PPVSPQQSECNPVGA-LQELVVQKG-WRLPEYT------VTQE-SG---P-----AH---RKEFTMTCRVER----FV-E-IGS---GTSKKLAKRNAAAKMLHRVHTVPLDA------
>1123
-----PPVSPQQSECNPVGA-LQELVVQKG-WRLPEYT------VTQE-SG---P-----AH---RKEFTMTCRVER----FI-E-IGS---GTSKKLAKRNAAAKMLLRVHTVPLDA------
>1118
-----PPVSPQQSECNPVGA-LQELVVQKG-WRLPEYT------VTQE-SG---P-----AH---RKEFTMTCRVER----FI-E-IGS---GTSKKLAKRNAAAKMLLRVHTVPLDA------
>1117
-----PPVSPQQSECNPVGA-LQELVVQKG-WRLPEYT------VTQE-SG---P-----AH---RKEFTMTCRVER----FI-E-IGS---GTSKKLAKRNAAAKMLLRVHTVPLDA------
>1128
------------AECNPCGG-SAGLVVQKG-WRLPEYT------VTQE-SG---P-----AH---RKEFTMTCRVER----FI-E-IGS---GTSKKLAKRNAAAKMLLRVHTVPLDA------
>1116
-----PPVSPQQSECNPVGA-LQELVVQKG-WRLPEYT------VTQE-SG---P-----AH---RKEFTMTCRVER----FI-E-IGS---GTSKKLAKRNAAAKMLLRVHTVPLDA------
>1129
-----SPVSPQQSECNPVGA-LQELVVQKG-WRLPEYT------VTQE-SG---P-----AH---RKEFTMTCRVER----FI-E-IGS---GTSKKLAKRNAAAKMLLRVHTVPLDA------
>1115
-----PPVSPQQSECNPVGA-LQELVVQKG-WRLPEYT------VTQE-SG---P-----AH---RKEFTMTCRVER----FI-E-IGS---GTSKKLAKRNAAAKMLLRVHTVPLDA------
>1131
-----PPLSAQQSECNPVGA-LQELVVQKG-WRLPEYT------VTQE-SG---P-----AH---RKEFTMTCRVER----FL-E-IGS---GTSKKLAKRNAAAKMLLQIHQVPAEHRES---
>1130
-----PPLSAQQSECNPVGA-LQELVVQKG-WRLPEYT------VTQE-SG---P-----AH---RKEFTMTCRVER----FL-E-IGC---GTSKKWAKRNAAAKMLLQIHQVPAEHRES---
>1114
-----PPVSPQQSECNPVGA-LQELVVQKG-WRLPEYT------VTQE-SG---P-----AH---RKEFTMTCRVER----FI-E-IGS---GTSKKLAKRNAAAKMLLRVHTVPLDH------
>1113
-----SPVSPQQSECNPVGA-LQELVVQKG-WRLPEYT------VTQE-SG---P-----AH---RKEFTMTCRVER----FI-E-IGS---GTSKKLAKRNAAAKMLVRIHNVPMDQ------
>1137
-----TTNTSQQSECNPVGA-LQELVVQKG-WRLPEYT------VTQE-SG---P-----AH---RKEFTMTCRVER----FV-E-IGS---GTSKKLAKRNAAAKMLSRIHDVPVDL------
>1136
-----TSNSSQQSECNPVGA-LQELVVQKG-WRLPEYT------VTQE-SG---P-----AH---RKEFTMTCRVER----FV-E-IGS---GTSKKLAKRNAAAKMLSRIHNVPVDL------
>1135
-----TSNSSQQSECNPVGA-LQELVVQKG-WRLPEYT------VTQE-SG---P-----AH---RKEFTMTCRVER----FV-E-IGS---GTSKKLAKRNAAAKMLSRIHDVPVDL------
>1134
-----SSNSTQQAECNPVGA-LQELVVQKG-WRLPEYT------VTQE-SG---P-----AH---RKEFTMTCRVER----FV-E-IGS---GTSKKLAKRNAAAKMLSRIHDVPVDM------
>1133
-----SSSSSQQAECNPVGA-LQELVVQKG-WRLPEYT------VTQE-SG---P-----AH---RKEFTMTCRVER----FV-E-IGS---GTSKKLAKRNAAAKMLARIHDVPVDL------
>1132
-----SSSSSQQAECNPVGA-LQELVVQKG-WRLPEYT------VTQE-SG---P-----AH---RKEFTMTCRVER----FV-E-IGS---GTSKKLAKRNAAAKMLARIHDVPVDL------
>1112
-----SPVSPQQSECNPVGA-LQELVVQKG-WRLPEYT------VTQE-SG---P-----AH---RKEFTMTCRVER----FI-E-IGS---GTSKKLAKRNAAAKMLVRIHNVPMDQ------
>1111
-----SPVSPQQSECNPVGA-LQELVVQKG-WRLPEYT------VTQE-SG---P-----AH---RKEFTMTCRVER----FM-E-IGS---GTSKKLAKRNAAAKMLVRIHNVPMDQ------
>1138
-----TPVSPPQSECNPVGA-LQELVVQKG-WRLPEYT------VTQE-SG---P-----AH---RKEFTMTCRVER----FV-E-IGS---GTSKKLAKRNAAAKMLVRIHNVPMEP------
>1110
-----TPVSPPQSECNPVGA-LQELVVQKG-WRLPEYT------VTQE-SG---P-----AH---RKEFTMTCRVER----FV-E-IGS---GTSKKLAKRNAAAKMLVRIHNVPMEP------
>1109
-----PPVSPPQSECNPVGA-LQELVVQKG-WRLPEYT------VTQE-SG---P-----AH---RKEFTMTCRVER----FV-E-IGS---GTSKKLAKRDAAAKMLVRIHNVPMEP------
>1108
-----ICSTPPQNQCNHIGI-LQEMVVQKG-WRIPEYT------FTQE-SG---P-----AH---KKEFTIICRVES----FV-E-TGC---GTSKKLAKRDAAEKMFAKLHNIPMGWMGG---
>1142
-----GLSPEAGEASNPVGI-LQELAMQRV-WCLPEYV------VFME-TG---P-----GH---MKEFTIACRLEG----LE-E-TGS---GSSKKLARRAAAENMIAKLQSLSGSSEIT---
>1141
-----GYSPETNDQHNPIGI-LQELSMQRA-WCLPEYV------VCME-VG---P-----AH---MKEFTVTCRLET----LS-E-TGS---GSSKKNAKKAAAENMIAKLQSLSGSSEIT---
>1144
-----GMEADTNNHPNSVGL-LQELALQRG-WRLPEYT------VLSE-SG---P-----PH---KREFTVTCRLES----LT-E-KAI---GSTKKRAKKMAA--------------------
>1147
--NTNGIIAE---PNNPVGL-LQALALQRR-WHVPEYI------ILTE-SG---P-----PH---RKEFTIICRLES----LT-E-QGV---GNTKKAAKKEAAE-------------------
>1146
-----GVAAETNNHPNSVGL-LQELALQRG-WHLPEYT------VLTE-AG---P-----PH---KREFTVICRLES----LS-E-KGV---GNSKKAAKKVAAE-------------------
>1145
-----GVAAETNNHPNSVGL-LQELALQRG-WHLPEYT------VLTE-AG---P-----PH---KREFTVICRLES----LS-E-KGV---GNSKKAAKKAAAE-------------------
>1143
-----GVEAETNNHPNSVGL-LQELALQRG-WHLPEYT------VLTE-AG---P-----PH---KREFTVTCRLES----LS-E-KAI---GNSKKAAKKAAAE-------------------
>1140
-----GMSAETNDHPNPVGI-LQELAMQRG-WRLPEYV------VFME-AG---P-----PH---KREFTVTCRLES----LS-E-TGS---GSSKKAAKKAAAENMIATLQSLSGCSEIT---
>1139
-----IIAKHPQNQTNSIGV-LQEMSMHRG-WRLPEYS------VCVE-AG---P-----PH---KKEFTVTCRVEA----FT-E-MGT---GSSKKVAKRIAAEKMIAKLQSLSECCVIS---
>1107
-----ICATPPQNQTNPIGI-LQEMVVQKG-WRLPEYT------VTQE-SG---P-----PH---KKEFTVTCRVES----FV-E-TGC---GTSKKLAKRDAAEKMLAKLQNIPAGWMVG---
>1083
-----DCPKQPQNQTNPIGT-LQELAVQKG-WRLPEYT------VAQE-SG---P-----PH---KREFTITCRVET----FV-E-TGT---GTSKKLAKRNAAEKMLAKFQSIPADNINI---
>1082
-----TAPKQPQNQTNPIGT-LQEIAVQRG-WRLPEYG------IAQE-SG---P-----PH---KREFTITCRVET----FV-E-TGT---GTSKKIAKRAAAEKMIAKLKSLPPDYMDA---
>1081
-----NSPYNDGIPGNPIGQ-LQELVVQRH-WRRPDYI------QIQE-CG---P-----PH---SREFIITCRVHS----FQ-E-QGK---GRSKKIAKRAAAWAMLQRIQDLPPDCEIG---
>1153
-----HGKNHTKMYANYIGM-LQEYCAARG-WDLPKYE------YHQD-DD--------IIH---KLFYSVICSVGP----YK-C-TGV---GNSKQLAKNHAAQIMCDQIDSNDQQNNTH---
>1152
-----ENVLDEISKVNHIGV-LQELCMARR-WELPDYD------YHQDERN---E-----AH---NVWYSVICSLRD----FK-S-VGE---GKTKQAAKRQAAHIMYDLINNIPQQSISK---
>1151
-----TMNFGDNDERNPIGM-LQELCTSLH-WPPPVYI------TECD-DG---L-----PH---QRWFTVSCNVSE----YK-E-TGV---GKSKQIAKRLAANNMYLMIKSIQADLSLN---
>1150
-----QKDFGDNDEPNPIGM-LQELCMSRH-WPPPVYE------TEED-DG---L-----PH---QRMFTVCCNVNE----YK-E-TGM---GKSKKIAKRQAAHNMYKMLKTIPVDIPEK---
>1149
-----DKGHDDNVEGNPVGQ-LQELCMTRR-WPPPVYD------TEME-DG---L-----PH---ERMFTVCCYVND----YK-E-TGM---GKSKKIAKRQAAHNMYQMIETIQQDIPEK---
>1159
-----SGYGEEKIITNPIGA-LQEMCMSRH-WPPPKYT------IENE-EG---L-----PH---ERQFTIVCSVLK----YR-E-VGQ---GKSKKVAKRHAAHKMWQALHYMNTENSNI---
>1158
-----SGYGEEKIITNPIGA-LQEMCMSRH-WPPPKYT------IENE-EG---L-----PH---ERQFTIVCSVLK----YR-E-HGQ---GKSKKVAKRHAAHKMWQALHYMNTENSNI---
>1157
-----SGYGEETLITNPIGA-LQEMCMSRH-WPPPKYT------MENE-EG---L-----PH---ERQFTIVCSILK----YR-E-VGQ---GKSKKVAKRHAAHKMWQALHDMNTESSNV---
>1160
-----SGYGDEKVVNNPIGS-LQEMCMSRH-WPPPKYS------MEGE-EG---L-----PH---ERQFTIVCSILK----YR-Q-VGQ---GKSKKLAKRQAAHKMWQSLQDTNDNRTQG---
>1156
-----SGYGEEKVINNPIGS-LQEMCMSRH-WPPPKYT------MEGE-EG---L-----PH---ERQFTIVCSILK----YR-Q-VGQ---GKSKKLAKRHAAHKMWQALHDMNTESSNG---
>1164
-----GGDAGDKIVGNPIGW-LQEMCMQRR-WPPPSYE------TETE-VG---L-----PH---ERLFTIACSILN----YR-E-MGK---GKSKKIAKRLAAHRMWMRLQETPIDSGKI---
>1163
-----GGDAADKIVGNPIGW-LQEMCMSRR-WPPPNYE------TETE-VG---L-----PH---ERLFTIACTILN----FR-E-MGK---GKSKKIAKRMAAHRMWMRLQETPIDNNQI---
>1162
-----GGDGDDEIVGNPIGW-LQEMCMARR-WPPPTYE------TEME-VG---L-----PH---ERQFTIACAILN----YR-E-VGK---GKSKKIAKRMAAHRMWQRLQDQPIEPNQI---
>1161
-----GSDFDDKVMGNPIGW-LQEMCMSRR-WPPPSYE------MEHE-VG---L-----PH---ERQFTIACQVLK----FR-E-VGK---GKSKKIAKRMAAHRMWQRLQDMPLEGNNL---
>1155
-----GGDGDDKVIGNPIGW-LQEMCMSRR-WPPPSYE------MEHE-EG---L-----PH---ERQFTIACSILK----YR-E-VGK---GKSKKLAKRMAAHKMWQALQDMPLESNNI---
>1154
-----VGDGDDKIMGNPIGW-LQEMCMSRR-WPPPTYE------MECE-EG---L-----PH---ERQFTIACSVLK----YR-E-VGT---GKSKKLAKRQAAHKMWQALQDMPLEPNNI---
>1148
-----AGDGDDKITGNPIGW-LQEMCMSRR-WPPPVYE------MECE-EG---L-----PH---ERMFTIACTVNK----YR-E-VGM---GKSKKLAKRQAAHNMWQMLQDMPLEVNQG---
>1080
-----NGDHDDKIPGNPIGQ-LQEMCMSRR-WPPPVYE------MECE-EG---L-----PH---ERQFTIACRVHK----YR-E-VGT---GKSKKIAKRQAAHKMWQRLQDMPPDANNG---
>1076
-----TADNDDNVEGNPIGQ-LQEMCMSRR-WPPPVYE------MTSE-EG---P-----PH---ERQFTCTCSVFN----YR-E-TGT---GKSKKLAKRNAAHKMLQKLQDMPPDAPIG---
>1170
-----SSDSDTTKFMNYVGL-LNEYCQGHN-LSPPVYE------NVGM-TG---P-----SH---LPMFTVSCAIDS----IR-Q-EGC---ANTKQAAKHQAAKKVLENMEN-KPCSNIKF--
>1171
-----PGQPPVEPGRNYVGE-LNEYAARYGNGFYPEYD------FLGE-DG---P-----PH---NPEFFFKCKYQG----EE-V-IGE---GMNKKDAKQDSARRMYELVKKDNQPYE-----
>1169
-----PSDPDTTKFMNYVGL-LNEYCQRYN-LSSPVYE------FVGM-TG---P-----PH---LPMFTVRCAFDG----IR-T-EGC---GNTKKAAKHQAAKKMLENMEN-KPCCD-----
>1168
-----SGDPDDTKFMNWVGK-LNEYCQKYN-LSSPVYE------FIDE-DG---P-----PH---HPMFTVTCKMDG----IH-T-VGH---GKTKKVAKQMAAKKMYENLEN-KDCCDVK---
>1167
-----DGDDDTDPGENYVGM-LNEYCQKHN-LPSPTYE------FVDE-TG---P-----PH---CPMFTMTCKIDN----IH-T-VGH---GNTKKAAKQMAAKKMLERLENWKPCCDDK---
>1166
-----TGDYDNNVGENYVGM-LNEYCQKHK-LGSPTYE------FVDE-EG---P-----PH---CKMFTITCHISK----IH-E-VGC---GKTKKAAKHLAAKKMLEKLENWKDCCDDK---
>1177
-----DDPQLAISSSDKVME-VRDICVQRN-FEVPEFE------CVRS-SG---P-----SH---APEFEFECRVGN----IV-R-RGV---HNTKKGAKQVACNEMLKTLQAMPVEENMM---
>1186
----------TNLNRDMLKE-LRDYCVRHD-MPLPCIE------VVQQ-SG---T-----PS---APEFVACCSVAS----IV-R-YGK---SDKKKDARQRAAIEMLALISSNSHNL------
>1185
----------TNLNRDMVKE-LRDYCVRHD-MPLPCIE------VVQQ-SG---T-----PS---APEFVACCSVAS----IV-R-YGK---SDKKKDARQRAAIEMLALISSNSHNL------
>1184
----------INLNRDMLRE-LRDYCVRHE-MPLPCIE------IVQQ-SG---T-----PN---APEFVACCSVAS----IV-R-YGK---SDKKKDARQRAAIEMLALISSNADNL------
>1183
----------TNLNRDMLKE-LRDYCVRHE-MPLPTIE------IVQQ-SG---T-----PN---APEFVACCSVAS----IV-R-YGK---SDKKKDARQRAAIEMLALISSNADNL------
>1182
----------ININRDMLKE-LRDYCVRHE-MPLPTIE------IVQQ-SG---T-----PN---APEFVACCSVAS----IV-R-YGK---SDKKKDARQRAAIEMLAVISSNADNL------
>1188
----------TNMNRDMLKE-LRDYCVRHD-MPLPIIE------IVQQ-SG---S-----PN---APEFVACCSVAS----IK-R-YGK---SDKKKDARQRAAIEMLCIISNDSDKA------
>1187
----------TNMNRDMLKE-LRDYCVRHD-MPLPVIE------IVQQ-SG---S-----PN---APEFVACCSVAS----IK-R-YGK---SDKKKDARQRAAIEMLCVISNDLDQV------
>1181
----------TNMNRDMLKE-LRDYCVRHD-MPLPTIE------IVQQ-SG---S-----PN---APEFVACCSVAS----IK-R-YGK---SDKKKDARQRAAIEMLCVISNDADNV------
>1180
----------TNLNRDMLKE-LRDYCVRHE-MPLPVIE------IVQQ-SG---S-----PN---APEFVACCTVAS----IT-R-YGK---SDKKKDARQRAAIEMLHVITNDADKV------
>1179
----------DDLDSDMIVV-LRDYCVQHQ-IPLPIFE------IVQQ-GG---T-----PD---APEFTALCTVAS----IR-R-YGV---SEKKKDARQKAAYEMFCVIVDDVNKV------
>1178
--------PVDHVQ-DMIVT-LRDYCVQRQ-HPLPVFE------IVQQ-GG---P-----PD---APEFIAMCSVAS----IR-R-YGV---SDKKKDAKQIAAAKIFEIIFDGTPTNESE---
>1176
-----DDPPLDHVDSDMIME-VRDYCVQRN-FPLPVFE------CVRQ-GG---P-----PD---APEFEFMCRVGN----IR-R-YGV---HDTKKDAKQIACNEMFKIIFDGPPEDDMM---
>1175
-----DDPPLDIIDSDMIGN-LKDMCCEFK-LPYPEFK------EISD-VG---P-----PH---CREFTYECCIAS----IT-T-QAT---ANTKKQAKQLAAREMLEKIRETCPQLAEQ---
>1191
-----KRTPPDVPFINAVGA-LQDLCIENN-LQEPKYK------QINE-VG---P-----PH---AKIFSIQCTVTT----FK-E-TGI---ARTKKQAKQEAAKKMLDKINELTNGLNIG---
>1194
-----PRIPPDMPFVNAVGA-LQDLCVENN-LQDPKYQ------QISD-VG---P-----PH---AKIFTIECEVAT----LK-E-IGV---AKTKKQAKQEAAKKMLDKLTDLVPDLNDN---
>1193
-----PRIPPDVPFVNAVGA-LQDLCVENN-LQDPKYQ------QISD-IG---P-----PH---AKIFTIECEVAT----FK-E-IGV---AKTKKQAKQEAAKKMLDKLTDLVPDLNDM---
>1192
-----PRIPPDVPFVNAVGA-LQDLCAENN-LQDPKYQ------QISD-VG---P-----PH---AKIFTIECEVAT----FK-E-IGV---AKTKKQAKQEAAKKMLDKLTDLVPDLDDN---
>1190
-----PRIPPDVPFVNAVGA-LQDLCVENN-LQEPKYQ------QISD-VG---P-----PH---AKIFTIQCEVST----FK-E-IGV---AKTKKQAKQEAAKKMLDKITDLVPDLNDN---
>1189
-----PRTPPDVPFRNTIGE-LQDLCSTNN-LDDPQYK------QISD-VG---P-----PH---ARIFTIQCLVST----FV-E-EGI---AKTKKQAKHEAARKMLDRISDIVPDDPDN---
>1174
-----PRTPPDVPFRNTIGE-LQDLCCENN-LDDPQYK------EISD-VG---P-----PH---ARIFTIQCCVST----FV-E-EGI---AKTKKQAKQEAARKMLDKISDIVPDLPDN---
>1173
-----PRIPADVPFVNAIGE-LQDLCAENN-LPDPQYK------EISD-VG---P-----PH---ARIFTIQCTVST----FT-E-EGI---AKTKKQAKHLAARKMLDRISDLVPDLPDN---
>1172
-----PRIPADVPFVNAIGE-LQDLCAENN-LPDPIYK------EISD-VG---P-----PH---ARIFTIQCTVST----FT-E-EGI---AKTKKQAKQLAARKMLDRIKDLVPDLPDP---
>1165
-----PRDPDDTPFVNAVGQ-LNDLCQKNN-LPDPVYE------LIDE-TG---P-----PH---ARIFTITCHVSK----IH-E-EGT---AKTKKQAKHLAARKMLDRLKDLKPDCPDP---
>1075
-----PGDPDDNPEGNPIGQ-LQEMCQKHN-WPPPVYE------MVSE-EG---P-----PH---ARMFTITCSVSK----FR-E-TGT---GKTKKQAKHLAAHKMLDRLKDLPPDAPDG---
>1074
-----PCDSDDNPEGNPIGQ-LQEMCMKRK-WPPPVYE------MVSE-EG---P-----PH---ARMFTITCTVSN----FR-E-EGT---GKTKKQAKHQAARKMLDRLKDLMPDSPDG---
>1202
-----QSGPEHGQVMNPISR-LAQIQQAKK-EKEPEYM------LLTE-RG---L-----PR---RREFVMQVKVGN----HT-A-EGT---GTNKKVAKRNAAENMLEILGF-KVPQAQPT--
>1201
-----QSGPEHGQVMNPISR-LAQIQQAKK-EKEPEYM------LLTE-RG---L-----PR---RREFVMQVKVGN----HT-A-EGT---GTNKKVAKRNAAENMLEILGF-KVPQAQPT--
>1211
-----QTSPEYGQGMNPISR-LAQIQQAKK-EKEPEYS------MVTE-RG---L-----PR---RREFVMQVTVCG----QT-A-EGL---GPSKKVAKRNAAEKMLELLGY-KVPQPQPP--
>1213
-----QTSPEYGQGMNPISR-LAQIQQAKK-EKEPEYM------LITE-RG---L-----PR---RREFVMQVKVGV----HT-A-EGM---GTNKKVAKRNAAENMLELLGF-KVPQPQPP--
>1212
-----QTSPEYGQGMNPISR-LAQIQQAKK-EKEPEYM------LITE-RG---L-----PR---RREFVMQVKVGV----HT-A-EGM---GTNKKVAKRNAAENMLEILGF-KIPQPQPP--
>1210
-----QTSPEYGQGMNPISR-LAQIQQAKK-EKEPEYM------LITE-RG---L-----PR---RREFVMQVKVGV----HT-A-EGM---GTNKKVAKRNAAENMLELLGF-KVPQPQPP--
>1209
-----QTSPEYGQGMNPISR-LAQIQQAKK-DKEPEYM------LLTE-RG---L-----PR---RREFVMQVKVGG----HT-A-EGM---GTNKKVAKRNAAENMLEILGF-KVPQAQPP--
>1214
-----RSSPEYGQGMNPISR-LAQIQQAKK-DKEPEYM------LLTE-RG---L-----PR---RREFVMQVKVGN----HT-A-EGA---GTNKKVAKRNAAENMLEILGF-KVPQAQPT--
>1208
-----QTSPEYGQGMNPISR-LAQIQQAKK-DKEPEYM------LLTE-RG---L-----PR---RREFVMQVKVGN----HT-A-EGA---GTNKKVAKRNAAENMLEILGF-KVPQAQPT--
>1216
-----QTSPEYGQGINPISR-LAQIQQAKK-EKEPEYV------LLTE-RG---L-----PR---RREFVMQVKVGN----HT-A-EGA---GTNKKVAKRNAAENMLEILGF-KVPQAQPT--
>1218
-----QTGPEYGQGINPISR-LAQIQQAKK-EKEPEYM------LLTE-RG---L-----PR---RREFVMQVKVGN----HT-A-EGT---GTNKKVAKRNAAENMLEILGF-KVPQAQPT--
>1217
-----QTSPEYGQGINPISR-LAQIQQAKK-EKEPEYM------LLTE-RG---L-----PR---RREFVMQVKVGN----HT-A-EGA---GTNKKVAKRNAAENMLEILGF-KVPQAQPT--
>1215
-----QTSPEYGQGINPISR-LAQIQQAKK-EKEPEYM------LLTE-RG---L-----PR---RREFVMQVKVGN----HT-A-EGA---GTNKKVAKRNAAENMLEILGF-KVPQAQPT--
>1207
-----QTSPEYGQGMNPISR-LAQIQQAKK-DKEPEYM------LLTE-RG---L-----PR---RREFVMQVKVGN----HT-A-EGA---GTNKKVAKRNAAENMLEILGF-KVPQAQPT--
>1223
-----HTGPEYGQGMNPISR-LAQIQQAKK-EKEPEYL------LLTE-RG---L-----PR---RREFVMQVKVGN----HT-A-EGA---GTNKKVAKRNAAENMLEILGF-KVPQAQPV--
>1222
-----HTGPEYGQGMNPISR-LAQIQQAKK-EKEPEYL------LLTE-RG---L-----PR---RREFVMQVKVGN----HT-A-EGA---GTNKKVAKRNAAENMLEILGF-KVPQAQPT--
>1225
-----HTGPEYGQGMNPISR-LAQIQQAKK-EKEPEYT------LLTE-RG---L-----PR---RREFVMQVKVGN----HT-A-EGA---GTNKKVAKRNAAENMLEILGF-KVPQSQPT--
>1224
-----HTGPEYGQGMNPISR-LAQIQQAKK-EKEPEYM------LLTE-RG---L-----PR---RREFVMQVKVGN----HT-A-EGA---GTNKKVAKRNAAENMLEILGF-KVPQSQPT--
>1221
-----HTGPEYGQGMNPISR-LAQIQQAKK-EKEPEYM------LLTE-RG---L-----PR---RREFVMQVKVGN----HT-A-EGA---GTNKKVAKRNAAENMLEILGF-KVPQSQPT--
>1220
-----QTGPEYGQGMNPISR-LAQIQQAKK-EKEPEYM------LLTE-RG---L-----PR---RREFVMQVKVGN----HT-A-EGA---GTNKKVAKRNAAENMLEILGF-KVPQAQPT--
>1229
-----QTAPDYGQGMNPISR-LAQIQQAKK-EKEPEYV------LLTE-RG---L-----PR---RREFVMQVKVGN----HT-A-EGA---GTNKKVAKRNAAENMLEILGF-KVPQAQPA--
>1228
-----QTAPDYGQGMNPISR-LAQIQQAKK-EKEPEYM------LLTE-RG---L-----PR---RREFVMQVKVGN----HT-A-EGA---GTNKKVAKRNAAENMLEILGF-KVPQAQPA--
>1231
-----QTAPDYGQGMNPISR-LAQIQQAKK-EKEPEYM------LLTE-RG---L-----PR---RREFVMQVKVGH----HT-A-EGV---GTNKKVAKRNAAENMLEILGF-KVPQAQPA--
>1230
-----QTAPDYGQGMNPISR-LAQIQQAKK-EKEPEYM------LLTE-RG---L-----PR---RREFVMQVKVGH----HT-A-EGA---GTNKKVAKRNAAENMLEILGF-KVPQAQPA--
>1227
-----QTAPDYGQGMNPISR-LAQIQQAKK-EKEPEYM------LLTE-RG---L-----PR---RREFVMQVKVGN----HT-A-EGA---GTNKKVAKRNAAENMLEILGF-KVPQAQPA--
>1226
-----QSSPDYGQGMNPISR-LAQIQQAKK-EKEPEYM------LLTE-RG---L-----PR---RREFVMQVKVGN----HT-A-EGA---GTNKKVAKRNAAENMLEILGF-KVPQAQPA--
>1219
-----QTGPEYGQGMNPISR-LAQIQQAKK-EKEPEYM------LLTE-RG---L-----PR---RREFVMQVKVGN----HT-A-EGA---GTNKKVAKRNAAENMLEILGF-KVPQAQPT--
>1206
-----QTSPEYGQGMNPISR-LAQIQQAKK-EKEPEYM------LLTE-RG---L-----PR---RREFVMQVKVGN----HT-A-EGA---GTNKKVAKRNAAENMLEILGF-KVPQAQPT--
>1236
-----QTAPEYGQGMNPISR-LAQLQQAKK-EKEPVYT------LLTE-RG---L-----PR---RREFVMQVKVGN----HT-A-QGT---GTNKKVAKRNAAENMLEILGF-KVPQAQPT--
>1237
-----QASPEYGQGMNPISR-LAQIQQAKK-EKEPEYT------LLTE-RG---L-----PR---RREFVMQVKVGN----HT-A-EGT---GTNKKVAKRNAAENMLEILGF-KVPQAQPT--
>1235
-----QASPEYGQGMNPISR-LAQIQQAKK-EKEPEYT------LLTE-RG---L-----PR---RREFVMQVKVGN----HT-A-EGT---GTNKKVAKRNAAENMLEILGF-KVPQAQPT--
>1234
-----QTSPEYGQGMNPISR-LAQIQQAKK-EKEPEYT------LLTE-RG---L-----PR---RREFVMQVKVGN----HT-A-EGT---GTNKKVAKRNAAENMLEILGF-KVPQAQPT--
>1233
-----QTSPEYGQGMNPISR-LAQIQQAKK-EKEPEYM------LLTE-RG---L-----PR---RREFVMQVKVGN----HT-A-EGT---GTNKKVAKRNAAENMLEILGF-KVPQAQPT--
>1239
-----QTSPEYGQGMNPISR-LAQIQQAKK-EKEPEYI------LLTE-RG---L-----PR---RREFVMQVKVGN----HT-A-EGT---GTNKKVAKRNAAENMLEILGF-KVPQAQPT--
>1240
-----QTSPEYGQGMNPISR-LAQIQQAKK-EKEPEYL------LLTE-RG---L-----PR---RREFVMQVKVGN----HT-A-EGT---GTNKKVAKRNAAENMLEILGF-KVPQAQPT--
>1238
-----QTSPEYGQGMNPISR-LAQIQQAKK-EKEPEYI------LLTE-RG---L-----PR---RREFVMQVKVGN----HT-A-EGT---GTNKKVAKRNAAENMLEILGF-KVPQAQPT--
>1232
-----QTSPEYGQGMNPISR-LAQIQQAKK-EKEPEYM------LLTE-RG---L-----PR---RREFVMQVKVGN----HT-A-EGT---GTNKKVAKRNAAENMLEILGF-KVPQAQPT--
>1205
-----QTSPEYGQGMNPISR-LAQIQQAKK-EKEPEYM------LLTE-RG---L-----PR---RREFVMQVKVGN----HT-A-EGT---GTNKKVAKRNAAENMLEILGF-KVPQAQPT--
>1243
-----QSSPEYGQGMNPISR-LAQIQQAKK-EKEPEYL------LLTE-RG---L-----PR---RREFVMQVKVGN----HT-A-EGS---GTNKKVAKRNAAENMLEILGF-KVPQAQPT--
>1245
-----QSGPEYGQGMNPISR-LAQIQQAKK-EKEPEYL------LLAE-RG---L-----PR---RREFVMQVKVGN----HT-A-EGS---GTNKKAAKRNAAENMLEILGF-KVPQAQPS--
>1244
-----QSGPEYGQGMNPISR-LAQIQQAKK-EKEPEYL------LLAE-RG---L-----PR---RREFVMQVKVGN----HT-A-EGS---GTNKKAAKRNAAENMLEILGF-KVPQAQPS--
>1242
-----QSSPEYGQGMNPISR-LAQIQQAKK-EKEPEYL------LLTE-RG---L-----PR---RREFVMQVKVGN----HT-A-EGS---GTNKKVAKRNAAENMLEILGF-KVPQAQPT--
>1241
-----QSSPEYGQGMNPISR-LAQIQQAKK-EKEPEYM------LLTE-RG---L-----PR---RREFVMQVKVGN----HT-A-EGS---GTNKKVAKRNAAENMLEILGF-KVPQAQPT--
>1204
-----QTSPEYGQGMNPISR-LAQIQQAKK-EKEPEYM------LLTE-RG---L-----PR---RREFVMQVKVGN----HT-A-EGT---GTNKKVAKRNAAENMLEILGF-KVPQAQPT--
>1250
-----QSSTDCGQGMNPISR-LAQIQQAKK-EKEPEYM------LLTE-RG---L-----PR---RREFVMQVKVGN----HT-A-EGT---GTNKKVAKRNAAENMLEILGF-KVPQAQPT--
>1249
-----QSSTDCGQGMNPISR-LAQIQQAKK-EKEPEYM------LLTE-RG---L-----PR---RREFVMQVKVGN----HT-A-EGT---GTNKKVAKRNAAENMLEILGF-KVPQAQPT--
>1248
-----QSSTDCGQGMNPISR-LAQIQQAKK-EKEPEYM------LLTE-RG---L-----PR---RREFVMQVKVGN----HT-A-EGT---GTNKKVAKRNAAENMLEILGF-KVPQAQPT--
>1247
-----QSSTDYGQGMNPISR-LAQIQQAKK-EKEPEYM------LLTE-RG---L-----PR---RREFVMQVKVGN----HT-A-EGT---GTNKKVAKRNAAENMLEILGF-KVPQAQPT--
>1246
-----QSSADYGQGMNPISR-LAQIQQAKK-EKEPEYM------LLTE-RG---L-----PR---RREFVMQVKVGN----HT-A-EGT---GTNKKVAKRNAAENMLEILGF-KVPQAQPT--
>1203
-----QSSPEYGQGMNPISR-LAQIQQAKK-EKEPEYM------LLTE-RG---L-----PR---RREFVMQVKVGN----HT-A-EGT---GTNKKVAKRNAAENMLEILGF-KVPQAQPT--
>1200
-----QSGPEYGQGMNPISR-LAQIQQAKK-EKEPEYM------LLTE-RG---L-----PR---RREFVMQVKVGN----HT-A-EGT---GTNKKVAKRNAAENMLEILGF-KVPQAQPT--
>1199
-----QSGPEYGQGMNPISR-LAQIQQARK-EKEPEYM------LLTE-RG---L-----PR---RREFVMQVKVGN----HT-A-EGT---GTNKKVAKRNAAENMLEILGF-KVPQAQPT--
>1260
-----KAGPEYGQGMNPISR-LAQIQQAKK-EKEPDYV------LLSE-RG---M-----PR---RREFVMQVKIGN----EV-A-TGT---GPNKKIAKKNAAEAMLLQLGY-KASTSLQD--
>1259
-----KAGPEYGQGMNPISR-LAQIQQAKK-EKEPDYV------LLSE-RG---M-----PR---RREFVMQVKVGN----EV-A-TGT---GPNKKIAKKNAAEAMLLQLGY-KASTSLQD--
>1262
-----KAGPEYGQGMNPISR-LAQIQQAKK-EKEPDYV------LLSE-RG---M-----PR---RREFVMQVKVGN----EV-A-TGT---GPNKKIAKKNAAEAMLLQLGY-KASTNLQD--
>1261
-----KAGPEYGQGMNPISR-LAQIQQAKK-EKEPDYV------LLSE-RG---M-----PR---RREFVMQVKVGN----EV-A-TGT---GPNKKIAKKNAAEAMLLQLGY-KASTNLQD--
>1258
-----KAGPEYGQGMNPISR-LAQIQQAKK-EKEPDYV------LLSE-RG---M-----PR---RREFVMQVKVGN----EV-A-TGT---GPNKKIAKKNAAEAMLLQLGY-KASTSLQD--
>1269
-----KAGPEYGQGMNPISR-LAQIQQARK-EKEPDYV------LLSE-RG---M-----PR---RREFVMQVKVGN----EV-A-TGT---GPNKKIAKKNAAEAMLLQLGY-KASSNLQD--
>1268
-----KAGPEYGQGMNPISR-LAQIQQARK-EKEPDYV------LLSE-RG---M-----PR---RREFVMQVKVGN----EV-A-TGT---GPNKKIAKKNAAEAMLLQLGY-KASSSLQD--
>1267
-----KAGPEYGQGMNPISR-LAQIQQARK-EKEPDYV------LLSE-RG---M-----PR---RREFVMQVKVGN----EV-A-TGT---GPNKKIAKKNAAEAMLLQLGY-KASTSLQD--
>1266
-----KAGPEYGQGMNPISR-LAQIQQARK-EKEPDYV------LLSE-RG---M-----PR---RREFVMQVKVGN----EV-A-TGT---GPNKKIAKKNAAEAMLLQLGY-KASTSLQD--
>1270
-----KAGPDYGQGMNPISR-LAQIQQARK-EKEPDYI------LLSE-RG---M-----PR---RREFVMQVKVGN----EV-A-TGT---GPNKKIAKKNAAEAMLLQLGY-KASTSLQD--
>1265
-----KAGPEYGQGMNPISR-LAQIQQARK-EKEPDYV------LLSE-RG---M-----PR---RREFVMQVKVGN----EV-A-TGT---GPNKKIAKKNAAEAMLLQLGY-KASTSLQD--
>1264
-----KAGPEYGQGMNPISR-LAQIQQARK-DKEPDYV------LLSE-RG---M-----PR---RREFVMQVKVGN----EV-A-TGT---GPNKKIAKKNAAEAMLLQLGY-KASTSLQD--
>1273
-----KAGPEYGQGMNPISR-LAQIQQAKK-EKEPDYV------LLSE-RG---I-----PR---RREFVMQVKVGN----EV-A-TGT---GPNKKIAKKNAAEAMLLQLGY-KASTSLQD--
>1275
-----KAGPEYGQGMNPISR-LAQIQQAKK-EKEPDYV------LLSE-RG---M-----PR---RREFVMQVKVGS----EV-A-TGT---GPNKKIAKKNAAEAMLLQLGY-KASTSLQD--
>1274
-----KAGPEYGQGMNPISR-LAQIQQAKK-EKEPDYV------LLSE-RG---M-----PR---RREFVMQVKVGS----EV-A-TGT---GPNKKIAKKNAAEAMLLQLGY-KASTSLQD--
>1272
-----KAGPEYGQGMNPISR-LAQIQQAKK-EKEPDYV------LLSE-RG---M-----PR---RREFVMQVKVGN----EV-A-TGT---GPNKKIAKKNAAEAMLLQLGY-KASTSLQD--
>1271
-----KAGPEYGQGMNPISR-LAQIQQAKK-EKEPDYV------LLSE-RG---M-----PR---RREFVMQVKVGN----EV-A-TGT---GPNKKIAKKNAAEAMLLQLGY-KASTSLQD--
>1263
-----KAGPEYGQGMNPISR-LAQIQQAKK-EKEPDYV------LLSE-RG---M-----PR---RREFVMQVKVGN----EV-A-TGT---GPNKKIAKKNAAEAMLLQLGY-KASTSLQD--
>1257
-----KAGPEYGQGMNPISR-LAQIQQAKK-EKEPDYV------LLSE-RG---M-----PR---RREFVMQVKVGN----EV-A-TGT---GPNKKIAKKNAAEAMLLQLGY-KASTSLQD--
>1276
-----KADPEYGQGMNPVSC-LAQIQQARK-EKEPDYA------LLSD-RG---K-----SR---RREFLMQVKVGS----AV-A-TGI---GLSKKIAKRNAAEAMLLHLGY-KTSTPIQE--
>1256
-----KAGPEYGQGMNPISR-LAQIQQAKK-EKEPDYV------LLSE-RG---M-----PR---RREFVMQVKVGN----EV-A-TGT---GPNKKIAKKNAAEAMLLQLGY-KASTSLQD--
>1255
-----KTGPEYGQGMNPISR-LAQIQQAKK-EKEPDYI------LLSE-RG---M-----PR---RREFVMQVKIGS----EV-T-TGT---GPNKKIAKRNAAEAMLLQLGY-KASTPLQD--
>1254
-----KTGPEYGQGMNPISR-LAQIQQAKK-EKEPEYV------LLSE-RG---M-----PR---RREFVMQVKVGN----EV-T-TGT---GPNKKIAKRNAAEAMLLQLGY-KASTPLQD--
>1253
-----KTGPEYGQGMNPISR-LAQIQQAKK-EKEPEYV------LLSE-RG---M-----PR---RREFVMQVKVGN----EI-T-TGT---GPNKKIAKRNAAEAMLLQLGY-KASTPLQD--
>1252
-----KTGPEYGQGMNPISR-LAQIQQAKK-EKEPEYV------LLSE-RG---M-----PR---RREFVMQVKVGN----DI-T-TGT---GPNKKIAKRNAAEAMLLQLGY-KASTPLQD--
>1251
-----KTGPEYGQGMNPISR-LAQIQQAKK-EKEPEYL------LLSE-RG---M-----PR---RREFLMQVKVGM----DM-T-TGT---GPNKKVAKRNAAEAMLLQLGY-KASTPLQD--
>1198
-----QTGPEYGQGMNPISR-LAQIQQAKK-EKEPEYM------LLSE-RG---L-----PR---RREFVMQVKVGN----HM-A-TGT---GPNKKVAKRNAAENMLEQLGY-KVPQPQPT--
>1278
-----CDGTFYGQGINPISR-LIQIQQAKK-EPEPAYT------VLSE-RG---D-----PR---QREFVIQCSLGA----IL-T-QGT---GPNKKTAKRKAAEAMLQQLGY-SRPPQQPA--
>1281
-----KMNPEYGHQINPVSR-LMQVMQARK-QNEPKFQ------LVAE-RG---Q-----SR---YKEFVMEVVCDDG---LR-C-EGI---GPNKKLAKRAAAEAVLARIGY-VKPMP-----
>1282
-----KMDPHYGHQINPVSR-LIQVIQSKN-QHHPTFE------LVAE-HG---A-----SK---YKEFVIRVKCGD----EM-C-EGR---GPNKRLAKRAAAEAMLDTIGY-VKPLPPPG--
>1280
-----KMDPEYGHQINPVSR-LMQVMQARN-QNHPKFQ------LVAE-HG---Q-----SR---YKEFVMEVVCDD----LR-C-EGI---GPNKRLAKRAAAEAMLARIGY-VKPMPPPG--
>1284
-----RTEADSSEEVNPISR-LVQIQQAKR-EREPVYN------LVEEIKG---A-----PR---RREFVMEVSVGQ----HS-A-QGT---GPNKKLAKRAAAENLLVEMGY-ESELR-----
>1283
-----RTDADSSDEVNPISR-LVQIQQAQR-EREPVYN------LVEE-KG---A-----PR---RREFVMEVSVGQ----HS-A-QGT---GPNKKLGKRAAAEALLSKLGY-SKPEVQPI--
>1279
-----RTDPDYGDEVNPISR-LVQIQQAKK-QREPTYN------LVEE-KG---A-----PR---RREFVMEVSCGD----IS-C-QGI---GPNKKLAKRAAAEAMLSKIGY-VKPMPQPI--
>1277
-----RTDAEYGQEINPISR-LIQIQQAKK-EPEPTYS------LVSE-RG---E-----PR---RREFVMQCSVGD----IT-T-QGT---GPNKKLAKRAAAEAMLQKLGY-SKPQPQPA--
>1197
-----KTGPEYGQGMNPISR-LAQIQQAKK-EKEPEYM------LLSE-RG---L-----PR---RREFVMQVKVGN----HT-A-QGT---GPNKKVAKRNAAEAMLQQLGY-KAPQPQPT--
>1285
-----KPKSDIDPTLNEISI-VYQILQRRH-DPAPLYS------FVEE-RG---H-----MM---RKEDVLRVKVGS----HI-A-LGV---GPNKKVSKRNAAEAMLLQMGY-RLTEPEKA--
>1196
-----KTGPDYDQGMNPISR-LAQIQQRRN-EKEPVYS------LVSE-RG---H-----PR---RREFVMQVKVGN----HM-A-TGT---GPNKKVAKRNAAEAMLQQLGY-KVPQPQPT--
>1291
-------TARNGKPKSSISQ-IHECALQMR-MNV-EFL------VLKE-EG---P-----AH---DRHYLLRCKLISAEQIIS-A-DGE---GSSKKIAKQNACSLMLTKLQS-IESSPVFI--
>1292
-------RVPLYKQKSVISD-IHERAHLLK-LNV-VFE------VLKE-EG---P-----PH---DRQYVVRCAFVTSAQVVK-A-EGR---GKKKKIAQQEACAQLIKTIEQ-LTPDNSSV--
>1290
-------TARNGKPKSSISQ-IHECAHQMR-MNV-EFL------VLKE-EG---P-----PH---DRHYLLRCKFISAEQIIS-A-DGE---GSSKKIAKQNACSLMLTKLQS-IEPDPVFI--
>1289
-------KKIAGDSKSVISQ-VYEVALKMK-LPI-KFE------VLKE-DG---L-----PH---MKTYITKCTVGT----YN-A-TGE---GNGKKISKRRACEKMLQTLKE-ANESLLED--
>1297
-------DEEDESDKSEISQ-VYEIATRMK-MMV-DFQ------DMEN-AG---P-----AH---MKKFKIKCTVGP----YM-T-EGE---GNRKKDAKKEAAVRMLAELKK-LPEPPVDP--
>1296
------SDDEDDDGKSAISV-VYEIALRRN-LQV-DFE------VVNE-CG---P-----PH---MRKFTIRCTVGD----YS-T-EGE---GNGKKDAKKEAAEKMLIELKN-STGTPVDM--
>1311
-------PDDENLNKSEISQ-VFEIALKRN-LPV-NFEFFPLKQVTKE-SG---P-----PH---MKSFVTKVSVGE----FM-G-EGE---GKSKKISKKNAAIAVLEELKK-LPPLPTVE--
>1310
-------PDDENLNKSEISQ-VFEIALKRN-LPV-NFEFFPLKQVTKE-SG---P-----PH---MKSFVTKVSVGE----FM-G-EGE---GKSKKISKKNAAIAVLEELKK-LPPLPTVE--
>1309
-------PDDENLNKSEISQ-VFEIALKRN-LPV-NFEFFPLKQVTRE-SG---P-----PH---MKSFVTKVSVGE----FM-G-EGE---GKSKKISKKNAAIAVLEELKK-LPPLPTVE--
>1321
-------SEEENLNKSEISQ-VFEIALKRN-LPV-NFE------VARE-SG---P-----PH---MKSFLTRVSVGE----FV-G-EGE---GKSKKISKKNAAIAVLEELKK-LPPLPTAE--
>1320
-------SEEENLNKSEISQ-VFEIALKRN-LPV-NFE------VARE-SG---P-----PH---MKSFVTRVSVGE----FV-G-EGE---GKSKKISKKNAAIAVLEELKK-LPPLPTVE--
>1322
-------SEEENLNKSEISQ-VFEIALKRN-LPV-NFE------VARE-SG---P-----PH---MKSFVTRVSVGE----FV-G-EGE---GKSKKMSKKNAAIAVLEELKK-LPPLPTVE--
>1319
-------SEEENLNKSEISQ-VFEIALKRN-LPV-NFE------VARE-SG---P-----PH---MKSFVTRVSVGE----FV-G-EGE---GKSKKISKKNAAIAVLEELKK-LPPLPTVE--
>1318
-------SEEENLNKSEISQ-VFEIALKRN-LPV-NFE------VARE-SG---P-----PH---MKSFVTRVSVGE----FV-G-EGE---GKSKKISKKNAAIAVLEELKK-LPPLPTVE--
>1330
-------SEEENLNKSEISQ-VFEIALKRN-LPV-NFE------VARE-SG---P-----PH---MRNFVTKVSVGE----FV-G-EGE---GKSKKISKKNAAIAVLEELKK-LPPLPAAE--
>1329
-------SEEENLNKSEISQ-VFEIALKRN-LPV-NFE------VARE-SG---P-----PH---MKNFVTKVSVGE----FV-G-EGE---GKSKKISKKNAAIAVLEELKK-LPPLPAVE--
>1328
-------SEEENLNKSEISQ-VFEIALKRN-LPV-NFE------VARE-SG---P-----PH---MKNFVTKVSVGE----FV-G-EGE---GKSKKISKKNAAIAVLEELKK-LPPLPAVE--
>1333
-------SEEENLNKSEISQ-VFEIALKRN-LPV-NFE------VARE-SG---P-----PH---MKNFVTRVSVGE----FI-G-EGE---GKSKKISKKNAAIAVLEELKK-LPPLPAVE--
>1332
-------SEEENLNKSEISQ-VFEIALKRN-LPV-NFE------VARE-SG---P-----PH---MKNFVTRVSVGE----FV-G-EGE---GKSKKISKKNAAIAVLEELKK-LPPLPAVE--
>1340
-------SEEENLNKSEISQ-VFEIALKRN-LPV-NFE------VARE-SG---P-----PH---MKNFVTRVSVGE----FV-G-EGE---GKSKKISKKNAARAVLEELRK-LPPLPTVE--
>1343
-------LEEENLNKSEISQ-VFEIALKRN-LPV-NFE------VARE-SG---P-----PH---MKNFVTRVSVGE----FV-G-EGE---GKSKKISKKNAARAVLEQLRR-LPPLPAVE--
>1344
-------AEEENLNKSEISQ-VFEIALKRN-LPV-NFE------VARE-SG---P-----PH---MKNFVTRVSVGE----FV-G-EGE---GKSKKISKKNAARAVLEQLRR-LPPLPAVE--
>1342
-------LEEENLNKSEISQ-VFEIALKRN-LPV-NFE------VARE-SG---P-----PH---MKNFVTRVSVGE----FV-G-EGE---GKSKKISKKNAARAVLEQLRR-LPPLPAVE--
>1347
-------SEEENLNKSEISQ-VFEIALKRN-LPV-NFE------VARE-SG---P-----PH---MKNFVTRVSVGE----FI-G-EGE---GKSKKISKKNAARAVLEQLRR-LPPLPAVE--
>1346
-------SEEENLNKSEISQ-VFEIALKRN-LPV-NFE------VARE-SG---P-----PH---MKNFVTRVSVGE----FV-G-EGE---GKSKKISKKNAARAVLEQLRR-LPPLPAVE--
>1345
-------SEEENLNKSEISQ-VFEIALKRN-LPV-NFE------VARE-SG---P-----PH---MKNFVTRVSVGE----FV-G-EGE---GKSKKISKKNAARAVLEQLRR-LPPLPAVE--
>1341
-------SEEENLNKSEISQ-VFEIALKRN-LPV-NFE------VARE-SG---P-----PH---MKNFVTRVSVGE----FV-G-EGE---GKSKKISKKNAARAVLEQLRR-LPPLPAVE--
>1339
-------SEEENLNKSEISQ-VFEIALKRN-LPV-NFE------VARE-SG---P-----PH---MKNFVTRVSVGE----FV-G-EGE---GKSKKISKKNAARAVLEELRK-LPPLPTVE--
>1348
-------SEEENLNKSEISQ-VFEIALKRN-LPV-NFE------VARE-SG---P-----PH---MKSFVTRVSVGE----FV-G-EGE---GKSKKISKKNAARAVLEELRK-LPPLPPVE--
>1338
-------SEEENLNKSEISQ-VFEIALKRN-LPV-NFE------VARE-SG---P-----PH---MKNFVTRVSVGE----FV-G-EGE---GKSKKISKKNAARAVLEELRK-LPPLPPVE--
>1337
-------SEEENLNKSEISQ-VFEIALKRN-LPV-NFE------VARE-SG---P-----PH---MKSFVTRVSVGE----FV-G-EGE---GKSKKISKKNAARAVLEELRK-LPPLPAVE--
>1336
-------SEEENLNKSEISQ-VFEIALKRN-LPV-NFE------VARE-SG---P-----PH---MKSFVTRVSVGE----FV-G-EGE---GKSKKISKKNAAIAVLEELKK-LPPLPAVE--
>1335
-------SEEENLNKSEISQ-VFEIALKRN-LPV-NFE------VARE-SG---P-----PH---MKSFVTRVSVGE----FV-G-EGE---GKSKKISKKNAAIAVLEELKK-LPPLPAVE--
>1334
-------SEEENLNKSEISQ-VFEIALKRN-LPV-NFE------VARE-SG---P-----PH---MKSFVTRVSVGE----FV-G-EGE---GKSKKISKKNAAIAVLEELKK-LPPLPAVE--
>1331
-------SEEENLNKSEISQ-VFEIALKRN-LPV-NFE------VARE-SG---P-----PH---MKNFVTRVSVGE----FV-G-EGE---GKSKKISKKNAAIAVLEELKK-LPPLPAVE--
>1327
-------SEEENLNKSEISQ-VFEIALKRN-LPV-NFE------VARE-SG---P-----PH---MKNFVTKVSVGE----FV-G-EGE---GKSKKISKKNAAIAVLEELKK-LPPLPAVE--
>1326
-------SEEENLNKSEISQ-VFEIALKRN-LPV-NFE------VARE-SG---P-----PH---MKNFVTKVSVGE----FV-G-EGE---GKSKKISKKNAAIAVLEELKK-LPPLPAVE--
>1325
-------SEEENLNKSEISQ-VFEIALKRN-LPV-NFE------VARE-SG---P-----PH---MKSFVTKVSVGE----FV-G-EGE---GKSKKISKKNAAIAVLEELKK-LPPLPAVE--
>1324
-------SEEENLNKSEISQ-VFEIALKRN-LPV-NFE------VARE-SG---P-----PH---MKSFVTKVSVGE----FV-G-EGE---GKSKKISKKNAAIAVLEELKK-LPPLPAVE--
>1349
-------SEEENLNKSEISQ-VFEIALKRN-LPV-NFE------VARE-SG---P-----PH---MKSFLTKVSVGE----FV-G-EGE---GKSKKISKKNAAIAVLEELKK-LPPLPPVE--
>1323
-------SEEENLNKSEISQ-VFEIALKRN-LPV-NFE------VARE-SG---P-----PH---MKSFVTKVSVGE----FV-G-EGE---GKSKKISKKNAAIAVLEELKK-LPPLPAVE--
>1317
-------SEEENLNKSEISQ-VFEIALKRN-LPV-NFE------VARE-SG---P-----PH---MKSFVTRVSVGE----FV-G-EGE---GKSKKISKKNAAIAVLEELKK-LPPLPTVE--
>1350
-------SEEENLNKSEISQ-VFEIALKRN-LPV-NFE------VARE-SG---P-----PH---MKSFVTKVSVGE----FV-G-EGE---GKSKKISKKNAAIAVLEELKK-LPPLPTAE--
>1316
-------SEEENLNKSEISQ-VFEIALKRN-LPV-NFE------VARE-SG---P-----PH---MKSFVTKVSVGE----FV-G-EGE---GKSKKISKKNAAIAVLEELKK-LPPLPTVE--
>1351
-------SEEENLNKSEISQ-VFEIALKRN-LPV-NFE------VARE-SG---P-----PH---MKSFVTKVSVGE----FV-G-EGE---GKSKKISKKNAAIAVLEELKK-LPPLPTVE--
>1315
-------SEEENLNKSEISQ-VFEIALKRN-LPV-NFE------VARE-SG---P-----PH---MKSFVTKVSVGE----FV-G-EGE---GKSKKISKKNAAIAVLEELKK-LPPLPTVE--
>1355
-------SEEENLNKSEISQ-VFEIALKRN-LPV-NFE------VARE-TG---P-----PH---MKSFVTKVSVGE----FV-G-EGE---GKSKKISKKNAAIAILEELKK-LPPLPVVE--
>1354
-------SEEENLNKSEISQ-VFEIALKRN-LPV-NFE------VARE-TG---P-----PH---MKSFVTKVSVGE----FV-G-EGE---GKSKKISKKNAAIAILEELKK-LPPLPVVE--
>1353
-------SEEENLNKSEISQ-VFEIALKRN-LPV-NFE------VARE-TG---P-----PH---MKSFVTKVSVGE----FV-G-EGE---GKSKKISKKNAAIAILEELKK-LPPLPVVE--
>1352
-------SEEENLNKSEISQ-VFEIALKRN-LPV-NFE------VARE-SG---P-----PH---MKSFVTKVSVGE----FI-G-EGE---GKSKKISKKNAAIAILEELKK-LPPLPTVE--
>1314
-------SEEENLNKSEISQ-VFEIALKRN-LPV-NFE------VARE-SG---P-----PH---MKSFVTKVSVGE----FI-G-EGE---GKSKKISKKNAAIAILEELKK-LPPLPTVE--
>1358
-------SEEENLNKSEISQ-VFEIALKRN-LPV-NFE------VARE-SG---P-----PH---MKSFVTKVSVGE----FI-G-EGE---GKSKKISKKNAAIAVLEELKK-LPPLPTVE--
>1357
-------SEEENLNKSEISQ-VFEIALKRN-LPV-NFE------VARE-SG---P-----PH---MKSFVTKVSVGE----FI-G-EGE---GKSKKISKKNAAIAVLEELKK-LPPLPTVE--
>1356
-------SEEENLNKSEISQ-VFEIALKRN-LPV-NFE------VARE-SG---P-----PH---MKSFVTKVSVGE----FI-G-EGE---GKSKKISKKNAAIAVLEELKK-LPPLPTVE--
>1313
-------SEEENLNKSEISQ-VFEIALKRN-LPV-NFE------VARE-SG---P-----PH---MKSFVTKVSVGE----FI-G-EGE---GKSKKISKKNAAIAVLEELKK-LPPLPTVE--
>1312
-------SEEENLNKSEISQ-VFEIALKRN-LPV-NFE------VARE-SG---P-----PH---MKSFVTKVSVGE----FI-G-EGE---GKSKKISKKNAAIAVLEELKK-LPPLPTVE--
>1308
-------PDDENLNKSEISQ-VFEIALKRN-LPV-NFE------VTRE-SG---P-----PH---MKSFVTKVSVGE----FM-G-EGE---GKSKKISKKNAAIAVLEELKK-LPPLPTVE--
>1307
-------EEDTDVNKSEISL-VFEIALKRN-MPV-NFE------VTRE-SG---P-----PH---MKSFVTRVSVGD----FT-A-DGE---GNSKKLSKKRAAISVLQELKK-LPPLPVIE--
>1362
-------EEDKDANKSEISV-VFEIALKRN-IPV-SFE------VIKE-SG---P-----PH---MKSFVTRVTVGE----FT-A-EGE---GNSKKLSKKRAAMAVLQELRK-LPPLPVIE--
>1361
-------EEDKDANKSEISV-VFEIALKRN-IPV-SFE------VIKE-SG---P-----PH---MKSFVTRVTVGE----FT-A-EGE---GNSKKLSKKRAAMAVLQELKK-LPPLPVIE--
>1363
-------EEDKDANKSEISV-VFEIALKRN-IPV-SFE------VIKE-SG---P-----PH---MKSFVTRVTVGE----FT-A-EGE---GNSKKLSKKRAAMSVLQELKK-LPPLPVIE--
>1360
-------EEDKDANKSEISV-VFEIALKRN-IPV-SFE------VIKE-SG---P-----PH---MKSFVTRVTVGE----FT-A-EGE---GNSKKLSKKRAAMAVLQELKK-LPPLPVIE--
>1359
-------EEEKDANKSEISI-VFEIALKRN-MPV-SFE------VIKE-SG---P-----PH---MKSFVTRVSVGE----FS-A-EGE---GNSKKLSKKRAAMAVLQELKK-LPPLPVIE--
>1306
-------EEDKDANKSEISI-VFEIALKRN-MPV-SFE------VIKE-SG---P-----PH---MKSFVTRVSVGE----FT-A-EGE---GNSKKLSKKRAAMAVLQELKK-LPPLPVIE--
>1305
-------EEDKDANKSEISL-VFEIALKRN-MPV-SFE------VIKE-SG---P-----PH---MKSFVTRVSVGE----FS-A-EGE---GNSKKLSKKRAAMSVLQELKK-LPPLPVIE--
>1304
-------DDDKDANKSEISL-VFEIALKRN-MPV-SFE------VIKE-SG---P-----PH---MKSFVTRVSVGE----FS-A-EGE---GNSKKLSKKRAATTVLQELKK-LPPLPVIE--
>1303
-------DDDKDANKSEISL-VFEIALKRN-MPV-SFE------VIKE-SG---P-----PH---MKSFVTRVSVGE----FS-A-EGE---GNSKKLSKKRAATTVLQELKK-LPPLPVIE--
>1364
-------DDDKDANKSEISL-VFEIALKRN-MPV-SFE------VIKE-SG---P-----PH---MKSFVTRVSVGE----FS-A-EGE---GNSKKLSKKRAATTVLQELRK-LPPLPGVE--
>1302
-------DDDKDANKSEISL-VFEIALKRN-MPV-SFE------VIKE-SG---P-----PH---MKSFVTRVSVGE----FS-A-EGE---GNSKKLSKKRAATTVLQELKK-LPPLPVVE--
>1301
-------DDDKDANKSEISL-VFEIALKRN-MPV-SFE------VIKE-SG---P-----PH---MKSFVTRVSVGE----FS-A-EGE---GNSKKLSKKRAATTVLQELKK-LPPLPVVE--
>1300
-------DDDKDANKSEISL-VFEIALKRN-MPV-SFE------VIKE-SG---P-----PH---MKSFVTRVSVGE----FS-A-EGE---GNSKKLSKKRAATTVLQELKK-LPPLPVVE--
>1299
-------DDDKDANKSEISL-VFEIALKRN-MPV-SFE------VIKE-SG---P-----PH---MKSFVTRVSVGE----FC-A-EGE---GNSKKLSKKRAATTVLQELKK-LPPLPVVE--
>1298
-------DDDKDANKPEISL-VFEIARKRN-MPV-SFE------VIKE-SG---P-----PH---MKSFVTRCSVGD----FC-A-EGE---GNSKKLSKKRAATTVLQELKK-LPPLPVDE--
>1295
------SDDDDDANKSEISL-VYEIALKRN-MQV-DFE------VIKE-SG---P-----PH---MKKFVTRCTVGD----FC-T-EGE---GNGKKISKKRAAEKMLQELKK-LPPLPVDE--
>1366
------IDDPNAELKSPVSL-VHETALKRG-LSV-SFD------VVSE-TG---K-----PH---IRTFMTRCTVGD----KV-T-HGE---GSSKKVSKKRAAELMLDELKR-LPPVPAPI--
>1365
------CDDCNAELKSPVSL-VHEMALKRG-LSV-SFE------VVSE-TG---K-----PH---IRMFMTRCTVGD----TV-T-MGE---GNSKKVSKKRAAELMLEELKR-LPPVPENV--
>1294
------CDDDDDENKSEISL-VYEIALKRN-MSV-SFE------VVKE-SG---P-----PH---MRTFMTRCTVGD----FV-T-EGE---GNGKKISKKRAAEKMLEELKR-LPPLPVDP--
>1293
------CDDDDDENKSPISL-VHEIALKRN-MTV-SFE------VVKE-SG---P-----PH---MKTFITRCTVGD----FV-T-EGE---GNGKKVSKKRAAEKMLEELKK-LPPLPVDP--
>1288
------CDDDDDDNKSPISQ-VHEIALKRN-MSV-SFE------VLKE-DG---P-----PH---MKTFITRCTVGD----FV-T-EGE---GNGKKISKKRAAEKMLQELKK-LPPVPVDP--
>1287
------CDDLDDDNKSPISQ-VHEIALKRN-MSV-EFE------VIKE-SG---P-----PH---MRNFITRCTVGD----FV-T-EGE---GNGKKVSKRRAAEKMLQELKK-LPPTPVDE--
>1286
------CDDLDDDNKSPISQ-VHEIAQKRW-MSV-EFE------VIKE-DG---P-----PH---MRNFITECKVGD----YV-T-EGE---GNSKKESKRRAAEKMLQFLKK-LPPVPIDE--
>1195
-----RCDDEDDDNKNPISR-LHEIAQKRN-MSVPEYE------LISE-EG---P-----PH---RRNFITRCKVGD----YV-T-EGE---GNSKKVAKRRAAEKMLQQLKH-LPPTPVDD--
>1073
-----PCDPDDDPEKNPISQ-LQEICQKRN-WPAPEYE------MISE-EG---P-----PH---ARQFVITCTVGD----YR-T-EGT---GKSKKQAKRRAAEKMLEQLKD-MPDTPDDK--
>1369
-----MAGQPALGAKTPVTE-LQEICARRK-VPHPIYE------FAGE-DN---N-----TP---AKIFSTSVTALG----QT-C-VGH---GRSKKDSKHDAAYHMLKLLFS-HGESGIDL--
>1374
-----------MENKSSVSA-LQECCAQAK-TGNPFYD------YIDGEDG----------------GYVCKVVLMD----IE-A-YGN---GRSKRDAKHLAAGNIMRKMRRLPGFTNLD---
>1373
-----------MENKSSVSA-LQEYCAQAK-TGNPVYE------YIDGEDG----------------GYICKVVLMD----IE-A-YGN---GRSKRDAKHLAAANIMRKLRRLPGFSNLG---
>1378
-----------MDNKSAVSA-LHEFCAKTK-NTPPTYN------FINGEDG----------------GFVCKVELLE----IE-A-LGN---GRSKRDAKHLAAANIMRKIQILPGMQSMR---
>1377
-----------MDNKSAVSA-LHEFCAKTK-NTPPTYN------FINGEDG----------------GFVCKVELLE----IE-A-LGN---GRSKRDAKHLAAANIMRKIQILPGMQSMR---
>1380
----------PIDNKSAVSA-LQEFCAKTK-NIPPTYN------FIDGEDG----------------GYVCKVDMME----LM-A-YGN---GRSKRDAKHLAAVNILRKIRKLPGMGNII---
>1379
-----------IDNKSAVSA-LQEFCAKTK-NTPPTYN------FIDGEDG----------------GYVCKVDLME----ME-A-YGN---GRSKRDAKHLAAVNILRKIRKLPGMGNVL---
>1376
-----------MDNKSAVSA-LQEFCAKTK-NTPPTYN------FIDGEDG----------------GYVCKVDLLE----IE-A-FGN---GRSKRDAKHLAAVNILRKIRKLPGMQNMM---
>1375
-----------MDNKSAVSA-LQEFCAKTK-NCPPTYN------FIDGEDG----------------GYVCKVDLLE----ID-A-YGN---GRSKRDAKHLAASNIMRKIRVLPGMSDLM---
>1372
-----------MDNKSAVSA-LQEFCAKTK-NCPPTYE------FIDGEDG----------------GYVCKVTLMD----IE-A-YGN---GRSKRDAKHLAAANIMRKIRKLPGMSNLM---
>1371
-----------MATKSSVSA-LQEYCAKHK-IPPPTYD------FIDAEDG----------------SFICRAQVMN----IE-A-DGH---GRSKRDAKHTAAMNLIKRVRIDNPDSDLM---
>1370
-----------MANKSSVSA-LQEYCAKNK-IPPPTYD------FIDAEDG----------------SFICKVTFMD----IE-A-YGH---GRSKRDAKHTAAGNIIKRVRIDNPCVDDL---
>1368
-----MAGQPPMATKSPVSA-LQEYCAKHK-VPPPTYE------FIGE-DG---T-----PP---AKSFTCKVTVMD----IE-C-VGH---GRSKRDAKHTAAMNLIKRLRI-NGCTDIDL--
>1394
-----PEPQRMGSWKTPIQI-LYEYGVVSG-DL-PVFV------MEKA-EGEAHQ-----------PSFVFSVTIGG----VK-C-TGQ---GPSKKAAKQQAAEAALKI--------------
>1393
-----PEPLWMNPWKTPIQI-LHEYGIKSG-DH-PMFM------MEKA-EGQAHQ-----------PSFVFSVTIGD----VT-C-VGQ---GPSKKAAKHQAAEAALNI--------------
>1396
-----HETQGASLGKTPIQI-LHEYGTKSG-NL-PVYV------MEKA-EGEAHQ-----------PSFVFSVTVGD----IS-C-TGQ---GPSKKAAKHLAAEAALNM--------------
>1397
-----NESQKSNSGKTPIQI-LHEYGTKSG-NL-PVYV------MERA-EGEAHQ-----------PSFVFSVTVGD----VS-G-IGQ---GPSKKAAKHQAAEAALKA--------------
>1395
-----NESQKSNLGKTPIQI-LHEYGTKSG-NL-PVYV------MEKA-EGEAHQ-----------PSFVFSVTVGD----VS-C-TGQ---GPSKKAAKHQAAEAALNM--------------
>1392
-----NEPQRSNSGKTPIQI-LHEYGTKSG-NL-PVYV------MEKA-EGEAHQ-----------PSFVFSVTVGD----VS-C-TGQ---GPSKKAAKHQAAEAALNM--------------
>1399
-----TMAPQRSQDKTPIQL-LHEYGIKIS-SA-PKYE------LIHA-DGDAHQ-----------PSFMFSVTIGE----VT-C-KGR---GSTKKAAKHEAAEAALK---------------
>1398
-----SAAQPVAADKTPIQV-LHEYGSKTG-RL-PVYV------MEKT-DGEAHQ-----------PFFVFSVTVGD----IT-C-TGQ---GPSKKAAKHEAAEAALKR--------------
>1391
-----NEPQRSNSGKTPIQI-LHEYGTKSG-NL-PVYV------MEKA-DGEAHQ-----------PSFVFSVTVGD----VT-C-TGQ---GPSKKAAKHQAAEAALKM--------------
>1390
-----NEPQRSNPGKTPIQI-LHEYGIKSG-NL-PVYV------MEKA-EGEAHQ-----------PSFVFSVTVGD----IT-C-TGQ---GPSKKAAKHQAAEAALNM--------------
>1389
-----NQMQTGCPGKTPIQI-LHEYGTKTG-NM-PVYV------MEKA-EGDAHQ-----------PSFVFSVTVGD----IT-C-TGQ---GHSKKAAKHQAAEAALNI--------------
>1388
-----EQMIAANPGKTPIQI-LHEYGTKTG-KM-PVYE------MEKS-EGQAHL-----------PSFTFKVTVGD----VT-C-TGQ---GRSKKSAKHAAAEAALNI--------------
>1401
-----DAMRATNPCETPIQL-LHEFGTKTG-NH-PVYT------LEKA-EGQAHN-----------PSFTFRLVIGD----IT-S-LGE---GPSKKTAKQKAAEFALNILRG-DTSKCLPV--
>1405
-----GKMVTAKPGKTPIQV-LHEYGMKT--KNVPVYE------CERS-DA----------H---VPTFTFRVTVGD----IV-C-TGE---GTSKKLAKHRAAEAAINILKA-NASICFAV--
>1409
-----GEMITAKPGKTPIQV-LHEYGMKT--KNIPVYE------CERS-DV---Q-----IR---VPTFTFRVTVGD----IT-C-TGE---GTSKKLAKHRAAEAAINILKA-NASICFAV--
>1408
-----GKMITAKPGKTPIQV-LHEYGMKT--KNIPVYE------CERS-DV---Q-----IR---VPTFTFRVTVGD----IT-C-TGE---GTSKKLAKHRAAEAAINILKA-NASICFAV--
>1414
-----GKMITAKPGKTPIQV-LHEYGMKT--KNIPVYE------CERS-DV---Q-----IH---APIFTFRVTVGD----IT-C-TGE---GTSKKLAKHRAAEAAINILKA-NASICFAV--
>1416
-----GKMITAKPGKTPIQV-LHEYGMKT--KNIPVYE------CERS-DV---Q-----IH---VPTFTFRVTVGD----IT-C-TGE---GTSKKLAKHRAAEAAINILKA-NASICFAV--
>1418
-------MITAKPGKTPIQV-LHEYGMKT--KNIPVYE------CERS-DM---Q-----IH---VPTFTFRVTVGD----IT-C-TGE---GTSKKLAKHRAAEAAINILKA-NASICFAV--
>1417
-----GKMITAKPGKTPIQV-LHEYGMKT--KNIPVYE------CERS-DM---Q-----IH---VPTFTFRVTVGD----IT-C-TGE---GTSKKLAKHRAAEAAINILKA-NASICFAV--
>1415
-----GKMITAKPGKTPIQV-LHEYGMKT--KNIPVYE------CERS-DV---Q-----IH---VPTFTFRVTVGD----IT-C-TGE---GTSKKLAKHRAAEAAINILKA-NASICFAV--
>1413
-----GKMITAKPGKTPIQV-LHEYGMKT--KNIPVYE------CERS-DV---Q-----IH---VPTFTFRVTVGD----IT-C-TGE---GTSKKLAKHRAAEAAINILKA-NASICFAV--
>1419
-----GKMITAKPGKTPIQI-LHEYGMKT--KNIPVYE------CERS-DV---Q-----IH---VPTFTFRVTVGD----IT-C-TGE---GTSKKLAKHRAAEAAIHILKA-NASICFAV--
>1412
-----GKMITAKPGKTPIQV-LHEYGMKT--KNIPVYE------CERS-DV---Q-----IH---VPTFTFRVTVGD----IT-C-TGE---GTSKKLAKHRAAEAAINILKA-NASICFAV--
>1421
-----GKMITAKPGKTPIQV-LHEYGMKT--KNIPVYE------CERS-DV---Q-----IH---VPTFTFRVTVGD----IT-C-TGE---GTSKKLAKHRAAEAAINILKA-SASICFAV--
>1422
-----GKMITTKPGKTPIQV-LHVYGMKT--KNIPVYE------CERS-DV---Q-----IH---LPTFTFRVTVGD----IT-C-TGE---GTSKKLVKHRASEAAINILKA-SASIFFAV--
>1420
-----GKMITAKPGKTPIQV-LHEYGMKT--KNIPVYE------CERS-DV---Q-----IH---VPTFTFRVTVGD----IT-C-TGE---GTSKKLAKHRAAEAAINILKA-SASICFAV--
>1411
-----GKMITAKPGKTPIQV-LHEYGMKT--KNIPVYE------CERS-DV---Q-----IH---VPTFTFRVTVGD----IT-C-TGE---GTSKKLAKHRAAEAAINILKA-NASICFAV--
>1410
-----GKMITAKPGKTPIQV-LHEYGMKT--KNIPVYE------CERS-DV---Q-----IH---VPTFTFRVTVGD----IT-C-TGE---GTSKKLAKHRAAEAAINILKA-NASICFAV--
>1407
-----GKMITAKPGKTPIQV-LHEYGMKT--KNIPVYE------CERS-DV---Q-----IH---VPTFTFRVTVGD----IT-C-TGE---GTSKKLAKHRAAEAAINILKA-NASICFAV--
>1424
-----GKMITAKPGKTPIQV-LHEYGMKT--KNIPVYE------CERS-DV---Q-----VH---VPTFTFRVTVGD----IT-C-TGE---GTSKKLAKHRAAEAAINILKA-NASICFAV--
>1423
-----GKMITAKPGKTPIQV-LHEYGMKT--KNIPVYE------CERS-DV---Q-----VH---VPTFTFRVTVGD----IT-C-TGE---GTSKKLAKHRAAEAAINILKA-NASICFAV--
>1406
-----GKMITAKPGKTPIQV-LHEYGMKT--KNIPVYE------CERS-DV---Q-----VH---VPTFTFRVTVGD----IT-C-TGE---GTSKKLAKHRAAEAAINILKA-NASICFAV--
>1404
-----GKMITAKPGKTPIQV-LHEYGMKT--KNIPVYE------CERS-DA----------H---VPTFTFRVTVGD----IT-C-TGE---GTSKKLAKHRAAEAAINILKA-NASICFAV--
>1403
-------MITAKPGKTPIQV-LHEYGMKTN-NN-PVYE------CERS-DGHANQ-----------PTFTFRVTVGD----IT-C-TGE---GTSKKMAKHRAAEAAINHLKA-NASIC-----
>1428
-----EEMIVAKPGKTPIQL-LHEYGTKAG-IT-PEYK------FEKA-EGQVHL-----------PSFTFKVTVGE----IT-G-TGE---GHSKKIAKHRAAEAALNVLKG-NPSIGLSV--
>1427
-----EEMIVAKPGKTPIQL-LHEYGTKAG-IT-PEYK------FEKA-EGQVHL-----------PSFTFKVTVGE----IT-G-TGE---GHSKKIAKHRAAEAALNVLKG-NPSIGLSV--
>1426
-----EEMIVAKPGKTPIQL-LHEYGTKCG-IT-PEYE------FEKA-EGQVHL-----------PSFTFKVTVGD----IT-G-TGE---GHSKKIAKHRAAEAALNILKG-NPSIGLSV--
>1425
-----EEMIVAKPGKTPIQL-LHEYGTKAG-IT-PEYE------FEKA-EGQVHL-----------PSFTFKVTVGD----IT-G-TGE---GHSKKIAKHRAAEAALNILKG-NPSIGLSV--
>1402
-----EEMITAKPGKTPIQL-LHEYGMKTN-IN-PEYE------FERA-DGQVHM-----------PSFTFKVTVGD----IT-C-TGE---GHSKKIAKHRAAEAAINILKG-NPSICFSV--
>1400
-----DEMIAAKPGKTPIQL-LHEYGTKTG-NN-PVYE------FEKA-EGQVHM-----------PSFTFRVTVGD----IT-C-TGE---GPSKKIAKHRAAEAALNILKG-NTSICLPV--
>1387
-----EQMIAANPGKTPIQL-LHEYGTKTG-NT-PVYE------LEKA-EGQAHL-----------PSFTFKVTVGD----IT-C-TGQ---GHSKKAAKHRAAEAALNI--------------
>1432
-----EQMLAVNPGKTPISL-LQEYGTRIG-KT-PVYD------LLKA-EGQAHQ-----------PNFTFRVSVGD----IS-C-TGQ---GPSKKAAKHKAAEAALKM--------------
>1433
-----EQMLAVNPGKTPISL-LQEYGTRIG-KT-PVYD------LLKA-EGQAHQ-----------PNFTFRVSVGD----IN-C-TGH---GPSKKAAKHKAAEAALKM--------------
>1431
-----EQMLAVNPGKTPISL-LQEYGTRIG-KT-PVYD------LLKA-EGQAHQ-----------PNFTFRVSVGD----IS-C-TGQ---GPSKKAAKHKAAEAALKM--------------
>1430
-----EQMLALNPGKTPISL-LQEYGTRIG-KT-PVYD------LLKA-EGQAHQ-----------PNFTFRVTVGD----IS-C-TGQ---GPSKKAAKHKAAEAALKM--------------
>1438
-------MLASSPGKTPISL-LQEYGTRVG-KT-PVYD------LLKA-EGQAHQ-----------PNFTFRVSVGD----IN-C-TGQ---GPSKKAAKHKAAEVALSLLKG-GDMFGMMC--
>1440
-------MLAANPGKTPISL-LQEYGTRIG-KT-PGYD------LLKA-EGQAHQ-----------PNFTFRVTVGD----IS-C-TGQ---GPSKKAAKHKAAEVALKLLKG-GDMLDATT--
>1439
-------MLAANPGKTPISL-LQEYGTRIG-KT-PGYD------LLKA-EGQAHQ-----------PNFTFRVTVGD----IS-C-TGQ---GPSKKAAKHKAAEVALKLLKG-GDMLEPTA--
>1437
-------MLAANPGKTPISL-LQEYGTRIG-KT-PGYD------LLKA-EGQAHQ-----------PNFTFRVTVGD----IS-C-TGQ---GPSKKAAKHKAAEVALKLLKG-GDMLEPTC--
>1441
-------MLASNPGKTPISL-LQEYGTRIG-KT-PVYD------LLKA-EGQAHQ-----------PNFTFRVTVGD----IS-C-TGQ---GPSKKAAKHKAAEVALKLLKG-GNMLEPAA--
>1436
-------MLASNPGKTPISL-LQEYGTRIG-KT-PVYD------LLKA-EGQAHQ-----------PNFTFRVTVGD----IS-C-TGQ---GPSKKAAKHKAAEVALKLLKG-GNMLEPAA--
>1435
-------MLASNPGKTPISL-LQEYGTRIG-KT-PVYD------LLKA-EGQAHQ-----------PNFTFRVTVGD----IG-C-TGQ---GPSKKAAKHKAAEVALKLLKG-GNMLEPAV--
>1448
-----EQMLAANPGKTPISL-LQEYGTRIG-KT-PVYD------LLKA-EGQAHQ-----------PNFTFRVTVGD----TS-C-TGQ---GPSKKAAKHKAAEVALKHLKG-GSMLEPSL--
>1447
-----EQMLAANPGKTPISL-LQEYGTRIG-KT-PVYD------LLKA-EGQAHQ-----------PNFTFRVTVGD----TS-C-TGQ---GPSKKAAKHKAAEVALKHLKG-GSMLEPSL--
>1446
-----EQMLAANPGKTPISL-LQEYGTRIG-KT-PVYD------LLKA-EGQAHQ-----------PNFTFRVTVGD----TS-C-TGQ---GPSKKAAKHKAAEVALKHLKG-GSMLEPAL--
>1451
-----EQMLAANPGKTPISL-LQEYGTRIG-KT-PVYD------LLKA-EGQAHQ-----------PNFTFRVTVGD----TS-C-TGQ---GPSKKAAKHKAAEVALKYLKG-GSMLEPAL--
>1454
-----EQMLAANPGKTPISL-LQEYGTRIG-KT-PVYD------LLKA-EGQAHQ-----------PNFTFRVTVGD----TS-C-TGQ---GPSKKAAKHKAAEVALRHLKG-GSMLEPAL--
>1453
-----EQMLAANPGKTPISL-LQEYGTRIG-KT-PVYD------LLKA-EGQAHQ-----------PNFTFRVTVGD----TS-C-TGQ---GPSKKAAKHKAAEVALRHLKG-GSMLEPAL--
>1452
-----EQMLAANPGKTPISL-LQEYGTRIG-KT-PVYD------LLKA-EGQAHQ-----------PNFTFRVTVGD----TS-C-TGQ---GPSKKAAKHKAAEVALRHLKG-GSMLEPAL--
>1450
-----EQMLAANPGKTPISL-LQEYGTRIG-KT-PVYD------LLKA-EGQAHQ-----------PNFTFRVTVGD----TS-C-TGQ---GPSKKAAKHKAAEVALRHLKG-GSMLEPAL--
>1456
-----VQMLAANPGKTPISL-LQEYGTRIG-KT-PVYD------LLKA-EGQAHQ-----------PNFTFRVTVGD----TS-C-TGQ---GPSKKAAKHKAAEVALKHLKG-GSMLEPAL--
>1455
-----VQMLAANPGKTPISL-LQEYGTRIG-KT-PVYD------LLKA-EGQAHQ-----------PNFTFRVTVGD----TS-C-TGQ---GPSKKAAKHKAAEVALKHLKG-GSMLEPAL--
>1449
-----EQMLAANPGKTPISL-LQEYGTRIG-KT-PVYD------LLKA-EGQAHQ-----------PNFTFRVTVGD----TS-C-TGQ---GPSKKAAKHKAAEVALKHLKG-GSMLEPAL--
>1445
-----EQMLAANPGKTPISL-LQEYGTRIG-KT-PVYD------LLKA-EGQAHQ-----------PNFTFRVTVGD----TS-C-TGQ---GPSKKAAKHKAAEVALKHLKG-GSMLEPAL--
>1461
-----EQMLAANPGKTPISL-LQEYGTRIG-KT-PVYD------LLKA-EGQAHQ-----------PNFTFRVTVGN----TS-C-TGQ---GPSKKAAKHKAAEVALKHLKG-GNMLEPVL--
>1460
-----EQMLAANPGKTPISL-LQEYGTRIG-KT-PVYD------LLKA-EGQAHQ-----------PNFTFRVTVGN----TS-C-TGQ---GPSKKAAKHKAAEVALKHLKG-GNMLEPVL--
>1459
-----EQMLAANPGKTPISL-LQEYGTRIG-KT-PVYD------LLKA-EGQAHQ-----------PNFTFRVTVGN----TS-C-TGQ---GPSKKAAKHKAAEVALKHLKG-GNMLEPVL--
>1463
-----EQMLATNPGKTPISL-LQEYGTRIG-KT-PVYD------LLKA-EGQAHQ-----------PNFTFRVTVGN----TS-C-TGQ---GPSKKAAKHKAAEVALKHLKG-GSMLEPAL--
>1462
-----EQMLAANPGKTPISL-LQEYGTRIG-KT-PVYD------LLKA-EGQAHQ-----------PNFTFRVTVGN----TS-C-TGQ---GPSKKAAKHKAAEVALKHLKG-GSMLEPAL--
>1458
-----EQMLAANPGKTPISL-LQEYGTRIG-KT-PVYD------LLKA-EGQAHQ-----------PNFTFRVTVGN----TS-C-TGQ---GPSKKAAKHKAAEVALKHLKG-GSMLEPAL--
>1457
-----EQMLAANPGKTPISL-LQEYGTRIG-KT-PVYD------LLKA-EGQAHQ-----------PNFTFRVTVGN----TS-C-TGQ---GPSKKAAKHKAAEVALKHLKG-GSMLEPAL--
>1444
-----EQMLAANPGKTPISL-LQEYGTRIG-KT-PVYD------LLKA-EGQAHQ-----------PNFTFRVTVGD----TS-C-TGQ---GPSKKAAKHKAAEVALKHLKG-GSMLEPAL--
>1465
-----EQMLAVNPGKTPISL-LQEYGTRIG-KT-PVYD------LLKA-EGQAHQ-----------PNFTFRVTVGD----TS-C-TGQ---GPSKKAAKHKAAEVALKHLKG-GSMLESAL--
>1464
-----EQMLAVNPGKTPISL-LQEYGTRIG-KT-PVYD------LLKA-EGQAHQ-----------PNFTFRVTVGD----TS-C-TGQ---GPSKKAAKHKAAEVALKHLKG-GSMLDPAL--
>1443
-----EQMLAANPGKTPISL-LQEYGTRIG-KT-PVYD------LLKA-EGQAHQ-----------PNFTFRVTVGD----TS-C-TGQ---GPSKKAAKHKAAEVALKHLKG-GSMLEPAL--
>1442
-----EQMLAANPGKTPISL-LQEYGTRIG-KT-PVYD------LLKA-EGQAHQ-----------PNFTFRVTVGD----TS-C-TGQ---GPSKKAAKHKAAEVALKHLKG-GSMLEPAL--
>1434
-----EQMLASNPGKTPISL-LQEYGTRIG-KT-PVYD------LLKA-EGQAHQ-----------PNFTFRVTVGD----IS-C-TGQ---GPSKKAAKHKAAEVALKHLKG-GNMLEPAV--
>1429
-----EQMLAVNPGKTPISL-LQEYGTRIG-KT-PVYD------LLKA-EGQAHQ-----------PNFTFRVTVGD----IS-C-TGQ---GPSKKAAKHKAAEAALKL--------------
>1386
-----EQMIAANPGKTPIQL-LHEYGTRTG-KT-PVYD------LEKA-EGQAHQ-----------PNFTFRVTVGD----IT-C-TGQ---GPSKKAAKHKAAEAALNI--------------
>1385
-----DQMIAAIPGKTPISL-LQEYCTRNG-NT-PQYE------LVTS-EGQAHL-----------PCFVYKVVVGD----IS-C-TGE---GPSKKAAKHKAAEAVLHV--------------
>1466
-----EGEMAVPAGKTPISF-LQEICTKRG-IT-PQYD------LVAN-EGAIHE-----------PMFLMSVVVGD----IT-A-TGK---GTSKKKAKHAAAQSALNQLLD-CADVNQLA--
>1384
-----DGMMAVPPGKTPISF-LQEICTKRG-HT-PQYD------LVAN-EGAVHE-----------PMFVFKVVVGD----IT-C-TGK---GPSKKKAKHNAAQSALNQLLD-CADVNQLV--
>1383
-----DGMMAVKPGKTPISF-LQEICTKRG-LT-PQYD------LVAC-EGAAHQ-----------PMFVYRVVVGD----IT-A-TGD---GTSKKQAKHNAAESVLNQFND-CVPVPSTP--
>1382
-----DGDMAVKPGKTPISL-LQEICTKRG-LT-PQYD------LVAN-EGAVHQ-----------PKFVYRVTVGD----IT-A-TGD---GTSKKQAKHNAAENVLNQLLD-CVPVPPCP--
>1470
------NEIKQDDLKSPIAK-LNDIMLLKK-QV-VEYG------MISI-TGHVHN-----------PVFRFVAVCDG----IY-A-YGD---GLSMKEAKKDAAIAFLDKFDD-INGDNTIT--
>1469
------DNVKFDTDKTPVTL-LQDVMNKQG-VR-VQYE------LLQI-EGHVHA-----------PVFQYRVTDDR----FV-A-YGQ---GKSKKEAKQNAAKALLRIIDD-HKEFPELC--
>1480
-----QLEMKSLSNKTPVSI-LQELLSRRG-TT-PKYE------LIQV-EGAIHE-----------PIFRYRVTVAD----VVIA-MGT---GKSKKEAKHAAARAVLDKLCR-LNSESPDS--
>1479
-----QLEMKSLSNKTPVSI-LQELLSRRG-TT-PKYE------LIQV-EGAIHE-----------PIFRYRVTVAD----VV-A-MGT---GKSKKEAKHAAARAVLDKLCR-LNSESPDS--
>1478
-----QLEMKSLSNKTPVSI-LQELLSRRG-TT-PKYE------LIQV-EGAIHE-----------PIFRYRVTVAD----VV-A-MGT---GKSKKEAKHAAARAVLDKLCR-LNSESPDS--
>1477
-----QLEMKSLSNKTPVSI-LQELLSRRG-TT-PKYE------LIQV-EGAIHE-----------PIFRYRVTVAD----VV-A-MGT---GKSKKEAKHAAARAVLDKLCR-LNSESPDS--
>1476
-----RLEMKALPNKTPVSV-LQELLSRRG-TT-PKYE------LVQI-EGAIHE-----------PTFRYRVTVAD----VV-A-MGT---GRSKKEAKHAAAKAVLDKLCR-LNSESPDS--
>1475
-----RLEMKSLPNKTPVSV-LQELLSRRG-TT-PKYE------LVQI-EGAIHE-----------PTFRYRVTVAD----VV-A-MGT---GRSKKDAKHAAAKAVLDKLIG-ASSGDLGA--
>1482
-----ETDANGLAMKTPVSI-LQELLSRRG-IT-PGYE------LVQI-EGAIHE-----------PTFRFRVSFKDKDTPFT-A-MGA---GRSKKEAKHAAARALIDKLIG-AQLPESPS--
>1481
-----ETDANGIAMKTPVSI-LQELLSRRG-IT-PGYD------LVQI-EGAIHE-----------PTFRYRVSFKDKDTPFT-A-MGA---GRSKKEAKHAAARALIDKLIG-AQLPESPS--
>1474
-----RLEMKSLPNKTPVSV-LQELLSRRG-TT-PKYE------LVQI-EGAIHE-----------PTFRYRVTVAD----VV-A-MGT---GRSKKEAKHAAAKAVLDKLIG-ANSGDLGA--
>1473
-----RREMKSLPTKTPVSV-LQELLSRRG-TT-PKYE------LVQI-EGAIHE-----------PTFRYRVTVAD----LV-A-MGT---GRSKKEAKHAAAKALLDKLIG-ASSSDQST--
>1472
-----KLEMKSLPTKTPVSV-LQELLSRRG-TT-PKYE------LVQI-EGAIHE-----------PTFRYRVTVAD----LV-A-MGT---GRSKKDAKHAAAKALLDKLIG-ATPSDQTT--
>1471
-----KLEMKSMPTKTPVSV-LQEMLSRRG-TT-PKYE------LVQI-EGAIHE-----------PTFRYRVTVAD----NV-A-MGT---GRSKKVAKHTAAKNLLDKLNG-KAACDEFN--
>1468
------LEMKSMPTKTPVSL-LQEMLSRQG-TT-PKYE------LVQI-EGAIHE-----------PTFRYRVTVAD----LV-A-MGT---GRSKKEAKHTAAKNLLDKLNG-KAACDEFN--
>1489
------HVDSSLSNKQPVTI-LNEYATKNH-LV-PHYN------LIYD-GSSLNI-----------ASFKYSVNLDK----FV-A-EGE---ATSKKEAKHWAASNLLKKIIN-DKPQLLNT--
>1488
------DAYSSSSDKSPITI-LNEYATQNH-LV-PHYN------LIHD-GSSLNI-----------VSFKYSVNLDK----FV-A-EGK---GSSKKEAKHLAASNLLKKIIN-DKPQLLNT--
>1487
------DAHISSLNKTPVSI-VQEYAAKNH-LV-PHYD------LIHD-GVSHSI-----------VSFKYSLTLDD----YV-A-VGD---GSSKKEAKHVAALNLLKIMIE-DKPELLNT--
>1490
------------NGKTPISL-LQEFMAARC-IPLPVY-------IEEG-GT-----------------FRCTCDVGG----YT-A-CGY---GTSKKNAKHESAKNMLVKLRREDKSPEFK---
>1486
------DAYI-MMNKTPISI-LQEYMAKNH-LV-PHYD------LIHN-GTS--I-----------VSFKCTVNLDD----YV-A-CGD---GSSKKEAKHVSAKNMLVKMIE-DKPPLLNT--
>1492
------------MEKNPVSF-LQDYTMRMK-VI-PEYT------IISQ-TTGTHI-----------NSFNMRVSWNG----CS-A-DGV---GDNKKEAKLNAAMKMINMLNI-QQPRSS----
>1491
------------MTKTPVMM-LQEFTMKMG-FI-PEYI------IISS-TTGTHR-----------NEFHMRVSWNN----CC-A-DGF---GRSKKEAKHNAAMKMLNMLNI-QGPYDP----
>1485
------------MNKTPVSI-LQEYTMKNG-IV-PEYD------LIHN-GTGTHK-----------NSFKYTVNLDN----YC-A-VGY---GSSKKEAKHNAAKNMLNMLIE-DKPHDL----
>1484
-----------MMTKTPVSI-LQEYMMKMG-LC-PEYD------LIHN-GTGTHN-----------NSFKYRVNVND----FC-A-DGK---GNSKKEAKHNAAENMLKMLNV-DEPHTVTP--
>1495
----------MAVEKNPVTI-LQEMEAKIG-SA-PIYE------LCPS-ELLTVP-----------PIFTFKVSCNG----LT-A-YGS---GKSKKDAKQNAAQNMIEKMGQ-RNIVMKPA--
>1494
----------MAVEKNPVTI-LQEMMMKIG-SA-PIYE------CCPS-ELLTVP-----------PIFTFRCSCNG----LT-V-YGS---GRSKRDAKQNAARNMIECMGQ-RHIVIPPP--
>1500
------------MSKTPVSI-LQEMMVKNK-IT-PNYE------LIHD-GGGSHM-----------NVFAYQVKCDD----LI-A-SGI---GRSKKDAKHEAAKAMLEIIAT-HRGYLQLP--
>1499
------------MNKTPVSI-LQEMMVKNK-IT-PNYE------LIHD-GGGTHM-----------NVFAYRVKCDD----LT-A-SGI---GRSKKDAKHEAAKAMLEIIAT-HRGYLQLP--
>1501
------------MDKTPVSI-LHEIMAKNL-VT-PNYE------LIHD-GGGTHI-----------NTFTYRVTCEG----LT-A-TGI---GRSKKDAKHEAAKAMLEAIAA-HRGYLQLP--
>1498
------------MDKTPVSI-LHEMMVKNL-IT-PNYE------LIHD-GGGTHM-----------NTFTYRVTCDD----LT-A-TGI---GRSKKDAKHEAAKAMLEIIAT-HRGYLQLP--
>1497
------------MNKTPVSI-LQEMMVKKH-TV-PNYE------LIHD-GGGTHM-----------NTFTYKVICDG----LT-A-TGT---GRSKKDAKHEAAKAMLETIAA-HRGYPQLP--
>1502
------------MQKTPVSI-LQEMMVKQG-TV-PHYE------LIHD-GGGTHQ-----------NIFTYQVTCGG----FY-A-NGT---GRCKKDAKHEAAMNMLETIAK-HNNYPQLP--
>1496
------------MNKTPVSI-LQEMMVKKH-TV-PNYE------LIHD-GGGTHM-----------NTFTYQVTCDG----LT-A-TGT---GRCKKDAKHEAAKAMLETIAA-HRGYPQLP--
>1493
------------MNKTPVSI-LQEMMVKKG-TV-PNYE------LIHD-GGGTHP-----------NTFTYRVTCDG----LT-A-TGT---GRSKKDAKHEAAKAMLETIAA-HRGYPQLP--
>1483
-----------MMNKTPVSI-LQEYMVKMG-TV-PNYE------LIHN-GTGTHQ-----------NTFTYRVNCNG----LT-A-DGT---GRSKKDAKHNAAKNMLETLAA-DRPYPQLP--
>1467
------LEMKSMMNKTPVSI-LQEMMSKRG-TT-PKYE------LIHI-GGGIHE-----------PTFRYRVTVDD----LV-A-MGT---GRSKKEAKHNAAKNMLDKLNG-HRAYPEFP--
>1381
-----EGEMAVMPNKTPVSI-LQEMCTKRG-MT-PQYD------LIAN-EGAVHQ-----------PTFTYRVTVGD----LT-A-TGT---GRSKKEAKHNAAKNMLDQLNG-HAPCPELP--
>1367
-----EGDMAVMPNKTPVSI-LQEMCAKRG-ITLPQYD------FIGN-DG---Q-----TH---APTFTYRVTVMD----LT-A-TGH---GRSKKDAKHNAAMNMLDRLNA-NGPCPELP--
>1072
-----ECDPDDDPNKNPISQ-LQEICQKRN-MPVPQYE------LISE-EG---P-----PH---ARTFTMRCTVGD----FT-A-EGT---GRSKKEAKHNAAQKMLDRLKD-HPDCPEDP--
>952
-----PCDPDDMPNKTPISL-LQELCQKRN-MPVPEYE------LISE-TG---P-----PH---ARTFTVRVTVGD----YT-F-EGT---GRSKKQAKHNAAEKMLEKLKD-LPDCPPEP--
>948
-----PCDPDDMPNKTPVSQ-LQELCQKRN-MPVPEYE------LISE-TG---P-----PH---ARMFTVRVTVGD----HT-F-EGT---GRSKKQAKHNAAEKALEKLKD-LPPCPPEP--
>1514
-------SFV-SENAIICKQVLNEYAAKLN-KELPTYN------TVQL------Q-----EV---VPVFVCTVDFIG----SS-Y-TGDV--ARSKKDAKLLAARAAILSMLG-NSDSEMLC--
>1520
-------PPV-HEDLVFCKSILNEYNMKRK-IEPPTYQ------TFQG------N-----AK---VPFFVSSLVVNG----VS-Y-TGDV--GKSKKEAEQLAARVVIQSLLG-DSESAPIM--
>1519
-------PLI-NQDTVFCKSILNEFAVKMN-LELPAYS------TRQS------E-----AL---LPVFVSSLVFNG----VT-Y-TGEP--GRSKKEAEQLAARAVIRTLLV-TSGSATIL--
>1527
-------SLL-YREPLLCKSILYEFAIKKN-LRRPIYN------PGYE--G---P----------SSVFISCVSLGF----RT-Y-KGEV--AGSKKMAEQLAARTAIESLLE-TDDGTLSQ--
>1526
-------SLI-YREPMLCKSILYEFAIKRN-LDRPIYN------PRHT--G---T----------SSVYICHVVLGF----RT-Y-KGEV--AGSKQMAEQVAARSAIESLLE-TDDDTLVF--
>1525
-----------HNDPILCKLILHEYSVKMN-MNRPTYE------TSHK------P----------IPVFVSSVLFDN----KT-F-KGET--AMSKKMAERVAACTVIKYILG-NCDTGDIM--
>1530
-------GLI-DQDAVFCKSILNEFAVKTK-TTWPSYS------LVYI------E-----KP---LTLFAAIVVFDG----NS-Y-TGES--ARNKKDAEQNAARAVIKSILA-KHNTCMVG--
>1529
-------GLI-DQDVVFCKSILYEFAVKTK-TTWPSYS------EDCI------K-----KP---FTMFVGIVVFDG----NT-Y-TGES--ASNKKDAQQNAARAVIKSILA-THNTCMVG--
>1532
-------RLI-DQDVVFSKSILHEFAIKTK-ADQPSYS------VLKK------E-----SP---VTPYVASVSFAG----HT-Y-TGGA--SRSKKDAEQKAARAAVKSILA-TKNACMAQ--
>1531
-------GLI-DQDVLFCKSILNEFAVKTK-ATQPKYS------VDRP------Q-----SP---ISLFVSSVVFDG----KT-Y-TGEA--AVSKKDAEQKAARAAVKSILA-TKNTCMMQ--
>1528
-------GLI-DQDVVFCKSILNEFAVKTK-TTQPSYS------VDCI------E-----SP---ITLFVSSVVFDG----NT-Y-TGES--ARNKKDAEQNAARAVIKSILA-TKNTCMMG--
>1524
-------GLI-HQDTILCKSILHEFAVKMN-MNRPTYN------TDHK------P-----GP---ITVFVSSVVFDG----KT-Y-KGET--ARSKKDAEQVAARTVIKSILG-TCDTCMIM--
>1523
-------SLI-HQDTVFCKSILYEYAVKMN-IERPTYT------TSHL------E-----VL---LPSFISSVVFDG----KT-Y-TGEA--ARNKKEAEQIAARAVIQSILA-HSDTRTVM--
>1537
-------LLL-REDLILCKSILSEYTDKMG-LERPIYT------TKHH------K-----GS---VPLFQSTLVFDG----VV-Y-TSDL--SRTKKEAEQLAARAAILSLHE-DAINIKSQ--
>1536
-------LLL-REDLILCKSILSEYTDKMG-LERPIYT------TKHH------K-----GS---VPLFQSTLVFDG----VV-Y-TSDL--SRTKKEAEQLAARAAILSLHE-DAINIKSQ--
>1535
-------LLL-REDLMLCKSILSEYTDKMG-LERPIYT------TKHH------K-----GS---VPFFQSTLVFDG----VV-Y-TSDL--SRTKKEAEQLAARAAILSLHE-DATNIKSQ--
>1539
-------PLI-REDTVFCKSILNEYAVKMN-LEKPTYQ------TSQS------V-----AV---LPVFKSTSFFNG----IH-Y-TGEI--GKNKKEAEQLAARAAVISILE-NGAGTVMF--
>1540
-------PLI-REDTVFCKSILNEYAVKMK-LEKPIYH------TVQP------E-----GL---LPVFKSTAVFNG----IQ-Y-MGET--GKNKKEAEQMAARAAVMSILE-TDSGTMML--
>1538
-------PLI-REDTVFCKSILNEYAVKMN-LEKPIYH------TVQP------E-----GL---LPVFKSTAFFNG----IH-Y-MGET--GKNKKEAEQMAARAAVMSILE-TDSGTMMF--
>1534
-------PLI-REDTVFCKSILNEYAVKMN-LEKPIYH------TTQS------E-----GV---LPVFKSTAVFNG----IH-Y-TGEI--GKNKKEAEQMAARAAVMSILE-NDSGTMMF--
>1533
-------PLI-REDTVFCKSILNEFAVKMN-LEKPTYT------TVQP------E-----GL---LPVFVSSLVFNG----VT-Y-TGDA--GRNKKEAEQLAARTVILSILG-NSGSGTLL--
>1522
-------PLI-REDTVFCKSILNEFAVKMN-LEKPTYT------TVQP------E-----GL---LPVFVSSLVFNG----VT-Y-TGDA--GRNKKEAEQLAARTVILSILG-NSGSGTLL--
>1541
-------PLI-HKDTVFCKSILNEFATKMN-MEMPTYN------TIKP------E-----GL---LPVFNSSLVFNG----VS-Y-TGGA--GKNKKEAERLVARTIILSLLG-DSRMGRVL--
>1521
-------PLI-HEDTVFCKSILNEFAVKMN-MEKPTYT------TVQP------E-----GL---LPVFVSSLVFNG----VT-Y-TGDA--GRNKKEAEQLAARTVILSILG-NSGSGTLL--
>1518
-------PLI-HEDTVFCKSILNEFAVKMN-LEMPTYT------TVQP------E-----GL---LPVFVSSLVFNG----VT-Y-TGDA--GRNKKEAEQLAARTVILSLLG-NSGSGTIL--
>1517
-------PLI-HEDTVFCKSILNEFAVKMN-MEMPTYN------TIQS------E-----GL---LPVFVSSLVFNG----VT-Y-TGDA--GRNKKEAEQLAARAVILSLLG-NSGSGTIL--
>1516
-------PLI-HEDTVFCKSILNEFAVKMN-MEMPTYN------TVQS------E-----GL---LPVFVSSLVFNG----VT-Y-TGDA--GRNKKEAEQLAARAAILSLLG-NSGSGTIL--
>1543
-------SLV-SQISPFCKSIINEYASKLH-IEGPSYN------TVQQ------Q----GGV---LPVFTTSLVFNG----TS-Y-TGDP--ARTKKEAEQSAAHTAILSIMG-DSSSGSKL--
>1542
-------SLD-CEISAFCKSILNEYATKLH-LEGPTYK------TVQQ------E-----GL---LPSFISSLVFNG----TS-Y-TGDP--ARNKKDAEQLAAHAAILSIMN-NSGSGSML--
>1515
-------PLI-HEDTVFCKSILNEYAVKMN-LEMPTYN------TVQQ------E-----GL---LPVFVSSLVFNG----VT-Y-TGDA--GRNKKEAEQLAARAAILSILG-NSGSGTIL--
>1513
-------SLV-HEDTVFCKSILNEYAVKLN-LEMPTYN------TVQQ------E-----GL---LPVFVCSLVFNG----TS-Y-TGDA--ARNKKDAEQLAARAAILSMLG-NSGSGTML--
>1512
-------PLV-HENTVFCKSILNEYAAKLN-LEMPTYN------TVQL------E-----GL---LPVFVSSVVFNG----TS-Y-TGDA--ARNKKDAEQLAARAAILSMLG-NSGSGTML--
>1548
------SQPI-H-ETGLCKNLLQEYAQKMN-YAIPLYE------CQKE-ET---A-----DK---TPLFSCTVEIGG----IR-Y-VGA---VAKTKKEAEIKVARTALLAIW-SSNSESSKE-
>1547
------SQPI-H-ETGLCKNLLQEYAQKMN-YAIPLYQ------CQKE-ET---P-----GR---VPLFSCTVEIGG----IR-Y-VGA---AAKTKKEAEIKVARTALLAIR-SSKSESSME-
>1557
------SQPV-H-ETGLCKNMLQDYAQKMN-FAIPQYE------MQWH-ET---K-----GK---ITSFSCTVEIGG----IR-Y-IGG---AATTKKEAEIKAARTALLAIQ-SSGLWPDDK-
>1558
------SQPV-H-ETGLCKNLLQEYAQKMN-FAIPQYE------CERY-DS---E-----SK---IISFSCTVDVGG----MK-Y-IGA---AARTKKEAEIKAARTALLAVQ-SSGFAPNY--
>1556
------SQPV-H-ETGLCKNMLQDYAQKMN-FAIPQYE------MQWH-DT---K-----GK---ITSFSCTVDIGG----MR-Y-IGG---AATTKKEAEIKAARTALLAIQ-SSGFWPDDK-
>1555
------PHPV-H-ETGLCKNLLQEYAQKMN-FAIPQYE------CQRH-DS---N-----SK---ITSFSCTVEIGG----IR-Y-IGG---AAKTKKEAEIKAARTALLAIQ-SSGFWPDNK-
>1554
------SQPI-H-ETGLCKNLLQEYAQKMN-YAIPLYQ------CRRD-EA---S-----GK---VQSFSCTVEIGD----IR-Y-IGG---AAKTKKEAEIKAARTALLAIQ-SSASELSGN-
>1565
------IPAV-Q-ETGLCKNLLQEYAQKMN-YAIPSYI------CHRS--A---S-----GL---AP-FICTVEIGG----IQ-Y-IGA---AARTKKDAEIKAARTALLAIQ-GQSDGSANG-
>1564
------IPAV-Q-ETGLCKNLLQEYAQKMN-YAIPSYI------CTKQ--A---S-----GV---AP-FICTVEIGG----IQ-Y-IGA---AARTKKEAEIKAARTALLAIQ-GQSEGCANG-
>1563
------IPAV-Q-ETGLCKNLLQEYAQKMN-YAIPSYI------CTKQ--A---S-----GV---AP-FICTVEIGG----IQ-Y-IGA---AARTKKEAEIKAARTALLAIQ-GQSEGCGNG-
>1562
------IPAV-Q-ETGLCKNLLQEYAQKMN-YAIPSYI------CTKQ--A---S-----GV---AP-FVCTVEIGG----IQ-Y-IGA---AARTKKEAEIKAARTALLAIQ-GQSEGCANG-
>1561
------LPTV-H-ETGLCKNLLQEYAQKMN-YAIPSYI------CTKN--S---S-----GV---TP-FTCTVEIGG----IQ-Y-IGA---AARTKKEAEIKAARTALLAIQ-GQSRGGTDG-
>1560
------SQPV-H-ETGLCKNLLQEYAQKMN-YAIPMYV------CQKD-ES---P-----GR---AASFSCTVEIGG----IR-Y-IGA---AARTKKEAEIKAARTALLAIR-ANTDGVGEK-
>1559
------SQPV-H-ETGLCKNLLQEYAQKMN-YAIPVYQ------CLKD-EA---P-----GR---GPHFSCTVEIGG----IR-Y-IGA---AARTKKEAEIKAARTALLAIQ-SSTLELSNK-
>1553
------SQPV-H-ETGLCKNLLQEYAQKMN-YAIPMYQ------CQKD-EA---P-----GR---VPSFSCTVEIGG----IR-Y-IGG---AARTKKEAEIKAARTALLAIQ-SSTSELSNK-
>1566
------SQPV-H-ETGLCKNLLQEYAQKMN-FAIPLYQ------CQKD-DG---P-----GR---GSLFSCTVEIGG----IR-Y-IGA---VAKTKKEAEIKAARTALLAIQ-SCPNSLSEK-
>1552
------SQPV-H-ETGLCKNLLQEYAQKMN-YAIPLYQ------CQKD-EA---P-----GR---GSSFSCTVEIGG----IR-Y-IGA---AAKTKKEAEIKAARTALLAIQ-SSTNELSDK-
>1551
------SQPV-H-ETGLCKNLLQEYAQKMN-YAIPLYQ------CQKD-EA---P-----GR---ATLFSCTVEIGG----IR-Y-IGA---AAKTKKEAEIKAARTALLAIQ-SSASDLSNK-
>1568
------SQPV-H-ETGLCKNLLQEYAQKMN-YAIPLYE------CQKD-ET---P-----GR---GLVFKCTVEIGG----IR-Y-IGA---SAKTKKEAEIKAARTALLAIQ-SSGSDKPSG-
>1567
------SQPV-H-ETGLCKNLLQEYAQKMN-YAIPLYL------CQKN-ES---P-----GR---GTLFKCTVEIGG----IH-Y-IGA---SAKTKKEAEIKAARTALLAIQ-LSASDSSHN-
>1550
------SQPV-H-ETGLCKNLLQEYAQKMN-YAIPLYQ------CQKD-ES---P-----GR---GTLFSCTVEIGG----IR-Y-IGA---AAKTKKEAEIKAARTALLAIQ-SSASDNSHN-
>1571
------TQPV-H-ETGLCKNLLQEYAQKMN-YAMPMYQ------CKKD-ET---P-----GR---ASVFSCTVDIGG----IL-Y-IGG---AAKTKKEAEIKAARTALLAIQ-SSASQASQD-
>1572
------TQPV-H-ETGLCKNLLQEYAQKMN-YAMPMYQ------CKKD-ET---P-----GR---ASVFSCTVDIGG----IL-Y-IGG---AAKTKKEAEIKAARTALLAIQ-SSATHASQN-
>1570
------TQPV-H-ETGLCKNLLQEYAQKMN-YAMPMYQ------CKKD-ET---P-----GR---ASVFSCTVDIGG----IL-Y-IGG---AAKTKKEAEIKAARTALLAIQ-SSASHASQD-
>1573
------TQPV-H-ETGLCKNLLQEYAQKMN-YAMPTYH------CKKD-DT---P-----GR---TTLFSCTVDIGG----ML-Y-IGG---MTKTKREAEIKAARTALLAIQ-TNASQASQN-
>1569
------TQPV-H-ETGLCKNLLQEYAQKMN-YAMPMYQ------CKKD-ET---P-----GR---ASVFSCTVDIGG----IL-Y-IGG---AAKTKKEAEIKAARTALLAIQ-TNASQASQN-
>1549
------SQPV-H-ETGLCKNLLQEYAQKMN-YAIPLYQ------CQKD-ET---P-----GR---ATLFSCTVEIGG----IR-Y-IGA---AAKTKKEAEIKAARTALLAIQ-SSASESSHN-
>1546
------SQPV-H-ETGLCKNLLQEYAQKMN-YAIPLYQ------CQKD-ET---P-----GR---ATLFSCTVEIGG----IR-Y-IGA---AAKTKKEAEIKAARTALLAIQ-SSASESSHN-
>1578
----------------LCKNLLQEYAQKMN-YAIPLYQ------CQKV-ET---L-----GR---VTQFTCTVEIGG----IK-Y-TGA---ATRTKKDAEISAGRTALLAIQ-S---------
>1577
---------------GLCKNLLQEYAQKMN-YAIPLYQ------CQKV-ET---L-----GR---VTQFTCTVEIGG----IK-Y-TGA---ATRTKKDAEISAGRTALLAIQ-S---------
>1576
---------------GLCKNLLQEYAQKMN-YAIPLYQ------CQKV-ET---L-----GR---VTQFTCTVEIGG----IK-Y-TGA---ATRTKKDAEISAGRTALLAIQ-S---------
>1575
------SQPV-H-ETGLCKNLLQEYAQKMN-YAIPLYQ------CQRI-ET---L-----GR---ATQFTCTVEIGG----IK-Y-TGA---ATRTKKDAEISAGRTALLAIQ-SESKNNLAN-
>1579
------SLPV-H-EMGLCKNLLQEYAQKMN-YAIPLYQ------CQRS-ET---L-----GR---APQFTCTVEIGG----IK-Y-TGA---ATKTKKEAEISAGRTALIAIQ-SESKMDLAN-
>1574
------SQPV-H-EMGLCKNLLQEYAQKMN-YAIPLYQ------CQRI-ET---L-----GR---APQFTCTVEIGG----IK-Y-TGA---ATRTKKDAEISAGRTALIAIQ-SESKMDLAN-
>1545
------SQPV-H-ETGLCKNLLQEYAQKMN-YAIPLYQ------CQRD-ET---L-----GR---ATQFTCTVEIGG----IK-Y-TGA---ATKTKKEAEISAGRTALLAIQ-SESKNNLAN-
>1587
------AARI-LDETGVYKNLLQEVSQRVG-ASLPAYT------TFRS--G---L-----GH---LPVFTCTVELAG----VT-F-TGEP--AKNKKQAEKNAAMAAWSSLKL-LAQQSESS--
>1591
------AARI-LDETGVYKNLLQEIAQRVG-APLPQYT------TFRS--G---L-----GH---QPVFTGTVELAG----IT-F-TGEP--AKNKKQAEKNAAMAAWSSLKQ-LAKEDASS--
>1590
------AARI-LDETGVYKNLLQEIAQRVG-APLPQYT------TFRS--G---L-----GH---QPVFTGTVELAG----IT-F-TGDP--AKNKKQAEKNAAMAAWSSLKQ-LAKEDASS--
>1594
------AAKI-LDETGVYKNLLQEIAQRVG-APLPHYT------TYRS--G---L-----GH---LPVFTGIVELAG----IT-F-TGEP--AKNKKQAEKNAAMAAWSALKQ-LAKETASS--
>1593
------AAKI-LDETGVYKNLLQEIAQRVG-APLPQYT------TYRS--G---L-----GH---LPVFTGIVELAG----IT-F-TGEP--AKNKKQAEKNAAMAAWSSLKQ-LAKETASS--
>1592
------AARI-LDETGVYKNLLQEIAQRVG-APLPQYK------TFRS--G---L-----GH---LPVFTGVVELAG----IT-F-TGEP--AKNKKQAEKNAAMAAWSSLKQ-LAKETASS--
>1589
------AARI-LDETGVYKNLLQEIAQRVG-APLPQYT------TFRS--G---L-----GH---QPVFTGTVELAG----IT-F-TGEP--AKNKKQAEKNAAMAAWSSLKQ-LAKETASS--
>1588
------AARI-LDETGVYKNLLQEIAQRVG-APLPQYT------TFRS--G---L-----GH---LPVFTCTVELAG----IT-F-TGDP--AKNKKQAEKNAAMAAWSSLKQ-LAKETASS--
>1586
------AARI-LDETGVYKNLLQEVAQRVG-APLPAYT------TFRS--G---L-----GH---LPVFTCTVELAG----IT-F-TGEP--AKNKKQAEKNAAMAAWSSLKQ-LAQETASS--
>1585
------AARI-LDETGVYKNLLQEIAQRVG-AALPAYT------TFRS--G---L-----GH---LPVFTCTVELAG----IT-F-TGEP--AKNKKQAEKNAAMAAWSSLKQ-LAQQQQSS--
>1602
------TARV-LDETGIYKNLLQETAHRAG-LKLPVYT------TVRS--G---P-----GH---VPVFTCTVELAG----MN-F-TGEP--AKTKKQAEKNAAIAAWSALKA---DLGFS---
>1601
------TARV-LDETGIYKNLLQETAHRAG-LKLPVYT------TVRS--G---P-----GH---VPVFTCTVELAG----MN-F-TGEP--AKTKKQAEKNAAIAAWSALKT---NLGFST--
>1600
------TARV-LDETGIYKNLLQETAHRAG-LKLPVYT------TVRS--G---P-----GH---VPVFTCTVELAG----MN-F-TGEP--AKTKKQAEKNAAIAAWSALKR---NLGFFA--
>1611
------TAKI-LDETGIYKNLLQETAHRAG-LDLPMYT------SVRS--G---S-----CH---FPGFSCTVELAG----MT-F-TGES--AKTKKQAEKNAAIAAWSSLKK-MSSLDSQD--
>1610
------TAKI-LDETGIYKNLLQETAHRAG-LDLPMYT------SVRS--G---S-----CH---FPGFSCTVELAG----MS-F-TGES--AKTKKQAEKNAAIAAWSSLKK-MSSLDSQD--
>1609
------TAKI-LDETGIYKNLLQETAHRAG-LDLPMYT------SVRS--G---S-----CH---FPAFSCTVELAG----MS-F-TGES--AKTKKQAEKNAAIAAWSSLKK-MSSLDSKG--
>1608
------TAKI-LDETGIYKNLLQETAHRAG-LDLPMYT------SVRS--G---S-----CH---FPAFSCTVELAG----MS-F-TGES--AKTKKQAEKNAAIAAWSSLKK-MSSLDSMG--
>1613
------TARV-LDETGIYKNLLQETAHRAG-LDLPVYT------SVRS--G---P-----GH---IPTFSCTVELAG----MS-F-IGES--AKTKKQAEKNAAIAAWFSLRR-MPSLD-----
>1616
------TARV-LDETGIYKNLLQETAHRAG-LDLPVYT------SVRS--G---P-----GH---IPTFSCTVELAG----MS-F-NGES--AKTKKQAEKNAAIAAWFSLRK-MPSLD-----
>1615
------TARV-LDETGIYKNLLQETAHRAG-LDLPVYT------SVRS--G---P-----GH---IPTFSCTVELAG----MS-F-NGES--AKTKKQAEKNAAIAAWFSLRK-MPSLD-----
>1614
------TARV-LDETGIYKNLLQETAHRAG-LDLPVYT------SVRS--G---P-----GH---IPTFSCTVELAG----MS-F-NGES--AKTKKQAEKNAAIAAWFSLRK-MPSLD-----
>1612
------TARV-LDETGIYKNLLQETAHRAG-LDLPVYT------SVRS--G---P-----GH---IPTFSCTVELAG----MS-F-IGES--AKTKKQAEKNAAIAAWFSLRR-MPSLD-----
>1607
------TARV-LDETGIYKNLLQETAHRAG-LDLPVYT------SVRS--G---P-----GH---IPTFSCTVELAG----MS-F-NGES--AKTKKQAEKNAAIAAWFSLRK-MPSLDSMG--
>1606
------TARI-LDETGIYKNLLQETAHRAG-LDLPVYT------TVRS--G---P-----GH---IPTFTCTVGIAG----MS-F-TGES--AKTKKQAEKNAAIAAWSTLKT-MPDLDSMR--
>1617
------TARV-LDETGIYKNLLQETAHRAG-LRLPVYT------TVRS--G---P-----GH---VPTFTCTVELAG----MN-F-NGES--AKTKKQAEKNAAIAAWSALNR-MPRLGSVT--
>1605
------TARV-LDETGIYKNLLQETAHRAG-LKLPVYT------TVRS--G---P-----GH---VPTFTCTVELAG----MN-F-TGES--AKTKKQAEKNAAIAAWSALKK-MPNLGSLS--
>1604
------TARV-LDETGIYKNLLQETAHRAG-LNLPVYT------TVRS--G---P-----GH---VPTFTCTVELAG----MN-F-TGES--AKTKKQAEKNAAIAAWSALKR-MPNLGSLS--
>1620
------TARV-LDETGIYKNLLQETAHRAG-LNLPVYT------TVRS--G---P-----GH---VPIFTCTVELAG----MN-F-TGEP--AKTKKQAEKNAAIAAWSALKR-MPSLDSLT--
>1619
------TARV-LDETGIYKNLLQETAHRAG-LNLPVYT------TVRS--G---P-----GH---VPIFTCTVELAG----MN-F-TGEP--AKTKKQAEKNAAIAAWSALKR-MPNLDSLT--
>1621
------TARV-LDETGIYKNLLQETAHRAG-LNLPVYT------TVRS--G---P-----GH---VPVFTCTVELAG----MN-F-TGEP--AKTKKQAEKNAAIAAWSALKR-MPNLDSLS--
>1618
------TARV-LDETGIYKNLLQETAHRAG-LNLPVYT------TVRS--G---P-----GH---VPVFTCTVELAG----MN-F-TGEP--AKTKKQAEKNAAIAAWSALKR-MPNLDSLS--
>1603
------TARV-LDETGIYKNLLQETAHRAG-LNLPVYT------TVRS--G---P-----GH---VPVFTCTVELAG----MN-F-TGEP--AKTKKQAEKNAAIAAWSALKR-MPNLDSLS--
>1599
------TARV-LDETGIYKNLLQETAHRAG-LNLPVYT------TVRS--G---P-----GH---VPVFTCTVELAG----MN-F-TGEP--AKTKKQAEKNAAIAAWSALKR-MPNLGSLS--
>1622
------TARV-LDETGIYKNLLQETAHRAG-LKLPVYT------TVRS--G---P-----GH---VPVFTCTVELAG----MS-F-TGEA--AKTKKQAEKNAAIAAWSALKR---RMGPLTAK
>1598
------TARV-LDETGIYKNLLQETAHRAG-LKLPVYT------TVRS--G---P-----GH---VPVFTCTVELAG----MN-F-TGEP--AKTKKQAEKNAAIAAWSALKR-MPNLGSLT--
>1629
------AAKV-LDETGIYKNLLQETAHRAG-LKLPVYT------TVRS--G---P-----GH---TPVFTCTVELAG----KT-F-TGNP--GKTKKQAQKNAAMAAWSELKQ-LPRVGEPS--
>1628
------AAKV-LDETGIYKNLLQETAHRAG-LKLPVYT------TIRS--G---P-----GH---TPVFTCTVELAG----KT-F-TGNP--GKTKKQAQKNAAMAAWSELKQ-LPRVGEPS--
>1627
------AAKV-LDETGIYKNLLQETAHRAG-LKLPIYT------TIRS--G---P-----GH---TPVFTCTVELAG----KT-F-TGNP--GKTKKQAQKNAAMAAWSELKQ-LPRVGEPS--
>1626
------AAKV-LDETGIYKNLLQETAHRAG-LKLPVYT------TIRS--G---P-----GH---TPVFTCTVELAG----MT-F-TGNP--GKTKKQAQKNAAMAAWSELKK-LPRVGDPS--
>1625
------AAKV-LDETGIYKNLLQETAHRAG-LKLPVYT------TIRS--G---P-----GH---TPVFTCTVELAG----MS-F-TGDP--AKTKKQAQKNAAMAAWSALKK-LPHLGSSS--
>1624
------AAKV-LDETGIYKNLLQETAHRAG-LKLPVYT------TIRS--G---P-----GH---TPVFTCTVELAG----MS-F-TGDP--AKTKKQAQKNAAMAAWSALKH-LPRLGSSS--
>1633
------AAKV-LDETGVYKNLLQETAHRAG-LDLPVYT------TVRS--G---P-----GH---IPVFFCTVDIAK----MS-F-TGDP--AKTKKQAQKNAAMAAWSALKR-MSQASSYT--
>1637
------AARV-LDETGVYKNLLQETAHRAG-LNLPVYT------TVRS--G---P-----GH---VPVFSCTVELAG----MS-F-TGQP--ARTKKQAQKNAAMAAWAALK------------
>1639
------AARV-LDETGVYKNLLQETAHRAG-LNLPVYT------TVRS--G---P-----GH---VPVFSCTVELAG----MS-F-MGEP--SRTKKQAQKNAAMAAWTALKR-LAGRGSTS--
>1638
------AARV-LDETGVYKNLLQETAHRAG-LNLPVYT------TVRS--G---P-----GH---VPVFSCTVELAG----MS-F-MGEP--ARTKKQAQKNAAMAAWTALKR-LAQRGSTS--
>1636
------AARV-LDETGVYKNLLQETAHRAG-LNLPVYT------TVRS--G---P-----GH---VPVFSCTVELAG----MS-F-TGEP--ARTKKQAQKNAAMAAWAALKR-LAQRGSTS--
>1643
------AARV-LDETGVYKNLLQETAHRAG-LNLPVYT------TIRA--G---P-----GH---VPNFYCTVEIAG----MH-F-AGDP--ARTKKQAQKNAAIAAWSALRK-LSENQLSS--
>1645
------AARV-LDETGVYKNLLQETAHRAG-LNLPVYT------TIRS--G---P-----GH---GPNFSCTVEIAG----MH-F-TGDP--SRTKKQAQKNAAMAAWSALRK-LSEHHLSS--
>1644
------AARV-LDETGVYKNLLQETAHRAG-LNLPVYT------TIRS--G---P-----GH---GPNFSCTVEIAG----MH-F-TGDP--SRTKKQAQKNAAMAAWSALRK-LSEHHLSS--
>1642
------AARV-LDETGVYKNLLQETAHRAG-LNLPVYT------TIRS--G---P-----GH---GPNFSCTVEIAG----MH-F-TGDP--ARTKKQAQKNAAMAAWSALRK-LSEHHLSS--
>1641
------AARV-LDETGVYKNLLQETAHRAG-LNLPVYT------TIRS--G---P-----GH---VPNFSCTVEIAG----MH-F-TGDP--ARTKKQAQKNAAMAAWSALRK-LSEHHLSS--
>1640
------AARV-LDETGVYKNLLQETAHRAG-LNLPVYT------TIRS--G---P-----GH---VPNFSCTVEIAG----MS-F-TGEP--ARTKKQAQKNAAMAAWSALRK-LSEECMSS--
>1635
------AARV-LDETGVYKNLLQETAHRAG-LNLPVYT------TVRS--G---P-----GH---VPVFSCTVELAG----MS-F-TGEP--ARTKKQAQKNAAMAAWSALKR-LAQRCSTS--
>1646
------AARV-LDETGVYKNLLQETAHRAG-LKLPVYT------TVRS--G---P-----GH---VPVFSCTVELAG----MS-F-TGEP--ARTKKQAQKNAAMAAWSALKR-LVQHGSSS--
>1634
------AARV-LDETGVYKNLLQETAHRAG-LNLPVYT------TVRS--G---P-----GH---VPVFSCTVELAG----MS-F-TGEP--ARTKKQAQKNAAMAAWSALKR-LVQHGSSS--
>1632
------AARV-LDETGVYKNLLQETAHRAG-LKLPVYT------TVRS--G---P-----GH---VPVFFCTVELAG----MS-F-TGEP--ARTKKQAQKNAAMAAWSALKR-LSQHGSSS--
>1631
------AARV-LDETGVYKNLLQETAHRAG-LKLPVYT------TVRS--G---P-----GH---VPVFSCTVELAG----MS-F-TGEP--AKTKKQAQKNAAMAAWSALKR-LAQSGSSS--
>1630
------AARV-LDETGVYKNLLQETAHRAG-LKLPVYT------TVRS--G---P-----GH---VPVFSCTVELAG----MS-F-TGEP--AKTKKQAQKNAAMAAWSALKK-LSKSGSSS--
>1623
------AARV-LDETGVYKNLLQETAHRAG-LKLPVYT------TVRS--G---P-----GH---VPVFSCTVELAG----MS-F-TGDP--AKTKKQAQKNAAMAAWSALKK-LSRLGSSS--
>1597
------AARV-LDETGIYKNLLQETAHRAG-LKLPVYT------TVRS--G---P-----GH---VPVFTCTVELAG----MS-F-TGEP--AKTKKQAQKNAAMAAWSALKR-MPRLGSSS--
>1649
------AARV-LDETGVYKNLLQETAHRAG-LKLPAYT------TVRS--G---P-----GH---SPVFSSTVELAG----LS-F-AGDP--ARTKKQAEKNAAMAAWSSLKQ-MPEARKEP--
>1648
------TARV-LDETGVYKNLLQETAHRAG-LKLPVYT------TVRS--G---P-----GH---SPVFSSTVELAG----MS-F-AGDP--ARTKKHAEKNAAMAAWSSLKQ-MPEARREP--
>1647
------AARV-LDETGVYKNLLQETAHRAG-LKLPVYT------TVRS--G---P-----GH---LPVFTCSVELAG----MS-F-TGEP--AKTKKQAEKNAAMAAWSALKQ-MPDLGSSS--
>1596
------AARV-LDETGVYKNLLQETAHRAG-LKLPVYT------TVRS--G---P-----GH---VPVFTCTVELAG----MS-F-TGEP--AKTKKQAEKNAAMAAWSALKQ-MPDLGSSS--
>1595
------AARV-LDETGVYKNLLQETAHRAG-LKLPVYT------TVRS--G---P-----GH---LPVFTCTVELAG----MS-F-TGDP--AKTKKQAEKNAAMAAWSALKQ-MPDLGSSS--
>1584
------AARI-LDETGVYKNLLQETAHRAG-LKLPVYT------TVRS--G---P-----GH---LPVFTCTVELAG----MS-F-TGEP--AKTKKQAEKNAAMAAWSSLKQ-LPQQGSSS--
>1652
-------ARI-LDETGVCKNLLQETAQRAG-VSLPVYS------TTRS--G---P-----GH---LPVFTCTVELAK----MT-F-SGEA--AKTKKQAEKNAAMAAWSALKQ-FANQGRSV--
>1651
-------ARI-WDETGVCKNLLQETAQRAG-VSLPVYA------TTRS--G---P-----GH---LPVFTCTVEVAN----MT-F-SGEA--AKTKKQAEKNAAMAAWSALKQ-FANQGRSV--
>1650
------AARI-LDETGVCKNLLQETAQRAG-VSLPVYT------TTRS--G---P-----GH---LPVFTCTVEVAN----MT-F-SGDA--AKTKKQAEKNAAMAAWSALKQ-FANQGRPV--
>1583
------AARI-LDETGVYKNLLQETAQRAG-VSLPVYT------TTRS--G---P-----GH---LPVFTCTVEVAG----MT-F-TGEP--AKTKKQAEKNAAMAAWSALKQ-FANQGSSS--
>1582
------AARI-LDETGVYKNLLQETAQRAG-VPLPIYT------TVRS--G---P-----GH---LPVFTCTVGVGG----MI-F-TGEA--AKTKKQAEKNAAMTAWSSLKQ-CAFFDVEN--
>1654
-----KGNQ--QDYDGVYKMLLQELMQKHG-FPLPKYT------TINY--G---E-----SH---MPTFSSTVEIKG----EF-F-QGDV--AKTKKQAEMNAAKVAWSHLEE-CRANRFPS--
>1665
-----PTQQL-LLPSVNYKNLLQELVQKEG-FPLPIYN------TASD--V---S-----NY---SAAFVSTVEIHG----VT-F-HGKP--GNTKKQAEMNAAKSAFEHFKN-INHDAG----
>1664
-----PTQQL-LLPSVNYKNLLQELVQKEG-FPLPIYN------TASD--V---S-----NY---SAAFVSTVEIHG----VT-F-HGKP--GNTKKQAEMNAAKSAFEHFKN-INHDAG----
>1663
------TQQL-PLPSVSYKNLLQEFVQKEG-FPLPTYD------TTLD--V---S-----NY---SAAFISTVEIQG----VT-F-HGEP--GNTKKQAEMNAAKIAFQHFKD-INHDAG----
>1662
------PLQS-LVPSVSYKNLLQELAQKEG-FPLPVYA------TTSD--V---S-----NH---SAAFISTVEIQG----TT-F-QGEP--GNTKKQAEMNAARVAFQHFKD-RDKGSA----
>1661
------PQQS-LVPSVSYKNLLQELAQKEG-FPLPVYN------TTSD--V---S-----NH---SAAFISTVEIQG----TT-F-QGEP--GNTKKQAEMNAARVAFQHFKD-RDKDSA----
>1667
------SPEGGTD--VAYKNLLQEIAQKES-SLLPVYA------TATS--G---P-----SH---APSFISTVEFAG----KF-F-RGEE--AKTKKLAEMSAAKVAFMSIRH-GHPNQTSS--
>1669
----PQSPEG-ID--VAYKNLLQEIAQKGN-SLLPLYA------TATS--G---P-----SH---APTFISTVEFAG----KV-F-SGEE--AKTKKLAEMSAAKVAFMSIKN-GNSNQTSS--
>1668
----PQSPEG-ID--VAYKNLLQEIAQKEN-SLLPLYA------TATS--G---P-----SH---APTFISTVEFAG----KV-F-SGEE--AKTKKLAEMSAAKVAFMSIKN-GNSNQTSS--
>1666
------SPEG-ID--VAYKNLLQEIAQKEN-SLLPVYA------TATS--G---P-----SH---APTFISTVEFAG----KV-F-SGEE--AKTKKLAEMSAAKVAFMSIKN-GNSNQTSS--
>1660
------SPEG-ID--VAYKNLLQEIAQKEN-FLLPVYA------TATD--G---P-----SH---APTFISTVEFQG----KV-F-SGEP--GNTKKLAEMNAAKVAFMHFKN-GNSNQT----
>1659
-----DKFQ--QDDSVLYKNLLQELAQKEA-YALPVYN------TKQS--G---E-----SH---APTFISTVEFGG----QV-F-SGQE--AKTKKQAEMSAAKVAYMRLKD-PNPNQGPA--
>1658
-----DAFQ--QDDSVFYKNLLQELAQKEG-CPLPVYN------TTQS--G---E-----SH---APTFVSTVEVKG----QV-F-SGQE--AKTKKQAEMSAAKVAYMRLKE-RNPNQGPM--
>1673
----SNGV---EEDGFGYKSLLQDMAQREG-CGLPTYW------TDKS--G---E-----AH---VPTFVSKVEIDG----EI-F-TGQG--AKTKKQAEMSAAKIAYTALQQ-RYSSQSPG--
>1672
----PNGV---EEDESGYKNLLQELAQREG-CGLPTYW------TNKS--G---E-----AH---VPTFISTVEIEG----EI-F-TGQG--AKTKKQAEMSAAKTAYTALKQ-RNSSPSPA--
>1671
-----NGVQ--EDDIVGYKNLLQELVQREG-CHLPTYS------TNKS--G---E-----AH---VPTFISQVEIEG----EI-F-TGQG--AKTKKQAEMSAAKVAYTILKQ-RNGEPEPS--
>1677
------GAQE-DSDSGLYKNLLQEMAQKGG-LGLPAYS------TSQS--G---E-----VH---VPVFVSTVKVGE----EN-F-EGKP--SRTKKQAEMSAAKVAYFTIKE-GSQS------
>1680
-----NGVQ--EDDSGLFKNLLQELIQKEG-FSIPVYS------SRMS--G---E-----PH---VPVFVSSVEIEG----ET-F-MGQE--ARSKKQAELSAAKVAYHTLRE-RKSSQLPL--
>1681
-----NGVQ--EDDTGLYKNLLQELLQKEG-QHVPLYS------TTTS--G---E-----PH---MPRFVSTVEIGG----EY-F-TGEV--ARSKKLAEVSAAKVAYNTLRD-RKLSHIPL--
>1679
-----NGVQ--EDDSGLFKNLLQELIQKEG-FSIPVYS------SRMS--G---E-----PH---VPVFVSSVEIEG----ET-F-MGQE--ARSKKQAELSAAKVAYHTLRE-RKSSQLPL--
>1683
-----NGVQ--EDDIVLYKNVLQELIQKEG-FSMPVYS------TKNS--G---E-----VH---MPIFVSTVEIEG----ET-F-TGSE--ARSKKQAEMSAAKVAYHTLRE-RKSSKIPL--
>1682
-----NGIQ--EDDIVLYKNVLQELIQKEG-FSMPVYS------TKNS--G---E-----VH---MPIFVSTVEIEG----ET-F-TGSE--ARSKKQAEMSAAKVAYHTLRE-RKSSKIPL--
>1678
-----NGVQ--EDDTGLYKNLLQELIQKEG-FSIPVYS------TKMS--G---E-----PH---MPIFVSTVEIEG----ET-F-TGQE--ARSKKQAEMSAAKVAYHTLRE-RKSSQIPL--
>1676
-----NGVQ--EDDSGLYKNLLQELIQKEG-FSMPVYS------TKNS--G---E-----VH---VPVFVSTVEIEG----ET-F-TGQE--ARSKKQAEMSAAKVAYHTLRE-RKSSQIPL--
>1686
--L--NDTQ---EDEGLYKTLLQELAQKEA-LLFPVYD------TART--G---P-----PH---APVFRSMVEVGD----GT-F-QGQE--AKTKKQAEMNAAKVAYNALVK-RGQLDEPL--
>1687
--L--NDIQ---EDEGLYKTLLQELAQKEG-LLFPVYD------TARA--G---P-----PH---APTFSSTVEVGG----GT-F-QGQE--AKTKKQAEMNAAKVAYNALVK-RKGSQIDL--
>1685
--L--NDIQ---EDEGLYKTLLQELAQKEG-LLFPVYD------TARA--G---P-----PH---APTFSSTVEVGG----GT-F-QGQE--AKTKKQAEMNAAKVAYNALVK-RKGSQIDL--
>1684
-----DCVQ--KDDSGFYKNLLHQLVQKEG-LQFPVYY------PNRS--G---P-----PH---SPVFVSSVEIEG----EH-F-IGEE--AKTKKQAEMNAAKVAYNALKE-RRGSQIPL--
>1675
-----NGVQ--EDDSGLYKNLLQELVQKEG-LSLPVYS------TNRS--G---E-----PH---VPVFVSTVEIEG----ET-F-TGQE--ARTKKQAEMNAAKVAYHTLRE-RKSSQIPL--
>1674
-----DGVQ--EDDSGLYKNLLQELVQKEG-LSLPVYD------TTRS--G---E-----PH---TPVFVSTVEIEG----EN-F-TGQE--AKTKKQAEMSAAKVAYNTLKE-RKSSQIPL--
>1670
-----NGVQ--EDDSGLYKNLLQELVQKEG-FSLPVYS------TNKS--G---E-----AH---VPTFVSTVEIEG----EV-F-TGQE--AKTKKQAEMSAAKVAYTALKE-RKSSQTPA--
>1657
-----DGFQ--EDDSSLYKNLLQELAQKEG-FSLPVYS------TNRS--G---E-----AH---APTFVSTVEIEG----EV-F-TGQE--AKTKKQAEMSAAKVAYMRLKE-RKSSQGPA--
>1656
-----DGFQ--EDDSGVYKNLLQELAQKEG-YSLPVYS------TNKS--G---E-----SH---APTFVSTVEIEG----EV-F-TGQE--AKTKKQAEMSAAKVAYTHLKE-RKSNQGPA--
>1689
-----DGFQI-DDEMGHYKNLLQELGQREG-FCMPTYT------TVNW--G---A-----SH---MPTFSSTVDVEG----ER-F-CGHV--GKSKKQAELSAAKVAYIAFEE-RKSIKTTQ--
>1692
-----TCFK--TDDSGFYKNALQELAQRED-FNMPVYK------IIKC--G---A-----LH---MPTFFSYVEIEG----EK-F-YGKG--GKSKKEAELKSARAAYTVLME-RALNRNAE--
>1691
-----DCFK--TDDSGFYKNVLQELSQRED-LSMPVYK------TIKC--G---A-----PH---MPTFFSYVEVEG----EV-F-YGKA--GKSKKEAEMKAAKVAYTVLME-RALNRCAE--
>1697
------LFQ--KDDSCPSKSLLMELTQREG-YHKPTYT------TIES--G---S-----LH---MRTYFSTVEVEG----LK-F-HGKA--CRSKKQADIDAAKIAYIALKE-CGLDMYAD--
>1696
------IFQ--KGESCPSKSLLLDLTQREG-FSKPTYK------TMES--G---S-----LH---MTTFFSTVEVEG----VE-F-HGKA--SRSKKQAEQDAAKIAYIALKE-CGLDMYAA--
>1698
------MFQ--KDEPCPSKSLLQELSEREG-FSKPTYK------TTQI--G---P-----PH---MPTFFSTVEVEG----IG-F-HGKA--SKSKNKAEEDAAKIAYITLKE-CGSHTYAD--
>1695
------IFQ--KDESCPSKSLLLELTEREG-FSKPTYK------TTEL--G---S-----PH---MPTFFSTVEVEG----VE-F-HGKA--SKSKKQAEEDAAKIAYIALKE-CGLHMYAD--
>1694
------IFQ--KDESCPSKSLLQELTQREG-FSKPTYK------TTQT--G---P-----PH---MPTFFSTVEVEG----VE-F-HGKA--SKSKKQAEEDAAKIAYIALKE-CGLHMYAD--
>1693
------NFQ--KDESCPYKNRLQELTQREC-FCMPTYK------TTNY--G---P-----PH---MPIFFSTVEVEG----VI-F-HGKA--SSSKKQAELDAAKIAYIALME-CGLHMYAA--
>1690
-----DCFQ--TDDSCFYKNLLQELTQREG-FSMPVYK------TIKC--G---A-----PH---MPTFFSTVEVEG----EV-F-YGKA--GKSKKQAELNAAKVAYTALME-RALNRYAD--
>1688
-----DSFQ--DDDSGHYKNLLQELAQREG-FSMPTYK------TVKC--G---A-----PH---MPTFFSTVEVEG----EK-F-CGKA--GKSKKQAELNAAKVAYTALME-RAANRCAE--
>1655
-----DGFQ--EDDSGFYKNLLQELAQKEG-FSLPVYS------TTKS--G---A-----SH---MPTFVSTVEIEG----EV-F-CGQE--AKTKKQAEMSAAKVAYTALKE-RKSNQNPA--
>1653
-----DGFQ--EDDSGVYKNLLQELAQKEG-FSLPVYT------TTKY--G---E-----SH---MPTFSSTVEIEG----EV-F-TGDV--AKTKKQAEMNAAKVAWTHLKE-RRSNRFPS--
>1581
------GARI-LDDTGVYKNLLQETAQRAG-FPLPVYT------TVRS--G---P-----GH---MPVFTCTVEVAG----MI-F-TGEA--AKTKKQAEMNAAMVAWSSLKQ-CKNNDVPN--
>1699
------GVPM----TGLCKNVLQEFAQRHG-YPLPQYQ------IVRQ--G---P-----EH---NLVFSSTVEIGG----VL-Y-SGGC--AKSKKEAEIKAARTAILAIQ----G-ECFS--
>1580
------GAPI-HDETGLCKNLLQEFAQRHG-FPLPIYT------TVRS--G---P-----SH---MPVFSSTVEIGG----VI-Y-TGGC--AKSKKEAEIKAARTAWLAIKE-CKGKDCFS--
>1544
------GAPI-HDETGLCKNLLQEYAQRHG-YPLPIYQ------TVRS--G---P-----GH---SPVFTCTVEIGG----VM-Y-TGGC--AKSKKEAEMKAARTAWLAIKE-CKGKDCFS--
>1511
------GPPI-HDDTGLCKNLLQEYAQKMN-FPLPIYQ------TVRS--G---P-----GH---MPVFTCTVEIGG----VT-Y-TGDC--AKNKKEAEQMAARTAILAMME-CSGKDCFC--
>1510
------GPPM-HDENLLCKNDLNEYCQRLN-FPLPVYN------TVRT--G---P-----GH---MPVFACTVEIGG----KT-Y-TGDC--FTNRREAEQDAARLALLYLLN-EDGSPTIN--
>1703
------PSAI-PDKYMHKNR-LQSFAERTY-KKTPIYK------VESE--G---Q-----SH---QPKFTCTVEVGD----QQ-F-SSTG-SFSRKKEAEQDAARVAYEILTT-VSESDVKE--
>1702
------PPAI-PDKYMHKNR-LQSFAERTY-KKTPIYK------VESE--G---Q-----SH---QPKFRCTVEVGD----QQ-F-SSTG-SFDRKKEAEQDAARIAYEILTT-VGEDDIKE--
>1701
------PAAI-PDKYMHKNR-LQSFAERTY-KKLPIYN------VERE--G---E-----YH---HPKFRCTVEVGG----QQ-F-SSTG-SFSRKKEAEQDAARVAYEILAP-IEEGDVNE--
>1705
----APLPPP-PHHCNYKNL-LQELLQQAN-KRLPIYC------TKCK--G---E-----HH---QPKFKSTVTVDD----EQ-F-SSAS-CHRRVKDAEKDAAKVAYDILVK-RKESDDVN--
>1704
----APVPLL-VDHCNYKNR-LQELAQRAH-QKLPVYC------TECK--G---D-----HH---QPEFRSTVEVWG----DQ-F-SSAR-CHGRIKDAEQDAARVAYDILVA-RIMDDDAD--
>1700
------PPAI-PDKYMHKNR-LQEFAERTH-KKLPIYN------VERE--G---E-----HH---QPKFRCTVEVGG----QQ-F-SSTG-SFSRKKEAEQDAARVAYEILAA-VEEDDVNE--
>1509
------PPPI-PDEYMHHNN-LQEYAQRMH-KPLPIYN------TERE--G---E-----HH---QPKFRCTVEVGG----QQ-F-TSTG-TFSNKKEAEQDAARVAYEILLN-VDEDDVND--
>1708
----N-LSDH-TQIFVYKNH-LHEYTQKAK-IAVPVYQ------TIDE--G---S-----PS---LPKYRSTVMVDE----VH-Y-VSPN-TFRNRRAAEQDAARVAFEYISK-KTKDDAFL--
>1714
------MVVA-EEQFMHKNR-LQEYAQRSS-IPLPIYQ------TINE--G---H-----PH---APQFRSTVLIDG----VT-F-ISSR-TFLHRKEAEQDVAKLALEGISR-KIKDEG----
>1713
------MVVN-EEQFMHKNR-LQEYAQRSS-IPLPIYQ------TINE--G---H-----PH---APQFRSTVLIDG----VT-F-ISSR-TFLHRKEAEQDVAKLALEGISR-KIKDEG----
>1712
------MVVA-PEHFMHKNR-LQEYTQRQS-IPLPIYQ------TINE--G---H-----PH---DPQFRSTVLIDG----VT-F-ISHR-TFLHRKEAEQDVAKLALEGITR-KIKDEG----
>1718
----F-PPII-PSPVMYKNQ-LQEYTQKLA-KPLPIYH------TVNE--G---F-----TH---APKFRSTVLVDG----SK-Y-ESMS-THPTKIQAEQAAAKLAYEYICK-KIDATECS--
>1717
----F-PPII-PSPVMYKNQ-LQEYTQKLA-KPLPIYH------TVNE--G---F-----TH---APKFRSTVLVDG----SK-Y-ESMS-THPTKIQAEQAAAKLAYEYICK-KIDATD----
>1719
------SSRK-LKHLMHKNH-LQECTHKLN-IPLPIYQ------IVNE--G---F-----QH---APQFRATVLVDG----AK-Y-TSQK-TFSTCKAAEQDVAKLTPNYISQ-KK--------
>1716
------SSRK-LKHLMHKNH-LQECTHKLN-IPLPIYQ------TVNE--G---F-----QH---APQFRATVLVDG----AK-Y-TSQK-TFSTCKAAEQDVAKLAYKYICQ-KKPDDG----
>1715
------STRL-PEHLMHKNR-LQEYTQRSA-IPLPIYQ------TVNE--G---F-----QH---APKFRSTVLVDG----AT-Y-TSPN-TFSHRKAAEQDVARLALEFISK-KIKDEG----
>1711
------STRL-PEHLMHKNR-LQEYTQRSA-IPLPIYQ------TVNE--G---F-----QH---APKFRSTVLVDG----AT-Y-TSPN-TFSHRKAAEQDVAKLALEFISK-KIKDEG----
>1720
------PNRV-PEHLMHKNR-LQEHAQRSG-IPLPVYQ------SHNE--G---F-----QH---APKFRASVSVDG----VT-Y-TSPN-TFSHRKAAEQDVAKIALECISK-KIKDEG----
>1710
------STRV-PEHLMHKNR-LQEYTQRSA-IPLPIYQ------TVNE--G---F-----QH---APKFRSTVLVDG----VT-Y-TSPN-TFSHRKAAEQDVAKLALECISK-KIKDEG----
>1724
------PQKI-PDELTHKNR-LQEFTQRSS-LDRPVYH------IVNE--G---S-----QH---APLFRSSVLVDR----FW-Y-TSPS-TFSQLKAAEQDAAKVALIGVKE-KMKHE-----
>1725
------RQNI-HEEFIHKNR-LQELTQRSS-LGRPVYH------TVNA--S---S-----QH---APLFRSSVLVDG----VW-Y-TSPN-TFSHVKAAEQDAAKVALIGVKE-KLKHE-----
>1723
------PQKI-HEEFTHKNR-LQEFTQRSS-LDRPVYH------TVNE--G---S-----QH---APLFRSSVLVDR----FW-Y-TSPN-TFSHLKAAEQDAAKVALIGVKE-KMKHE-----
>1727
------SKSL-PDHLTHKNR-LQEYAQGAG-LPLPVYQ------TVNE--G---N-----RH---APSFRSSVLVDG----VC-Y-ASSN-TFASRKAAEQDAARLAMISITE-KIKDEVPT--
>1726
------SKSL-PDHLTHKNR-LQEYAQGAG-LPLPVYQ------TVNE--G---N-----RH---APSFRSSVLVDG----VC-Y-ASSN-TFASRKAAEQDAARLAMISITE-KIKDEVPT--
>1722
------PQSI-PDHLTHKNR-LQEYTQRSG-LDRPVYH------TVNE--G---N-----RH---APLFRSSVLVDG----VW-Y-TSPN-TFSSRKAAEQDAARLAMIGITE-KIKDEVPT--
>1730
----V-VSQS-PGPLMHKNR-LHEFAQKCN-IALPVYQ------TNNE--G---Q-----QH---APRFRSKVWVDG----MS-Y-ISQS-TFSHRKTAEQDAARLAMECLPK-RTRDEGP---
>1729
------VLHL-PPPPMHKNR-LQEFAQRSG-IALPVYQ------TVNE--G---Q-----QH---APRFRSTVWVDG----MS-Y-TSQS-TFSHRKAAEQDASRLALECLPR-RTRDEAPS--
>1728
------PSRA-PEPLMHKNR-LQEYTQRSS-IPLPVYQ------TTNE--G---S-----LH---APRFRSTVWVDG----MS-Y-TSLD-TFSHRKAAEQDAAKVALDCITK-KIKDEGPS--
>1721
------PSRA-PEPLMHKNR-LQEYTQRSG-IPLPVYQ------TVNE--G---S-----QH---APRFRSTVLVDG----MS-Y-TSQD-TFSHRKAAEQDAAKVALDCITK-KIKDEGPT--
>1709
------PTRV-PEHLMHKNR-LQEYTQRSG-IPLPVYQ------TVNE--G---S-----QH---APRFRSTVLVDG----VS-Y-TSPN-TFSHRKAAEQDAAKLALECITK-KIKDEGPS--
>1707
------PSRV-PEHLMHKNR-LQEYTQRSG-IPLPVYQ------TVNE--G---S-----QH---APKFRSTVLVDG----VS-Y-TSPN-TFSHRKAAEQDAAKLALECITK-KIKDEGPT--
>1706
------PSRM-PEHFMHKNR-LQEYTQRSS-IPLPVYQ------TINE--G---S-----PH---APKFRSTVLVDG----VN-Y-TSPN-TFSHRKAAEQDAAKLALECITK-KIKDEGPT--
>1508
------PPRM-PDHFMHKNR-LQEYTQRSN-IPLPVYQ------TVNE--G---S-----PH---APKFRCTVEVDG----VN-Y-TSPN-TFSNRKAAEQDAARVALECITK-KTKDDGPD--
>1741
---AG-I-RV-ENCYVFKSR-LQEYAQKAG-LPTPEYH------TLKE--G---P-----SH---EPVFKSTVLVNN----TT-Y-ESLP-GFFSRKAAEQSAAEVALMEIAM-SAPVAETR--
>1743
---AG-I-RV-ENCYVFKSR-LQEYAQKAG-LQTPEYH------TFKE--G---P-----SH---EPVFKSTVVINN----TS-Y-DSLP-GFFNRKAAEQSAAEVALMEIVK-SIPANANI--
>1744
---TG-I-RV-ENCYVFKSR-LQEYAQKAG-LPTPEYH------TLKE--G---P-----SH---EPVFKSTVVVNN----TK-Y-DSLP-GFFSRKAAEQSAAEVALMEIVK-SVPPTETK--
>1742
---TG-I-RV-ENCYVFKSR-LQEYAQKAG-LPTPEYH------TLKE--G---P-----SH---EPVFKSTVVVNN----TK-Y-DSLP-GFFSRKAAEQSAAEVALMEIVK-SVPATETK--
>1740
---AG-I-RV-ENCYVFKSR-LQEYAQKAG-LPTPEYH------TLKE--G---P-----SH---EPVFKSTVVVNN----TK-Y-DSLP-GFFSRKAAEQSAAEVALMEIVM-SVPVTETR--
>1739
---AG-I-RV-ENCYVFKSR-LQEYAQKAG-LPTPEYH------TLKE--G---P-----SH---EPVFKSTVLVDN----TK-Y-DSLP-GFFSRKAAEQSAAEVALMEIAK-SVPVPETR--
>1738
---NT-K-GV-ANCYVFKSR-LQEYAQKVG-IPTPVYQ------TLKE--G---P-----SH---EPVFKSTVIVNH----VR-Y-DSLP-GFFNRKAAEQSAAEIALMEIHK-SGQMIETR--
>1750
----------------FKSR-LQEYAQKYK-LPTPVYE------IVKE--G---P-----SH---KSLFQSTVILDG----VR-Y-NSLP-GFFNRKAAEQSAAEVALRELAK-----------
>1751
---------------VFKS--LQEYAQKYK-LPTPVYE------IVK--EG---P-----SH---KSLFQSTVILDG----VR-Y-NSLP-GFFNRKAAEQSAAEVALRELAK-S---------
>1749
---------------VFKSR-LQEYAQKYK-LPTPVYE------IVKE--G---P-----SH---KSLFQSTVILDG----VR-Y-NSLP-GFFNRKAAEQSAAEVALRELAK-S---------
>1748
---VS-S-GV-SNCYVFKSR-LQEYAQKYK-LPTPVYE------IVKE--G---P-----SH---KSFFQSTVILDG----VR-Y-NSLP-GFFNRKAAEQSAAEVALRELAK-SSELSQCV--
>1747
---VS-S-GV-SNCYVFKSR-LQEYAQKYK-LPTPVYE------TVKE--G---P-----SH---KSLFQSTVILDG----VR-Y-NSLP-GFFNRKAAEQSAAEVALQELAK-SSELSQCV--
>1746
---VS-S-GV-SNCYVFKSR-LQEYAQRYK-LPTPLYE------TIKE--G---P-----SH---KPLFQSTVIVND----VR-Y-DSLP-GFFNRKAAEQSAAEVALQELAK-SSDLTQCV--
>1745
---VS-G-GV-SNCYVFKSR-LQEYAQKYK-IPTPVYE------TVKE--G---P-----SH---KPIFQSTVIVND----VR-Y-DSLP-GFFNRKAAEQSAAEVALMELAK-SGDMDQCV--
>1737
---VS-S-GV-SNCYVFKSR-LQEYAQKAG-IPTPVYE------TVKE--G---P-----SH---EPIFKSTVIVND----VR-Y-DSLP-GFFNRKAAEQSAAEVALMELAK-SGQMTQCV--
>1753
---SF-Q-GV-STCYVFKSR-LQEYAQKVG-FPTPVYE------IIKD--G---P-----SH---KPTFRSTVIVNN----VR-Y-DSLP-GFLNRKTAEQSAAEVALKQLVD-SGAMTWCL--
>1754
---SI-R-SV-TSCYVFKSR-LQEYAQKVG-LPTPVYE------TIKE--G---P-----SH---EPTFTSTVIVDN----VR-Y-DSLP-GFYNRKAAEQSAAEVALMSLGN-TGSMENLS--
>1752
---SF-R-GV-TTCYVFKSR-LQEYAQKVG-FPTPVYE------IIKD--G---P-----SH---KPTFRSTVIVDN----VR-Y-DSLP-GFYNRKTAEQSAAEVALMQLVD-SGAMTWCL--
>1736
---ST-R-GV-SNCYVFKSR-LQEYAQKVG-LPTPVYE------TIKE--G---P-----SH---EPTFRSTVIVNN----VR-Y-DSLP-GFFNRKAAEQSAAEVALMELAK-SGSMTQCV--
>1759
---GF-S-GV-SNCYVFKSR-LQEYAQKAG-LPTPVYE------TIKE--G---P-----SH---EPSFRSTVIVKD----VR-Y-DSLP-GFFNRKAAEQSAAEVALVELAK-AGEINEST--
>1758
---GF-S-GV-SNCYVFKSR-LQEYAQKAG-LPTPVYE------TIKE--G---P-----SH---EPWFRSTVIVDD----VR-Y-DSLP-GFFNRKAAEQSAAEVALVELAK-AGEINECT--
>1762
---DF-Q-SV-SNCYVFKSR-LQEYAQKAG-LPTPVYE------TIKE--G---P-----SH---EPSFRSTVIVND----VR-Y-DSLP-GFFNRKAAEQSAAEVALVELVK-SNAVNQSI--
>1761
---DF-Q-SV-SNCYVFKSR-LQEYAQKAG-LPTPVYE------TIKE--G---P-----SH---EPSFRSTVIVND----VR-Y-DSLP-GFFNRKAAEQSAAEVALVELVK-SNVVNQSI--
>1760
---DF-Q-GV-SNCYVFKSR-VQEYAQKAG-LPTPVYE------TIKE--G---P-----SH---EPSFRSTVIVND----VR-Y-DSLP-GFFNRKAAEQSAAEVALVELAK-SNEVNQSI--
>1757
---DF-Q-GV-SNCYVFKSR-LQEYAQKAG-LPTPVYE------TIKE--G---P-----SH---EPSFRSTVIVND----VR-Y-DSLP-GFFNRKAAEQSAAEVALVELAK-SGEVNQSI--
>1756
---DF-Q-GV-SNCYVFKSR-LQEYAQKAG-LPTPVYE------TIKE--G---P-----SH---EPSFRSTVIVND----VR-Y-DSLP-GFFNRKAAEQSAAEVALVELAK-SGEVNQSI--
>1764
---NF-S-GV-SNCYVFKSR-LQEYAQKVG-LPTPVYE------TIKE--G---P-----SH---EPSFRSAVIVND----VR-Y-DSLP-GFFNRKAAEQSAAEVALMELSK-SGEVNQSI--
>1763
---NF-S-GV-SNCYVFKSR-LQEYAQKVG-LPTPVYE------TIKE--G---P-----SH---EPSFRSAVIVND----VR-Y-DSLP-GFFNRKAAEQSAAEVALMELSK-SGEVNQSI--
>1755
---DF-S-GV-SNCYVFKSR-LQEYAQKAG-LPTPVYE------TIKE--G---P-----SH---EPSFRSTVIVND----VR-Y-DSLP-GFFNRKAAEQSAAEVALMELAK-SGEVNQSI--
>1735
---NF-S-GV-SNCYVFKSR-LQEYAQKVG-LPTPVYE------TIKE--G---P-----SH---EPSFRSTVIVND----VR-Y-DSLP-GFFNRKAAEQSAAEVALMELAK-SGEMNQCI--
>1766
---NF-Q-GV-SNCYVFKSR-LQEYAQKVG-LPTPVYE------TIKE--G---P-----SH---EPTFHSTVIVND----VR-Y-DSLP-GFSNRKAAEQSAAEVALMELSK-SSDLNPHV--
>1767
---NF-Q-GV-SNCYVFKSR-LQEYAQKVG-LPTPVYE------TIKE--G---P-----SH---EPTFHSTVIVND----VR-Y-NSLP-GFSNRKAAEQSAAEVALMELSK-SSDLNPHV--
>1765
---NF-Q-GV-SNCYVFKSR-LQEYAQKVG-LPTPVYE------TIKE--G---P-----SH---EPTFHSTVIVND----VR-Y-DSLP-GFSNRKAAEQSAAEVALMELSK-SSDLNPHV--
>1734
---NF-Q-GV-SNCYVFKSR-LQEYAQKVG-LPTPVYE------TIKE--G---P-----SH---EPTFRSTVIVND----VR-Y-DSLP-GFFNRKAAEQSAAEVALMELAK-SGEMNQCI--
>1768
---EM-L-GV-SNCYVFKSR-LQEYAQKMG-VPTPVYE------TTKE--G---P-----SH---EPYFRSCVIVND----VR-Y-DSLP-GFSNRKAAEQSAAEVALRELAK-TGDVNHCI--
>1733
---NF-Q-GV-SNCYVFKSR-LQEYAQKVG-LPTPVYE------TIKE--G---P-----SH---EPTFRSTVIVND----VR-Y-DSLP-GFSNRKAAEQSAAEVALMELAK-SGDVNQCI--
>1769
---GF-Q-GV-SNCYVFKSQ-LQEYAQKVE-MPTPVYE------TIKE--G---P-----SH---EPSFKSTVIVNN----VR-Y-DSLL-GFSNRKIAEQSAAEVALVELAK-SGDIDQSI--
>1732
---NF-Q-GV-SNCYVFKSR-LQEYAQKVG-LPTPVYE------TIKE--G---P-----SH---EPSFRSTVIVND----VR-Y-DSLP-GFSNRKAAEQSAAEVALMELAK-SGDVNQCI--
>1731
---GF-A-GV-SNCYVFKSR-LQEYAQKVG-LPTPLYD------TIKE--G---P-----PH---VPSFKSTVIVND----VR-Y-DSLP-GFSNRKAAEQSAAEVALVELAK-SGNMKECI--
>1507
------PPGV-PDCYMHKNR-LQEYAQRVG-IPLPIYD------TIKE--G---P-----PH---VPKFRSTVIVDD----VR-Y-DSPP-GFSNRKAAEQDAAKVALECLAK-KGNDEGCI--
>1506
---------------MYKSR-LQEYAQKSG-WPVPLYD------TIKE--G---P-----PH---VPRFRSTVEVNG----VR-Y-DSED-GFPNRKAAEHSAAKVALDCLTK-GGNGEGCD--
>1774
-----------DTD-------HQNCARKND-LDQPVFT------IKTE--G---P-----PH---DIRYNAIVVIDG----KS-F-ESPT-SFDTIKEAEQAAAKFVDMFQKD-EP--------
>1773
------VIRT-DTNRLSKKH-HQNYARKNN-LDPPVFT------IKTE-----------------RLHYKATVVIDE----KS-F-ESPT-FFNSIKEAEQAAAKIALRELPQ-KD--------
>1772
------VILT-DTNRLSKIQ-LQNYARKNN-LDPPVFT------IKTE--R---P-----P----RFHYKATVVIDG----KS-F-ESPT-FFDTIKEAEQAAAKIALMELPQ-KD--------
>1776
------PPAL-DSQVSYKNH-LQIYLQKNN-KGLPTYF------SVHD--G---T-----P----IRHFKAIVKFDG----QT-F-ESTG-YFHTIKEAEQSAAMVALMSLCP-KGNEQDDA--
>1780
-----APPSS-ETQLPYKSQ-LQIYAQKRG-KLLPSYR------PIHG--G---S-----LH---APLFKSEVTIDG----QT-F-ESPE-YCHTMKEAETVAAKVALMSLPQ-EANPTQQL--
>1779
-----APPPS-ETQLPYKSQ-LQIYAQKRG-KLLPSYR------PIHG--G---S-----LH---APLFKSEVTIDG----QT-F-ESPE-YCHTMKEAETVAAKVALMSLPQ-EANPTQQL--
>1778
-----PPPPP-GTQVDYKSQ-LQIYAQKRR-KDIPFYH------PIRS--G---P-----PH---APLFKTTVTIDG----QT-F-ESPQ-YCHTIKEAEFVAARVALMSLPQ-EANPPQQL--
>1777
-----PPPPS-ETQVSYKSQ-LQIYAQKRR-KALPSYH------TIRS--G---P-----VH---ASLFKSTVTIDG----QT-F-ESPE-YYHTIKDAESAAAKVALMSLPQ-EANPTQQL--
>1775
------PPAS-ETQVSYKSQ-LQIYAQKKN-KGLPSYH------SIRD--G---P-----P----ARRFKSTVTIDG----QT-F-ESPE-YYHTIKEAEQAAAKVALMSLPQ-EGNPTDQV--
>1771
------PPAT-DTQVSYKSQ-LQIYAQKNN-KDLPSYH------SIRD--G---P-----P----ARRFKATVTIDG----QT-F-ESPE-YFHTIKEAEQAAAKVALMSLPQ-KGNPPDQV--
>1782
------HLVP-NVHCRYKSV-LQNYARRKN-LDSPLYS-------IRE--G---P-----AH---ACCFKARVTIDG----HT-F-ESLE-FFKNLKQAEHAAAKVALFSLAC-DDFQEASP--
>1790
------TNTSKGMLHLYKSR-LQHYAQKQN-LTLPVYS------SELD--G---P-----PH---ARRFRSKVTIDG----VT-Y-ETQE-FFSTLKEAEHAAAKVAFESLAL-NDTQEDEG--
>1792
------ANTSKGMLHLYKNR-LQQYAQKQN-LTLPVYS------SELD--G---P-----PH---ACRFRSKVTIDG----KT-Y-ETQE-FFSTLKEAEHAAAKGAFESLAL-NDIQEDEG--
>1791
------ANTSKGMLHLYKNR-LQQYAQKQN-LTLPVYS------SELD--G---P-----PH---AHRFRSKVTIDG----KT-Y-ETQE-FFSTLKEAEHAAAKVAFESLAL-NDIQEDEG--
>1789
------TNTSKGMLHLYKNR-LQQYAQKQN-LTLPVYS------SELD--G---P-----PH---AHRFRSKVTIDG----KT-Y-ETQE-FFSTLKEAEHAAAKVAFESLAL-NDIQEDEG--
>1788
------TNTSKGMRHLYKNR-LQQYAQKRN-LTLPIYC------SEHD--G---P-----PH---SRRFRCQVTIDG----RT-Y-ETQE-FYNTLKEAEHAAAKIAFMSMSL-DDTQEDDC--
>1787
------LKNFADMQHLYKNQ-LQTYAQKRN-LGFPVYS------CEHE--G---P-----PH---ARRFRCRVTIDG----KT-Y-ETQE-FFHTLKEAEHAAAKVALMSLSP-DCVQEDDC--
>1795
------DNYSKDVQH-HKNQ-LQYYAQKRN-LNLPVYS------CERE--G---P-----PH---AARFKCTVTIDG----QT-Y-QGQE-FLPTVKDAEHAAAKVALISLLP-NGVQEDDT--
>1798
------MGIFSDMQHLYKNQ-LQTYAQKRN-LLLPVYS------CERE--G---P-----PH---NCRFKCRVTIDG----QT-Y-EGQE-FLPTLKDAEHAVAKAALMSLLP-NGVQEDDS--
>1797
------MGNVSDMQHLYKNQ-LQTYAQKRN-LLLPVYS------CERE--G---P-----PH---NCRFKCRVTIDG----QT-Y-EGQE-FLPTLKDAEHAVAKAALMSLLP-NGVQEDDS--
>1800
------GNRLRDIQHLYKNQ-LQTYAQKRN-LLLPVYS------CERE--G---P-----PH---ANRFKCTVTVDE----HT-Y-EGPE-FLPTMKEAEHAVAKVALMSLLP-NGVQEDDI--
>1799
------GNRLRDIQHLYKNQ-LQTYAQKRN-LLLPVYS------CERE--G---P-----PH---ANRFKCRVTVDE----HT-Y-EGPD-FLPTMKEAEHAVAKVALMSLLP-NGIQEDDI--
>1796
------SGNVSDMQHLYKNQ-LQTYAQKRN-LLLPVYS------CERE--G---P-----PH---NCRFKCRVTIDG----HT-Y-EGQE-FLPTMKDAEHAVAKAALMSLLP-NGVQEDDS--
>1794
------DNNVRDIQHLYKNQ-LQTYAQKRN-LLLPVYS------CERE--G---P-----PH---ACRFKCRVTIDG----QT-Y-EGQE-FLPTMKDAEHAVAKVALMSLLP-NGVQEDDT--
>1793
------DNNFRDMQHLYKNQ-LQTYAQKRN-LTLPVYS------CERE--G---P-----PH---ACRFKCRVTIDG----QT-Y-EGQE-FLPTLKDAEHAAAKVALMSLLP-NGVQEDDT--
>1786
------DNNFKDMQHLYKNQ-LQTYAQKRN-LTLPVYS------CERE--G---P-----PH---ACRFKCRVTIDG----QT-Y-ESQE-FFPTLKEAEHAAAKVALMSLSP-NGVQEDDS--
>1785
------VNNFRDMQHLYKNQ-LQTYAQKRN-LTLPVYS------CERE--G---P-----PH---ASRFKCKVTIDG----QT-Y-ESQE-FFPTLKDAEHAAAKVALMSLSP-DGVQEDDS--
>1803
------------MDHVYKGQ-LQAYALQHN-LDLPVYA------NERE--G---P-----PH---APRFRCNVTFCG----QT-F-QSSE-FFPTLKSAEHAAAKIAVASLTP-QSPEGIDV--
>1802
------------MDHVYKGQ-LQAYALKHN-LELPVYA------NERE--G---P-----PH---APRFRCKVTFCG----QT-F-QSLE-FFPTLKSAEHAAAKIALASLTP-QSPEAKIA--
>1801
------NHRVKDIQHLYKNQ-LQVFARKRN-VDLPVYS------CECE--G---P-----PH---ASRFRCKVTFNE----QT-Y-ESLE-FFPTIKEAEHAAAKIALSSLSP-DAFQEEDF--
>1784
------NHNFRDMQHLYKNQ-LQTYAQKRN-LDLPVYS------CERE--G---P-----PH---ASRFKCKVTIDG----QT-Y-ESQE-FFPTLKDAEHAAAKVALMSLSP-DSFQEDDS--
>1805
------CLKLTGMQHLYKNK-LQNFSQKRG-LTLPMYT------CERD--G---P-----PH---ASRFRCKVEIDG----KT-Y-ESLE-FHGTLKDAENAVAKVALMSLCQ-DGAQEDSD--
>1806
------CLKLTGMQHLYKNK-LQNFSQKRS-LTLPMYT------CERD--G---P-----PH---ASRFRCKVEIDG----KT-Y-GSPE-FHGTLKDAENAVAKVALMCLCQ-DGAQEDSD--
>1804
------CLKLTGMQHLYKNK-LQNFSQKRG-LTLPMYT------CERD--G---P-----PH---ASRFRCKVEIDG----KT-Y-ESLE-FHGTLKDAENAVAKVALMSLCQ-DGAQEDSD--
>1783
------CHKFRDMQHLYKNQ-LQTYAQKRN-LTLPVYS------CERE--G---P-----PH---ASRFRCKVTIDG----QT-Y-ESLE-FFPTLKDAEHAAAKVALMSLSP-DGFQEDDS--
>1781
------CHVF-DMQCLYKNQ-LQNYAQRRN-LDLPMYS------CIRE--G---P-----PH---ASRFKCKVTIDG----HT-Y-ESLE-FFPTLKDAEHAAAKVALMSLSP-DGFQEDDS--
>1770
------PLVL-DTQCLYKSQ-LQNYAQKRN-LDLPVYS------CIRE--G---P-----PH---ASRFKATVTIDG----QT-F-ESPE-FFHTIKEAEHAAAKVALMSLPQ-DGFQEDDS--
>1505
---------------MYKSQ-LQNYAQKKN-LDLPVYD------SIRE--G---P-----PH---APRFKATVTIDG----QT-Y-ESPD-FFNNLKEAEHAAAKVALMSLSQ-DGNQEDDD--
>1817
---------------MYKNQ-LQELAQRSC-FNLPSYS------CIRE--G---P-----DH---APRFKATVNFNG----EM-F-ESPV-FCSTLRQAEHAAAEVALNELSK-RGPSSTLA--
>1816
---------------MYKNQ-LQELAQRSC-FNLPSYA------CIRE--G---P-----DH---APRFKATVNFNG----ET-F-ESPV-FCSTLRQAEHAAAEVALNELSK-RGPSSTLA--
>1815
---------------MYKNQ-LQELAQRSC-FNLPSYA------CIRE--G---P-----DH---APRFKATVNFNG----ES-F-ESPT-FCSTLRQAEHAAAEVALNELSK-RGPSSSLA--
>1814
---------------MYKNQ-LQELAQRSC-FNLPSYA------CIRE--G---P-----DH---APRFKATVNFNG----ET-F-ESPT-FCSTLRQAEHAAAEVALNELSK-RGPSSSLA--
>1826
---------------MYKNQ-LQELAQRSC-FSLPSYV------CTRE--G---P-----DH---APRFRATVTFNG----ET-F-DGPS-NCTTLRQAEHAAAEVALARLSL-RGPSTTLT--
>1825
---------------MYKNQ-LQELAQRSC-FNLPSYA------CIRE--G---P-----DH---APRFKASVNFNG----EI-F-EGPS-NCTTLRQAEHAAAEVALTNLST-RGPSKSLA--
>1824
---------------MYKNQ-LQELAQRSC-FNLPSYA------CIRE--G---P-----DH---APRFKASVNFNG----EI-F-EGPS-NCTTLRQAEHAAAEVALTNLST-RGPSRSLA--
>1823
---------------MYKNQ-LQELAQRSC-FNLPSYA------CIRE--G---P-----DH---APRFKASVNFNG----EI-F-ECPN-YCTTLRQAEHAAAEVALNTLST-RGPSRSLA--
>1831
---------------MYKNQ-LQELAQRSC-FNLPSYT------CIRE--G---P-----DH---APRFKATVNFNG----EI-F-ESPN-YCSTLRQAEHSAAEVALNALAS-RGPSNSLA--
>1833
---------------MYKNQ-LQELAQRSC-FNLPSYT------CIRE--G---P-----DH---APRFKASVNFNG----EI-F-ESPT-YCSTLRQAEHAAAEVSLNVLSS-RVPSKSLT--
>1837
---------------MYKNQ-LQELAQRSC-FSLPSYT------CTRE--G---P-----DH---APRFKACVNFNG----EI-F-ESPT-YCSTLRQAEHSAAEVALSALSS-KGPSKSLT--
>1836
---------------MYKNQ-LQELAQRSC-FSLPSYT------CTRE--G---P-----DH---APRFKASVNFNG----EI-F-ESPT-YCSTLRQAEHSAAEVALSALSS-KGPSKSLT--
>1835
---------------MYKNQ-LQELAQRSC-FNLPSYT------CTRE--G---P-----DH---APRFKASVNFNG----EI-F-ESPT-YCSTLRQAEHSAAEVALSALSS-KGPSKSLT--
>1834
---------------MYKNQ-LQELAQRSC-FNLPSYT------CTRE--G---P-----DH---APRFKASVNFNG----EI-F-ESPT-YCSTLRQAEHSAAEVALNALSS-KGPSKSLT--
>1832
---------------MYKNQ-LQELAQRSC-FNLPSYT------CTRE--G---P-----DH---APRFKASVNFNG----EI-F-ESPT-YCSTLRQAEHSAAEVALNVLSS-RGPSKSLT--
>1830
---------------MYKNQ-LQELAQRSC-FNLPSYT------CIRE--G---P-----DH---APRFKASVNFNG----EI-F-ESPT-YCSTLRQAEHSAAEVALNALSS-RGPSKSLT--
>1829
---------------MYKNQ-LQELAQRSC-FNLPSYS------CIRE--G---P-----DH---APRFKASVNFNG----EI-F-ESPN-YCTTLRQAEHSAAEVALNVLST-RGPSRSLT--
>1843
---------------MFKNQ-LQELAQRSC-FNLPSYA------CIRE--G---P-----DH---APRFKASVNFNG----EI-F-ESPS-YCTTLRQAEHAAAEVALNVLSS-RGPARSLT--
>1842
---------------MFKNQ-LQELAQRSC-FNLPSYA------CIRE--G---P-----DH---APRFKASVNFNG----EI-F-ESPS-YCTTLRQAEHAAAEVALNVLSS-RGPSRSLT--
>1841
---------------MFKNQ-LQELAQRSC-FNLPSYA------CIRE--G---P-----DH---APRFKASVNFNG----EI-F-ESPS-YCTTLRQAEHAAAEVALNVLSS-RGPSRSLT--
>1840
---------------MFKNQ-LQELAQRSC-FNLPSYA------CIRE--G---P-----DH---APRFKASVNFNG----EI-F-ESPS-YCTTLRQAEHAAAEVALNVLST-RGPSRSLT--
>1844
---------------MYKNQ-LQELAQRSC-FNLPSYA------CIRE--G---P-----DH---APRFKASVNFNG----EI-F-ESPS-YCSTLRQAEHAAAEVALNVLST-RGPSRSLT--
>1839
---------------MYKNQ-LQELAQRSC-FNLPSYA------CIRE--G---P-----DH---APRFKASVNFNG----EI-F-ESPS-YCSTLRQAEHAAAEVALNVLST-RGPSRSLT--
>1838
---------------MYKNQ-LQELAQRSC-FNLPSYA------CIRE--G---P-----DH---APRFKASVNFNG----EI-F-ESPS-YCTTLRQAEHAAAEVALNVLST-RGPSRSLT--
>1828
---------------MYKNQ-LQELAQRSC-FNLPSYA------CIRE--G---P-----DH---APRFKASVNFNG----EI-F-ESPN-YCTTLRQAEHAAAEVALNVLST-RGPSRSLT--
>1847
---------------MYKNQ-LQELAQRSC-FNLPSYA------CTRE--G---P-----DH---APRFKASVNFNR----EI-F-ESPA-YCTTVRQAEHAAAEVALNKLST-RGPSRSLT--
>1846
---------------MYKNQ-LQELAQRSC-FNLPSYA------CTRE--G---P-----DH---APRFKASVNFNG----EI-F-QSPA-YCTTLRQAEHAAAEVALNKLST-RGPSRSLT--
>1848
---------------MYKNQ-LQELAQRSC-FNLPSYA------CIRQ--G---P-----DH---APRFKASVNFNG----EI-F-ESPN-YCTTLRQAEHAAAEVALNKLST-RGPSRSLT--
>1845
---------------MYKNQ-LQELAQRSC-FNLPSYA------CIRQ--G---P-----DH---APRFKASVNFNG----EI-F-ESPN-YCTTLRQAEHAAAEVALNKLST-RGPSRSLT--
>1827
---------------MYKNQ-LQELAQRSC-FNLPSYA------CIRE--G---P-----DH---APRFKASVNFNG----EI-F-ESPN-YCTTLRQAEHAAAEVALNVLST-RGPSRSLT--
>1822
---------------MYKNQ-LQELAQRSC-FNLPSYA------CIRE--G---P-----DH---APRFKASVNFNG----EI-F-ECPN-YCTTLRQAEHAAAEVALNTLST-RGPSRSLA--
>1851
-----------FDC-MYKNQ-LQELAQRSC-FNLPAYA------CIRE--G---P-----DH---APRFKATVNFNG----EV-F-ESPN-YCNTLRQAEHAAAEVALNTLSR-RGPSQSLA--
>1850
-----------VAC-MYKNQ-LQELAQRSC-FNLPAYA------CIRE--G---P-----DH---APRFKATVNFNG----EV-F-ESPN-YCNTLRQAEHAAAEVALNTLSR-RGPSQSLA--
>1849
---------------MYKNQ-LQELAQRSC-FNLPAYA------CIRE--G---P-----DH---APRFKATVNFNG----EV-F-ESPN-YCNTLRQAEHAAAEVALNTLSR-RGPSQSLA--
>1821
---------------MYKNQ-LQELAQRSC-FNLPSYA------CIRE--G---P-----DH---APRFKASVNFNG----EI-F-ESPN-YCTTLRQAEHAAAEVALNTLST-RGPSRSLA--
>1820
---------------MYKNQ-LQELAQRSC-FNLPSYA------CIRE--G---P-----DH---APRFKATVNFNG----EI-F-ESPN-YCTTLRQAEHAAAEVALNTLST-RGPSRSLA--
>1819
---------------MYKNQ-LQELAQRSC-FNLPSYA------CIRE--G---P-----DH---APRFKATVNFNG----EI-F-ESPA-FCSTLRQAEHAAAEVALNTLSK-RGPSRSLA--
>1818
---------------MYKNQ-LQELAQRSC-FNLPSYA------CIRE--G---P-----DH---APRFKATVNFNG----EI-F-ESPT-FCSTLRQAEHAAAEVALNTLSK-RGPSRSLA--
>1813
---------------MYKNQ-LQELAQRSC-FNLPSYA------CIRE--G---P-----DH---APRFKATVNFNG----ET-F-ESPT-FCSTLRQAEHAAAEVALNTLSK-RGPSRSLA--
>1853
---------------MYKNQ-LQELAQRSC-FNLPAYA------CIRE--G---P-----DH---APRFKATVNFNG----EI-F-ESPT-FCNTLRQAEHAAAEVALNVLSK-NGPSKALA--
>1852
---------------MYKNQ-LQELAQRSC-FNLPSYA------CIRE--G---P-----DH---APRFKATVNFNG----EI-F-ESPT-FCSTLRQAEHAAAEVALNVLSK-KGPSKALA--
>1812
---------------MYKNQ-LQELAQRSC-FNLPSYA------CIRE--G---P-----DH---APRFKATVNFNG----ET-F-ESPT-FCSTLRQAEHAAAEVALNTLSK-RGPSRSLA--
>1856
---------------MYKNQ-LQELAQRSC-FNLPSYS------CIRE--G---P-----DH---APRFKVTVNFNG----DT-F-ESPT-FCPTLRQAEHAAAEVALNTLAT-RGPSRALA--
>1855
---------------MYKNQ-LQELAQRSC-FNLPSYS------CIRE--G---P-----DH---APRFKVTVNFNG----DT-F-ESPT-FCPTLRQAEHAAAEVALNTLAK-RGPSRALA--
>1857
---------------MYKNR-LQELAQRSC-FNLPAYS------CIRE--G---P-----DH---APRFKVTVNFNG----ET-F-ESPT-FCSTLRQAEHAAAEVALNTIAK-RGPSGTLA--
>1854
---------------MYKNR-LQELAQRSC-FNLPAYS------CIRE--G---P-----DH---APRFKVTVNFNG----DT-F-ESPT-FCSTLRQAEHAAAEVALNTLAK-RGPSRALA--
>1811
---------------MYKNQ-LQELAQRSC-FNLPSYS------CIRE--G---P-----DH---APRFKVTVNFNG----ET-F-ESPT-FCSTLRQAEHAAAEVALNTLAK-RGPSRALA--
>1858
---------------MYKNQ-LQELAQRSC-FNLPSYS------CIRE--G---P-----DH---APRFKATVNFNG----ET-F-ESPT-FCTTLRQAEHAAAEVALNTLAS-RGPSRALA--
>1810
---------------MYKNQ-LQELAQRSC-FNLPSYS------CIRE--G---P-----DH---APRFKATVNFNG----ET-F-ESPT-FCSTLRQAEHAAAEVALNTLAS-RGPSRALA--
>1809
---------------MYKNQ-LQELAQRSC-FNLPSYS------CIRE--G---P-----DH---APRFKATVNFNG----ET-F-ESPT-FCSTLRQAEHAAAEVALNTLAS-RGPSRALA--
>1808
---------------MYKNQ-LQELAQRSC-FNLPSYS------CIRE--G---P-----DH---APRFKATVNFNG----ET-F-ESPT-FCSTLRQAEHAAAEVALNTLAN-RGPSKALA--
>1807
---------------MYKNQ-LQELAQRSC-FNLPSYS------CIRE--G---P-----DH---APRFKATVNFNG----ET-F-ESPN-FSSTLRQAEHAAAEVALNTLAT-RGPSKALA--
>1504
---------------MYKNQ-LQEYAQRSC-FNLPSYS------CIRE--G---P-----PH---APRFKATVNFNG----ET-F-ESPD-FFSTLRQAEHAAAKVALNTLAT-RGPSKDLA--
>1865
---------------MFKSK-LQEVCQKKA-WALPEYR------STKE--G---V-----DH---DPRFSASVLVNG----LT-F-HTPQ-SFRSSKLAQNDAARLAFEHFSA-APPPVS----
>1867
---------------MYKSK-LQELCQQRK-WRLPEYN------ATKL--G---L-----DH---NPRFSASVTING----VA-F-DTVQ-LFRSSKEAQNDAARLAFAHFTD-PQP-----R-
>1868
---------------MYKSR-LQELCQQRK-WRLPEYN------TTKV--G---L-----DH---NPSFSATVTING----LD-F-HTVD-IFRSSKEAQNDAAKLAFDHLSD-NPQPKPRN--
>1866
---------------MYKSR-LQELCQQRK-WRLPEYN------TTKV--G---L-----DH---NPRFSATVTING----VD-F-DTVD-IFRSSKEAQNDAARLAFDHFSD-PPPPKPRN--
>1864
---------------MYKSK-LQELCQQRK-WRLPEYN------STKV--G---L-----DH---NPRFSASVTING----LT-F-HTVQ-IFRSSKEAQNDAARLAFDHFSD-PPPPKP----
>1863
---------------MYKSK-LQELCHQRV-WNLPEYT------TTKQ--G---L-----DH---NPRFSATVTVND----LS-F-HTPD-LFRSSKEAQNDAARIAFQHFSS-PPPPSS----
>1873
---------------MYKTK-LQELCHQFE-WNLPEYA------TEKD--G---P-----DH---NPRFTATVIVNG----VS-F-ESPKDQCRSSKEAQNHAAHIAYDHFNL-PQRRNF----
>1872
---------------MYKTK-LQELCHQYG-WNLPEYG------TEKD--G---P-----DH---NPRFTATVTVNG----FS-F-ASPKDHCRSSKEAQNHAAHIAFDHFTS-PKSA------
>1874
---------------MYKVR-LQELCHRKR-WNPPEYE------TRRD--G---P-----PH---NPRFISTVTVNG----IP-F-TTDH-PSRSVKLSQNDAAMIAFNYFTD-PNPP------
>1871
---------------MYKTK-LQELCHQYG-WNLPEYG------TEKD--G---P-----PH---NPRFTATVTVNG----IS-F-ATPK-PCRSSKEAQNHAAHIAFDHFTS-PKPV------
>1876
---------------MFKTK-LQELCHRKS-YKLPEYS------VVKQ--G---Q-----DH---DPRFEATVTVDG----KQ-F-CSPT-PSKSSKQAQNDAAKLAFDFFSL-PSLP------
>1875
---------------MFKTK-LQELCHRKS-WKLPEYS------VVKQ--G---Q-----DH---DPRFEATVTVDG----KQ-F-CSPT-PSKSSKQAQNDAAKLAFDFFSL-PPLP------
>1870
---------------MYKTK-LQELCHRKG-WNLPEYS------TTKE--G---P-----DH---NPRFTATVTVNG----IS-F-CTPK-PSRSSKEAQNDAAHIAFDHFTD-PKPP------
>1882
---------------MYKSN-LQEVCHGKQ-WGLPRYT------PMKD--G---P-----DH---NPCFRACVTVNG----FS-F-DSPV-SCKSSKQAQNQAAMVAFFHFTS-PPSS------
>1886
---------------MHKSK-LQELCHRRR-WSLPKYS------AFHD--G---P-----PH---NPSFKGSVFVNG----LT-F-TSSD-TFNSSGEAQNQAAMKAFRNFTS-PLSSSS----
>1885
---------------MYKSK-LQELCHRRR-WSLPKYS------AFHD--G---P-----PH---NPSFKGSVFVNG----LT-F-TSSD-TFNSSKEAQNQAAMKAFRNFTS-PLSSFS----
>1884
---------------MYKTK-LQELCHRRR-WSLPKYS------AMND--G---P-----PH---KPSFKASVFVNG----VT-F-TSSD-TFNSSKEAHNQAAMKAFRNFTS-PLSG------
>1883
---------------MYKTK-LQELCHRRR-WGLPKYS------AMND--G---P-----QH---KPSFKASVFVNG----VT-F-TSSD-TFTSSKEAQNQAAMKAFLNFSS-DMDC------
>1881
---------------MYKTK-LQELCHRRK-WGLPRYT------AMKD--G---P-----DH---NPCFRASVFVNG----FT-F-DSPV-ACTSSKEAQNQAAMVAFFHFTS-PPSS------
>1880
---------------MYKTK-LQEVCHKRQ-WGLPKYS------AMKD--G---P-----DH---TPCFKASVYVNG----IS-F-HSSA-SCKSSKDAHNQAAMMAFLHFTS-PPPP------
>1879
---------------MYKTK-LQELCHKRR-WGLPRYT------AMKD--G---P-----DH---TPCFKASVFVNG----MS-F-HSST-SCKSCKEAQNDAAKMAFLHFTS-PPPA------
>1878
---------------MYKTK-LQELCHQKR-WGLPRYS------TMKD--G---P-----DH---NPRFKASVYVNG----MS-F-HSSV-SCKSSKEAQNDAAKMAFLHFTS-PPPS------
>1877
---------------MYKTK-LQELCHQKR-WDLPRYD------TMKD--G---P-----DH---NPRFKASVFVNG----MS-F-HSSN-PCKSSKEAQNDAARVAFLHFTS-PPPP------
>1869
---------------MYKTK-LQELCHQKS-WNLPEYS------TTKD--G---P-----DH---NPRFEATVTVNG----MS-F-HSPT-PCRSSKEAQNDAAKIAFDHFTS-PPPP------
>1862
---------------MYKTK-LQELCHQRA-WNLPEYS------TTKE--G---P-----DH---NPRFQATVTVNG----MS-F-HTPN-PCRSSKEAQNDAARIAFDHFTS-PPPPSS----
>947
---------------MYKSR-LQELCQKRR-WAPPLYE------PTRE--G---P-----AH---APLFRATVVVNG----ER-F-SSRDEGEKSLKEAYNLAAMAAFDNLIA-LPAAALAP--
>1890
---------------MYKSR-LQELCQKRR-WAPPVYE------PTRE--G---P-----AH---TPLFRATVVVNG----ES-F-SSPDEGERSVKEACNLAAMAAFENLSA-LPAEAPAP--
>1889
---------------MFKSR-LQELCQRRR-WAPPVYE------HTRE--G---P-----DH---VPLFRATVVVHD----EK-F-SSPDEGERSVKEAYNLAAMAAFEHLTA-LPAEAPVP--
>1888
---------------MYKSR-LQELCMQRR-WAPPVYE------HRRE--G---P-----DH---APLFRATVVVNG----EE-F-SSPDEGARSAKEAYNIAAMAAFDHLSA-LPMPAPVP--
>1887
---------------MFKSR-LQELCHQRR-WAPPAYT------HQRE--G---P-----DH---TPLFRATVVVNG----SE-F-SSPDEAARSAKEAHNLAAKAAFEHLSS-LPPPPPPP--
>1861
---------------MYKSR-LQELCHQRR-WNPPEYT------HTRE--G---P-----DH---NPRFRATVVVNG----ME-F-HSPD-PCRSAKEAQNDAARAAFDHFSS-PPPPPPPP--
>1860
---------------MYKSR-LQELCHQRR-WELPEYT------TTRD--G---P-----DH---SPLFRATVTVNG----AA-F-HSPD-DCRSSKEAQNRAAKVAFEHLSS-PPPPTPPP--
>1859
---------------MYKSR-LQELCQQRQ-WPLPEYT------IYRE--G---P-----DH---DPHFRAMVTVNG----AN-F-HSPD-DSRSSKEAQNRAAQVAFEQLSE-TPPPPPPP--
>1503
---------------MYKSR-LQELCQQRH-WDLPEYT------CIRE--G---P-----DH---SPRFRATVTVNG----AT-F-HSPD-DSRTLKEAQNKAAQVALEQLSS-TGPPPPPP--
>ROOT
---------------MYKSQ-LQELCQKRN-WPLPEYE------CIRE--G---P-----DH---APRFRVTVTVND----HT-F-EGP---GRTKKEAKHKAAQVALEQLSD-MPPPPPPP--
