# Supplementary material for: Convergence of Domain Architecture, Structure, and Ligand Affinity in Animal and Plant RNA-Binding Proteins
Source: Mol Biol Evol. 2017 Feb 25;34(6):1429–44. doi: 10.1093/molbev/msx090 (PMC5435087; doi:10.1093/molbev/msx090)
Supplement: Supplementary Data [file msx090_Supp.zip › DRB_full_idmap.txt]

#GenbankAcc	localID
XP_013642784.1	923645744_Brassica_napus
XP_013642783.1	923645742_Brassica_napus
EHB05996.1	351703077_Heterocephalus_glaber
XP_012590828.1	829900792_Microcebus_murinus
CDX94957.1	674938331_Brassica_napus
XP_007258025.1	597789253_Astyanax_mexicanus
XP_010024183.1	702443957_Eucalyptus_grandis
XP_004370318.1	471359485_Trichechus_manatus
XP_010586651.1	731464863_Loxodonta_africana
XP_010586652.1	731464866_Loxodonta_africana
XP_591710.5	358415217_Bos_taurus
XP_002892518.1	297849274_Arabidopsis_lyrata
CDP99324.1	671407229_Brugia_malayi
EGT33002.1	341877067_Caenorhabditis_brenneri
XP_009390205.1	695007324_Musa_acuminata
XP_009390206.1	695007326_Musa_acuminata
XP_009390203.1	695007320_Musa_acuminata
XP_009390204.1	695007322_Musa_acuminata
XP_009390207.1	695007328_Musa_acuminata
XP_004653341.1	507538649_Jaculus_jaculus
AAH82277.1	51896012_Mus_musculus
CDQ88326.1	642072197_Oncorhynchus_mykiss
CDP11512.1	661884980_Coffea_canephora
XP_012169164.1	808133258_Bombus_terrestris
XP_002430935.1	242021000_Pediculus_humanus
XP_001942593.2	328713075_Acyrthosiphon_pisum
XP_009028207.1	675885410_Helobdella_robusta
XP_004313785.1	470605215_Tursiops_truncatus
XP_011651405.1	778680845_Cucumis_sativus
XP_011651406.1	778680848_Cucumis_sativus
XP_004330680.1	470656914_Tursiops_truncatus
XP_004330679.1	470656912_Tursiops_truncatus
XP_010168435.1	704318989_Caprimulgus_carolinensis
XP_011021409.1	743821400_Populus_euphratica
XP_006169147.1	562883246_Tupaia_chinensis
XP_008657424.1	670357787_Zea_mays
XP_007078088.1	591302391_Panthera_tigris
XP_010833378.1	742097585_Bison_bison
XP_010833379.1	742097589_Bison_bison
XP_010036237.1	702492452_Eucalyptus_grandis
XP_008214051.1	645026502_Nasonia_vitripennis
XP_008214050.1	645026500_Nasonia_vitripennis
XP_010660325.1	731417500_Vitis_vinifera
KGN59732.1	700204599_Cucumis_sativus
XP_013859598.1	928022883_Austrofundulus_limnaeus
XP_012477676.1	823123879_Gossypium_raimondii
XP_004531285.1	498988167_Ceratitis_capitata
XP_006935445.1	586997445_Felis_catus
KNA11332.1	902189248_Spinacia_oleracea
XP_012492930.1	823196435_Gossypium_raimondii
XP_012550852.1	827559752_Bombyx_mori
CDW52467.1	669226251_Trichuris_trichiura
XP_012805445.1	847029356_Jaculus_jaculus
XP_011346438.1	759073565_Cerapachys_biroi
XP_012436754.1	823205315_Gossypium_raimondii
XP_010490259.1	727431691_Camelina_sativa
XP_004599824.1	504183058_Ochotona_princeps
XP_007018244.1	590596107_Theobroma_cacao
KRH55141.1	947106758_Glycine_max
XP_007954953.1	634892577_Orycteropus_afer
XP_012659334.1	831222328_Otolemur_garnettii
XP_008589473.1	667325243_Galeopterus_variegatus
XP_014647545.1	955529703_Ceratotherium_simum
KOM44181.1	920700956_Vigna_angularis
XP_007114865.1	593751832_Physeter_catodon
XP_007114864.1	593751830_Physeter_catodon
XP_007114867.1	593751836_Physeter_catodon
KHG01891.1	728815603_Gossypium_arboreum
XP_519808.2	114620490_Pan_troglodytes
XP_004406266.1	472373596_Odobenus_rosmarus
XP_004406267.1	472373598_Odobenus_rosmarus
XP_010328748.1	725604003_Saimiri_boliviensis
XP_011015633.1	743942271_Populus_euphratica
XP_004660350.1	507553116_Jaculus_jaculus
BAE35221.1	74198083_Mus_musculus
XP_008326104.1	657798056_Cynoglossus_semilaevis
XP_007613461.1	625244431_Cricetulus_griseus
XP_010425429.1	727498673_Camelina_sativa
XP_005397237.1	533167157_Chinchilla_lanigera
ERN14385.1	548856532_Amborella_trichopoda
KDQ53902.1	646389113_Jaapia_argillacea
XP_009110809.1	685350613_Brassica_rapa
NP_001167848.1	293335075_Zea_mays
XP_004858135.1	512992994_Heterocephalus_glaber
XP_014688293.1	958676901_Equus_asinus
XP_014688302.1	958676904_Equus_asinus
XP_014688314.1	958676907_Equus_asinus
XP_010557874.1	729420093_Cleome_hassleriana
XP_003790485.1	395835025_Otolemur_garnettii
XP_010203140.1	706106107_Colius_striatus
AKG52544.1	819554608_Sus_scrofa
B0V3F8.2	251764897_gi|251764897|sp|B0V3F82|PRKRA_DANRE_RecName:
XP_010616541.1	731203302_Fukomys_damarensis
XP_014439893.1	947348733_Tupaia_chinensis
BAB15238.1	10438400_Homo_sapiens
XP_005260581.1	530418339_Homo_sapiens
AGC95230.1	443609753_Penaeus_monodon
KJB48210.1	763781139_Gossypium_raimondii
XP_009016641.1	675862162_Helobdella_robusta
XP_004475346.1	488579776_Dasypus_novemcinctus
NP_001167729.1	293334879_Zea_mays
EMS66898.1	474412010_Triticum_urartu
XP_013174949.1	910342418_Papilio_xuthus
XP_005452952.1	542228064_Oreochromis_niloticus
XP_005452953.1	542228066_Oreochromis_niloticus
XP_009478309.1	694640184_Pelecanus_crispus
XP_005944378.1	554868767_Haplochromis_burtoni
XP_005452954.1	542228068_Oreochromis_niloticus
XP_010616542.1	731203305_Fukomys_damarensis
XP_008254761.1	655732871_Oryctolagus_cuniculus
XP_007475833.1	611979513_Monodelphis_domestica
XP_005397239.1	533167161_Chinchilla_lanigera
XP_005397240.1	533167163_Chinchilla_lanigera
XP_009344210.1	694433895_Pyrus_x
XP_010288085.1	723142185_Phaethon_lepturus
ACO13150.1	225714608_Lepeophtheirus_salmonis
NP_001104742.1	162287083_Mus_musculus
XP_009399246.1	695024091_Musa_acuminata
XP_006499134.1	568916100_Mus_musculus
XP_008379082.1	657974504_Malus_domestica
XP_006242490.1	564362061_Rattus_norvegicus
XP_007136326.1	593268297_Phaseolus_vulgaris
XP_008381323.1	657978763_Malus_domestica
NP_001039335.1	114052769_Bos_taurus
XP_003626369.1	357512161_Medicago_truncatula
XP_002065161.1	195434340_Drosophila_willistoni
ABB77178.1	82469840_Drosophila_simulans
XP_005067385.1	524926294_Mesocricetus_auratus
XP_005325110.1	532078670_Ictidomys_tridecemlineatus
KIL71440.1	751185505_Amanita_muscaria
AFW57660.1	413917728_Zea_mays
NP_001069146.2	164448622_Bos_taurus
KFQ91885.1	677528777_Nipponia_nippon
KFD48392.1	669304830_Trichuris_suis
XP_006581509.1	571459766_Glycine_max
XP_008833792.1	674054758_Nannospalax_galili
ADD38452.1	290562111_Lepeophtheirus_salmonis
AAB38885.1	1737216_Mus_musculus
XP_012999362.1	884945679_Cavia_porcellus
XP_010926774.1	743802890_Elaeis_guineensis
XP_013838788.1	927215448_Sus_scrofa
XP_004674539.1	507926560_Condylura_cristata
KQL01562.1	944237224_Setaria_italica
KQL01563.1	944237225_Setaria_italica
XP_004618812.1	505850718_Sorex_araneus
XP_006446420.1	567908213_Citrus_clementina
XP_012696610.1	831326935_Clupea_harengus
XP_012696608.1	831326931_Clupea_harengus
EPY86882.1	528767223_Camelus_ferus
XP_008139381.1	641701537_Eptesicus_fuscus
NP_001128425.1	201023367_Tribolium_castaneum
XP_007551257.1	617355447_Poecilia_formosa
XP_005866266.1	554543306_Myotis_brandtii
NP_001157857.1	256419005_Homo_sapiens
KFV05520.1	678136348_Tauraco_erythrolophus
D2GVP7.1	325530262_gi|325530262|sp|D2GVP71|STAU1_AILME_RecName:
XP_011886202.1	795446472_Cercocebus_atys
XP_009383401.1	695072549_Musa_acuminata
XP_003602894.2	922376228_Medicago_truncatula
AFX89033.1	425626950_Mayetiola_destructor
XP_010910188.1	743886631_Elaeis_guineensis
XP_009081937.1	677700307_Acanthisitta_chloris
XP_012518557.1	826346844_Propithecus_coquereli
XP_010620729.1	731212387_Fukomys_damarensis
XP_002739212.1	291238580_Saccoglossus_kowalevskii
XP_004403959.1	472368872_Odobenus_rosmarus
XP_011914159.1	795591627_Cercocebus_atys
ABB77167.1	82469818_Drosophila_sechellia
XP_008696247.1	671010832_Ursus_maritimus
XP_002036114.1	195339009_Drosophila_sechellia
AEB54790.1	328905029_Litopenaeus_vannamei
XP_006767390.1	584045115_Myotis_davidii
XP_006767391.1	584045117_Myotis_davidii
XP_009802628.1	698515503_Nicotiana_sylvestris
XP_012077780.1	802633995_Jatropha_curcas
CAN71476.1	147820257_Vitis_vinifera
XP_004032915.1	426337866_Gorilla_gorilla
XP_011090476.1	747085995_Sesamum_indicum
XP_014415719.1	946651728_Camelus_ferus
XP_011164792.1	751223048_Solenopsis_invicta
CDS25729.1	674595547_Hymenolepis_microstoma
XP_011988042.1	803017554_Ovis_aries
XP_003395928.1	340714833_Bombus_terrestris
KJB58860.1	763791864_Gossypium_raimondii
XP_010532195.1	729317248_Cleome_hassleriana
XP_010532194.1	729317245_Cleome_hassleriana
ABB77177.1	82469838_Drosophila_melanogaster
XP_004090133.1	441638303_Nomascus_leucogenys
XP_010328751.1	725604009_Saimiri_boliviensis
XP_013062067.1	908500486_Biomphalaria_glabrata
XP_003425906.1	345488428_Nasonia_vitripennis
BAB28477.1	12849779_Mus_musculus
XP_013855206.1	928080814_Austrofundulus_limnaeus
XP_003408397.1	344273171_Loxodonta_africana
XP_009129463.1	685277029_Brassica_rapa
XP_007936520.1	634841198_Orycteropus_afer
XP_012838483.1	848876030_Mimulus_guttatus
NP_563850.1	18391056_Arabidopsis_thaliana
ELW63764.1	444723100_Tupaia_chinensis
XP_010976943.1	744560377_Camelus_dromedarius
XP_010976944.1	744560379_Camelus_dromedarius
XP_006305235.1	565495192_Capsella_rubella
XP_010088015.1	703067614_Morus_notabilis
XP_003572154.1	357141254_Brachypodium_distachyon
XP_010924190.1	743794512_Elaeis_guineensis
NP_001124896.1	197101215_Pongo_abelii
XP_012508712.1	826269822_Propithecus_coquereli
XP_012661081.1	831227183_Otolemur_garnettii
XP_011154484.1	749731266_Harpegnathos_saltator
XP_011154474.1	749731264_Harpegnathos_saltator
XP_011154466.1	749731262_Harpegnathos_saltator
XP_007185392.1	594675119_Balaenoptera_acutorostrata
XP_007185391.1	594675117_Balaenoptera_acutorostrata
XP_007185390.1	594675115_Balaenoptera_acutorostrata
XP_012667002.1	831243079_Otolemur_garnettii
XP_006405396.1	567193196_Eutrema_salsugineum
XP_011850797.1	795224961_Mandrillus_leucophaeus
XP_002016351.1	195150825_Drosophila_persimilis
XP_004501656.1	502133117_Cicer_arietinum
XP_013989525.1	929226249_Salmo_salar
XP_008457066.1	659114468_Cucumis_melo
XP_011500654.1	766936485_Ceratosolen_solmsi
EMT07516.1	475527702_Aegilops_tauschii
XP_009346245.1	694438570_Pyrus_x
XP_002399859.1	241779179_Ixodes_scapularis
XP_010693902.1	731316020_Beta_vulgaris
XP_004868198.1	513013677_Heterocephalus_glaber
XP_002275052.3	731418538_Vitis_vinifera
XP_007146426.1	593691713_Phaseolus_vulgaris
XP_008667568.1	670372533_Zea_mays
XP_007146428.1	593691717_Phaseolus_vulgaris
KFZ55213.1	683460478_Podiceps_cristatus
XP_006054258.1	594060303_Bubalus_bubalis
XP_005569369.1	544466371_Macaca_fascicularis
XP_006054259.1	594060305_Bubalus_bubalis
XP_007910254.1	632986465_Callorhinchus_milii
ABB77176.1	82469836_Drosophila_melanogaster
CCD78796.1	360043383_Schistosoma_mansoni
XP_007146427.1	593691715_Phaseolus_vulgaris
XP_004774654.2	859914550_Mustela_putorius
AHY18682.1	619831236_Bemisia_tabaci
XP_014458807.1	950922206_Alligator_mississippiensis
XP_014458801.1	950922203_Alligator_mississippiensis
XP_002431920.1	242022991_Pediculus_humanus
XP_007487028.1	612005304_Monodelphis_domestica
XP_006993594.1	589962064_Peromyscus_maniculatus
KHG10727.1	728831284_Gossypium_arboreum
XP_013636794.1	922476557_Brassica_oleracea
XP_010521763.1	729443501_Cleome_hassleriana
KFM70247.1	675377345_Stegodyphus_mimosarum
EYC16583.1	597867191_Ancylostoma_ceylanicum
EYC16582.1	597867190_Ancylostoma_ceylanicum
XP_014221168.1	936686394_Trichogramma_pretiosum
XP_005182770.1	557766148_Musca_domestica
XP_004960271.1	514742962_Setaria_italica
XP_007433245.1	602654925_Python_bivittatus
XP_011012912.1	743937030_Populus_euphratica
XP_011876708.1	795077851_Vollenhovia_emeryi
XP_006203124.1	560961361_Vicugna_pacos
NP_001061700.1	115476208_Oryza_sativa
KPP64112.1	938062248_Scleropages_formosus
XP_012319206.1	817297495_Aotus_nancymaae
XP_007999073.1	635048679_Chlorocebus_sabaeus
ELR53005.1	440902185_Bos_mutus
XP_007125797.1	593740539_Physeter_catodon
XP_005304660.1	530635598_Chrysemys_picta
XP_004701515.1	507640907_Echinops_telfairi
ABB77166.1	82469816_Drosophila_santomea
NP_001266698.1	525344700_Pan_troglodytes
XP_004047201.1	426359914_Gorilla_gorilla
XP_004374022.1	471366980_Trichechus_manatus
XP_004047200.1	426359912_Gorilla_gorilla
XP_013164369.1	910322721_Papilio_xuthus
XP_009081020.1	677595950_Acanthisitta_chloris
XP_007438599.1	602666040_Python_bivittatus
KFR08252.1	677547306_Opisthocomus_hoazin
XP_009280913.1	686608657_Aptenodytes_forsteri
XP_010914814.1	743769063_Elaeis_guineensis
NP_033345.2	166295185_Mus_musculus
XP_011068505.1	746835616_Acromyrmex_echinatior
XP_011068506.1	746835618_Acromyrmex_echinatior
XP_010441269.1	727533565_Camelina_sativa
XP_007151497.1	593702175_Phaseolus_vulgaris
AJF11546.1	749206381_Aedes_aegypti
XP_003692250.1	380016563_Apis_florea
XP_012526506.1	826422970_Monomorium_pharaonis
XP_010792786.1	736300066_Notothenia_coriiceps
AIC07486.1	647735766_Bemisia_tabaci
XP_014484560.1	951572960_Dinoponera_quadriceps
XP_002065824.1	195435714_Drosophila_willistoni
KNC21066.1	906457680_Lucilia_cuprina
KFQ63277.1	677473863_Pelecanus_crispus
XP_013774374.1	926618341_Limulus_polyphemus
XP_004637609.1	507670004_Octodon_degus
AAL67059.1	18389232_Arabidopsis_thaliana
XP_004637610.1	507670008_Octodon_degus
EPS68003.1	527200625_Genlisea_aurea
EFB17420.1	281341836_Ailuropoda_melanoleuca
KIH56801.1	748379924_Ancylostoma_duodenale
XP_010920417.1	743780087_Elaeis_guineensis
XP_006395502.1	567141962_Eutrema_salsugineum
XP_011914168.1	795591661_Cercocebus_atys
XP_007645961.1	625210081_Cricetulus_griseus
XP_004467517.1	488552174_Dasypus_novemcinctus
XP_004467518.1	488552176_Dasypus_novemcinctus
EHB02906.1	351699987_Heterocephalus_glaber
XP_013711138.1	923876091_Brassica_napus
AHH29624.1	576317825_synthetic_construct
XP_010231695.1	721640428_Brachypodium_distachyon
XP_004329475.1	470653109_Tursiops_truncatus
XP_011649689.1	778671812_Cucumis_sativus
XP_011649690.1	778671815_Cucumis_sativus
XP_009829179.1	698792294_Aphanomyces_astaci
XP_002870655.1	297805542_Arabidopsis_lyrata
CDQ57290.1	642131303_Oncorhynchus_mykiss
XP_006134677.1	558215684_Pelodiscus_sinensis
XP_005192571.1	528914177_Bos_taurus
XP_012730287.1	831557162_Fundulus_heteroclitus
XP_003311808.1	332826415_Pan_troglodytes
XP_003831363.1	397522631_Pan_paniscus
XP_002877005.1	297818244_Arabidopsis_lyrata
XP_006041071.1	594032620_Bubalus_bubalis
XP_007018243.1	590596103_Theobroma_cacao
XP_012883899.1	852784789_Dipodomys_ordii
KJB80767.1	763813915_Gossypium_raimondii
KJB80764.1	763813912_Gossypium_raimondii
ALC38943.1	924553668_Drosophila_busckii
XP_002879100.1	297822435_Arabidopsis_lyrata
XP_006810712.1	584032642_Neolamprologus_brichardi
EDW11581.2	946590986_Drosophila_mojavensis
XP_002525711.1	255569488_Ricinus_communis
XP_005742509.1	548420604_Pundamilia_nyererei
NP_001025646.1	71895927_Xenopus_Silurana
XP_003939290.1	403296815_Saimiri_boliviensis
XP_014220999.1	936686050_Trichogramma_pretiosum
XP_002051657.1	195385930_Drosophila_virilis
XP_966668.1	91091212_Tribolium_castaneum
XP_014378644.1	944351211_Alligator_sinensis
BAD96827.1	62897775_Homo_sapiens
XP_011612431.1	768945950_Takifugu_rubripes
XP_013630843.1	922458146_Brassica_oleracea
XP_004601252.1	505771822_Sorex_araneus
XP_010502647.1	727442301_Camelina_sativa
NP_001303920.1	948284421_Bactrocera_dorsalis
XP_009140900.1	685300330_Brassica_rapa
XP_010019561.1	701320120_Nestor_notabilis
XP_011850794.1	795224940_Mandrillus_leucophaeus
XP_012550849.1	827559746_Bombyx_mori
XP_012550850.1	827559748_Bombyx_mori
XP_014642844.1	955517040_Ceratotherium_simum
XP_012659328.1	831222318_Otolemur_garnettii
XP_004476902.1	488583000_Dasypus_novemcinctus
XP_004588108.1	504151542_Ochotona_princeps
XP_014445282.1	947196037_Tupaia_chinensis
XP_011015629.1	743942265_Populus_euphratica
XP_006629318.1	573882270_Lepisosteus_oculatus
EMC77217.1	449266107_Columba_livia
XP_013824379.1	926707798_Capra_hircus
ACU19095.1	255637537_Glycine_max
AFX89026.1	425626936_Mayetiola_destructor
XP_008565273.1	667254702_Galeopterus_variegatus
AFX89027.1	425626938_Mayetiola_destructor
XP_010620724.1	731212377_Fukomys_damarensis
XP_007534291.1	617651929_Erinaceus_europaeus
XP_010319639.1	723657405_Solanum_lycopersicum
KFP56446.1	677243020_Cathartes_aura
XP_010635073.1	731243681_Fukomys_damarensis
XP_004476906.1	488583008_Dasypus_novemcinctus
XP_005635215.1	545541014_Canis_lupus
XP_011236693.1	755491824_Mus_musculus
XP_009453791.1	694927277_Pan_troglodytes
XP_011837392.1	795145521_Mandrillus_leucophaeus
XP_005192569.1	528914173_Bos_taurus
XP_008048461.1	640785480_Tarsius_syrichta
XP_008048462.1	640785482_Tarsius_syrichta
XP_010094891.1	703093321_Morus_notabilis
XP_009246090.1	686741037_Pongo_abelii
XP_014028795.1	929302656_Salmo_salar
KDO62895.1	641843999_Citrus_sinensis
XP_002445448.1	242081359_Sorghum_bicolor
CDQ56423.1	642132480_Oncorhynchus_mykiss
XP_013028968.1	902877806_Anser_cygnoides
XP_002923310.1	301775807_Ailuropoda_melanoleuca
KMQ82794.1	861591000_Lasius_niger
XP_012782617.1	837806096_Ochotona_princeps
XP_011205630.1	751792014_Bactrocera_dorsalis
XP_005293658.1	530600341_Chrysemys_picta
XP_001992785.1	195049901_Drosophila_grimshawi
AGH30333.1	468362560_Nilaparvata_lugens
XP_005980923.1	556771494_Pantholops_hodgsonii
XP_005563596.1	544452915_Macaca_fascicularis
XP_012452217.1	823239117_Gossypium_raimondii
XP_014640141.1	955509679_Ceratotherium_simum
BAE87723.1	90076086_Macaca_fascicularis
XP_009974101.1	701346111_Tyto_alba
XP_013657710.1	923694735_Brassica_napus
ACN60265.1	224613372_Salmo_salar
XP_011850796.1	795224954_Mandrillus_leucophaeus
XP_009982101.1	701342962_Tauraco_erythrolophus
EFX68343.1	321457253_Daphnia_pulex
XP_003136724.1	312067398_Loa_loa
XP_002065119.1	195434256_Drosophila_willistoni
XP_013186805.1	913312182_Amyelois_transitella
KOF74821.1	918301214_Octopus_bimaculoides
EPS61609.1	527190327_Genlisea_aurea
XP_013144021.1	909576486_Papilio_polytes
XP_006660098.1	573955716_Oryza_brachyantha
XP_013144023.1	909576488_Papilio_polytes
XP_006860072.1	586458708_Chrysochloris_asiatica
XP_005498234.1	543713871_Columba_livia
XP_007147120.1	593693166_Phaseolus_vulgaris
XP_009002129.1	675679649_Callithrix_jacchus
XP_545545.2	74004908_Canis_lupus
XP_014709252.1	958741059_Equus_asinus
XP_014709251.1	958741055_Equus_asinus
XP_007059800.1	591369940_Chelonia_mydas
KRT78839.1	952512041_Oryctes_borbonicus
XP_009378077.1	694406551_Pyrus_x
XP_014608301.1	954568449_Polistes_canadensis
AHC98011.1	567975268_Spodoptera_litura
XP_007551249.1	617355443_Poecilia_formosa
XP_009554039.1	696966507_Cuculus_canorus
XP_006409863.1	567209597_Eutrema_salsugineum
XP_001497407.4	545191414_Equus_caballus
XP_009983783.1	701353480_Tauraco_erythrolophus
XP_013856886.1	928017821_Austrofundulus_limnaeus
CDX77176.1	674956466_Brassica_napus
XP_006661418.1	573958423_Oryza_brachyantha
XP_014229599.1	936703269_Trichogramma_pretiosum
XP_003698324.1	380029320_Apis_florea
KMQ92564.1	861638580_Lasius_niger
XP_008833789.1	674054754_Nannospalax_galili
XP_010924844.1	743758056_Elaeis_guineensis
XP_006291418.1	565467076_Capsella_rubella
XP_006182490.1	560912408_Camelus_ferus
XP_013151145.1	909789043_Falco_peregrinus
XP_005689125.1	548493444_Capra_hircus
XP_012044713.1	803137768_Ovis_aries
XP_007935529.1	634820801_Orycteropus_afer
XP_008959725.1	675701639_Pan_paniscus
XP_008959723.1	675701633_Pan_paniscus
XP_008959722.1	675701630_Pan_paniscus
XP_007438598.1	602666038_Python_bivittatus
XP_007471599.1	602722911_Lipotes_vexillifer
XP_014496614.1	950955318_Vigna_radiata
XP_011153402.1	749799690_Harpegnathos_saltator
XP_012834740.1	848868210_Erythranthe_guttata
XP_009987357.1	701318511_Tauraco_erythrolophus
XP_013789194.1	926645751_Limulus_polyphemus
XP_012590825.1	829900779_Microcebus_murinus
KDO63093.1	641844199_Citrus_sinensis
XP_005985113.1	556780156_Pantholops_hodgsonii
EYU31852.1	604321264_Mimulus_guttatus
KQK88684.1	944224280_Setaria_italica
XP_006883966.1	585651929_Elephantulus_edwardii
XP_013183246.1	913305699_Amyelois_transitella
XP_002977089.1	302790644_Selaginella_moellendorffii
XP_003427268.1	345494313_Nasonia_vitripennis
XP_012850286.1	848900267_Mimulus_guttatus
XP_012850285.1	848900265_Mimulus_guttatus
KFQ05666.1	677383845_Haliaeetus_albicilla
NP_001007151.1	55741784_Rattus_norvegicus
XP_012844034.1	848887615_Mimulus_guttatus
XP_008205155.1	645013540_Nasonia_vitripennis
KDR10415.1	646700117_Zootermopsis_nevadensis
XP_003501069.1	354477724_Cricetulus_griseus
CDW57388.1	669221307_Trichuris_trichiura
XP_007081449.1	591309729_Panthera_tigris
XP_006560091.1	571532763_Apis_mellifera
XP_003973536.1	410920129_Takifugu_rubripes
XP_012395187.1	821459493_Sarcophilus_harrisii
BAH11582.1	221039638_Homo_sapiens
XP_012395189.1	821459497_Sarcophilus_harrisii
XP_013711979.1	923878691_Brassica_napus
XP_012395190.1	821459499_Sarcophilus_harrisii
XP_014458797.1	950922199_Alligator_mississippiensis
XP_012578468.1	830016705_Condylura_cristata
XP_014098634.1	929376874_Bactrocera_oleae
XP_010348208.1	725595466_Saimiri_boliviensis
XP_011636895.1	769850940_Pogonomyrmex_barbatus
XP_008790727.1	672134164_Phoenix_dactylifera
XP_011164795.1	751223054_Solenopsis_invicta
XP_011164794.1	751223052_Solenopsis_invicta
XP_011164793.1	751223050_Solenopsis_invicta
XP_002532469.1	255583419_Ricinus_communis
BAJ85934.1	326495676_Hordeum_vulgare
XP_007645959.1	625210077_Cricetulus_griseus
XP_007645960.1	625210079_Cricetulus_griseus
EAZ06842.1	125561394_Oryza_sativa
XP_008917793.1	675403371_Manacus_vitellinus
XP_010659959.1	731416607_Vitis_vinifera
KFB45187.1	668457131_Anopheles_sinensis
NP_001155644.1	240848923_Acyrthosiphon_pisum
XP_014289002.1	939690083_Halyomorpha_halys
XP_001774226.1	168043507_Physcomitrella_patens
XP_009083364.1	677791343_Acanthisitta_chloris
XP_009077794.1	678001780_Acanthisitta_chloris
XP_011868292.1	795045601_Vollenhovia_emeryi
XP_008837015.1	674034100_Nannospalax_galili
XP_012583840.1	830068151_Condylura_cristata
XP_011626425.1	769802110_Amborella_trichopoda
XP_008981022.1	675733921_Callithrix_jacchus
AGH30331.1	468362528_Nilaparvata_lugens
NP_609646.1	19921250_Drosophila_melanogaster
ABB77188.1	82469860_Drosophila_yakuba
XP_011742798.1	795661711_Macaca_nemestrina
CAD59425.1	27262833_Brassica_oleracea
CAD59424.1	27262831_Brassica_oleracea
CAD59427.1	27262837_Brassica_oleracea
CAD59426.1	27262835_Brassica_oleracea
XP_010590086.1	731487974_Loxodonta_africana
XP_003411807.2	731487971_Loxodonta_africana
XP_011914187.1	795591749_Cercocebus_atys
XP_011914185.1	795591742_Cercocebus_atys
KRT81796.1	952521730_Oryctes_borbonicus
XP_013394179.1	919020454_Lingula_anatina
XP_009371836.1	694392740_Pyrus_x
CAG09992.1	47218120_Tetraodon_nigroviridis
XP_006468839.1	568829036_Citrus_sinensis
XP_012510156.1	826323131_Propithecus_coquereli
XP_008060126.1	640807272_Tarsius_syrichta
ERL91197.1	546681032_Dendroctonus_ponderosae
BAE36128.1	74145338_Mus_musculus
XP_008833793.1	674054760_Nannospalax_galili
XP_013798290.1	926499134_Apteryx_australis
KHN08986.1	734339571_Glycine_soja
NP_001082830.1	148235737_Danio_rerio
XP_967225.1	91084515_Tribolium_castaneum
ELU02009.1	443705473_Capitella_teleta
XP_004476909.1	488583014_Dasypus_novemcinctus
CAN79168.1	147856819_Vitis_vinifera
ERL85896.1	546674536_Dendroctonus_ponderosae
KCW52204.1	629085847_Eucalyptus_grandis
XP_007190464.1	594685962_Balaenoptera_acutorostrata
XP_002820521.2	686732322_Pongo_abelii
NP_001134804.1	213512316_Salmo_salar
XP_009116940.1	685365673_Brassica_rapa
XP_012222148.1	815802918_Linepithema_humile
BAE88384.1	90077408_Macaca_fascicularis
XP_009924485.1	700360032_Haliaeetus_albicilla
XP_012039267.1	803105106_Ovis_aries
XP_010318636.1	723685803_Solanum_lycopersicum
XP_010318637.1	723685806_Solanum_lycopersicum
XP_002442213.1	242083576_Sorghum_bicolor
XP_010414533.1	727477418_Camelina_sativa
XP_004047203.1	426359918_Gorilla_gorilla
EKC19131.1	405951198_Crassostrea_gigas
XP_007150197.1	593699464_Phaseolus_vulgaris
XP_005362924.1	532040140_Microtus_ochrogaster
KHN43229.1	734425552_Glycine_soja
EGW10719.1	344254615_Cricetulus_griseus
CDP18828.1	661877326_Coffea_canephora
XP_010168935.1	704320583_Caprimulgus_carolinensis
XP_005652628.1	545825386_Sus_scrofa
XP_008810978.1	672181513_Phoenix_dactylifera
NP_004169.3	19743838_Homo_sapiens
ENN77206.1	478257042_Dendroctonus_ponderosae
XP_011355091.1	759094388_Pteropus_vampyrus
XP_011869087.1	795047998_Vollenhovia_emeryi
XP_011869084.1	795047991_Vollenhovia_emeryi
NP_003681.1	4505581_Homo_sapiens
XP_014205149.1	936581851_Copidosoma_floridanum
XP_002752581.1	296211840_Callithrix_jacchus
XP_011625328.1	769805912_Amborella_trichopoda
XP_009768747.1	698549742_Nicotiana_sylvestris
XP_009768748.1	698549745_Nicotiana_sylvestris
XP_001964948.1	194765667_Drosophila_ananassae
XP_003244986.1	328713081_Acyrthosiphon_pisum
XP_003242690.1	328705090_Acyrthosiphon_pisum
EAW50818.1	119571203_Homo_sapiens
XP_007999079.1	635048691_Chlorocebus_sabaeus
XP_006194629.1	560937651_Camelus_ferus
XP_001659426.1	157119564_Aedes_aegypti
XP_009453793.1	694927281_Pan_troglodytes
XP_007179531.1	594662687_Balaenoptera_acutorostrata
XP_007179530.1	594662685_Balaenoptera_acutorostrata
XP_003447341.1	348519647_Oreochromis_niloticus
XP_010736066.1	734616810_Larimichthys_crocea
XP_004311473.1	470597677_Tursiops_truncatus
KFW06541.1	679005634_Eurypyga_helias
XP_011076987.1	747061064_Sesamum_indicum
XP_010934340.1	743830152_Elaeis_guineensis
KFP07858.1	676781346_Calypte_anna
XP_010116973.1	705676339_Chlamydotis_undulata
XP_004370320.1	471359489_Trichechus_manatus
XP_008942809.1	675628717_Merops_nubicus
KOC62095.1	915659100_Habropoda_laboriosa
XP_008685414.1	670988807_Ursus_maritimus
BAE31085.1	74214463_Mus_musculus
XP_011587939.1	768380657_Aquila_chrysaetos
AFK36026.1	388495920_Lotus_japonicus
AAP36730.1	30584929_synthetic_construct
XP_011189475.1	751468664_Bactrocera_cucurbitae
XP_004081822.1	432933135_Oryzias_latipes
XP_007015564.1	590585930_Theobroma_cacao
XP_007635789.1	625288117_Cricetulus_griseus
XP_007947693.1	634872311_Orycteropus_afer
XP_012986447.1	884749850_Melopsittacus_undulatus
XP_007947694.1	634872314_Orycteropus_afer
KFO52539.1	676407962_Corvus_brachyrhynchos
XP_012966366.1	880867648_Mesocricetus_auratus
CDX76663.1	674956595_Brassica_napus
XP_001749379.1	167535410_Monosiga_brevicollis
XP_006417547.1	567153629_Eutrema_salsugineum
CDY04559.1	674928859_Brassica_napus
EFX72948.1	321461921_Daphnia_pulex
XP_012619378.1	829723841_Microcebus_murinus
XP_012619388.1	829723846_Microcebus_murinus
XP_014275397.1	939653111_Halyomorpha_halys
XP_011334802.1	759034630_Cerapachys_biroi
XP_004653340.1	507538647_Jaculus_jaculus
XP_008138990.1	641700851_Eptesicus_fuscus
XP_014667207.1	957834230_Priapulus_caudatus
XP_014395333.1	946763363_Myotis_brandtii
XP_001776641.1	168048373_Physcomitrella_patens
XP_012322840.1	817304667_Aotus_nancymaae
ETE68832.1	565317347_Ophiophagus_hannah
NP_055208.2	256418993_Homo_sapiens
KFV17611.1	678148460_Tauraco_erythrolophus
XP_004032914.1	426337864_Gorilla_gorilla
XP_001892859.1	170574540_Brugia_malayi
XP_002313634.2	566188159_Populus_trichocarpa
XP_007641281.1	625198483_Cricetulus_griseus
XP_007641280.1	625198481_Cricetulus_griseus
XP_004403957.1	472368868_Odobenus_rosmarus
XP_006098054.1	558166530_Myotis_lucifugus
EHH19613.1	355563051_Macaca_mulatta
XP_005172565.1	528489092_Danio_rerio
EHH66370.1	355786187_Macaca_fascicularis
XP_006724331.1	578837277_Homo_sapiens
XP_005445270.1	541988170_Falco_cherrug
XP_009316740.1	690421716_Pygoscelis_adeliae
XP_005436191.1	541961050_Falco_cherrug
XP_003526553.1	356515734_Glycine_max
XP_005514793.1	543748082_Columba_livia
KDO63094.1	641844200_Citrus_sinensis
ELR51753.1	440900674_Bos_mutus
XP_011527318.1	768018179_Homo_sapiens
NP_001146621.1	226498844_Zea_mays
XP_007185119.1	594674534_Balaenoptera_acutorostrata
XP_006182488.1	560912404_Camelus_ferus
XP_007537737.1	617662043_Erinaceus_europaeus
XP_011886201.1	795446468_Cercocebus_atys
XP_010616540.1	731203300_Fukomys_damarensis
XP_011561238.1	768439234_Plutella_xylostella
XP_005635217.1	545541018_Canis_lupus
XP_867111.3	545541010_Canis_lupus
XP_008457068.1	659114472_Cucumis_melo
XP_012281909.1	817211536_Orussus_abietinus
XP_013373708.1	918610582_Chinchilla_lanigera
XP_003485505.1	350399379_Bombus_impatiens
XP_013604118.1	922552260_Brassica_oleracea
BAG86683.1	215764986_Oryza_sativa
XP_004557837.1	499012871_Maylandia_zebra
XP_006371174.1	566232394_Populus_trichocarpa
ERN06252.1	548847048_Amborella_trichopoda
XP_006881812.1	585644199_Elephantulus_edwardii
XP_014412889.1	946637595_Camelus_ferus
XP_012134510.1	805763731_Megachile_rotundata
XP_006520783.1	568991932_Mus_musculus
CDS41494.1	674572911_Echinococcus_multilocularis
XP_009453797.1	694927290_Pan_troglodytes
XP_002926647.1	301782463_Ailuropoda_melanoleuca
XP_014711870.1	958750057_Equus_asinus
XP_010241435.1	719973409_Nelumbo_nucifera
XP_006402340.1	567182260_Eutrema_salsugineum
1QU6	159162913_Homo_sapiens
XP_012393266.1	821418082_Orcinus_orca
XP_004490868.1	502096936_Cicer_arietinum
XP_013461691.1	922382936_Medicago_truncatula
CDW57084.1	669221607_Trichuris_trichiura
NP_191839.2	22331912_Arabidopsis_thaliana
XP_006202473.1	560960041_Vicugna_pacos
AJF11544.1	749206377_Aedes_aegypti
XP_008577156.1	667244344_Galeopterus_variegatus
XP_008577148.1	667244341_Galeopterus_variegatus
XP_011566508.1	768448905_Plutella_xylostella
XP_014260199.1	939279253_Cimex_lectularius
XP_010730404.1	734606514_Larimichthys_crocea
EUB58215.1	576694631_Echinococcus_granulosus
XP_012447023.1	823228547_Gossypium_raimondii
XP_012447022.1	823228543_Gossypium_raimondii
XP_010924868.1	743758062_Elaeis_guineensis
XP_010924859.1	743758060_Elaeis_guineensis
XP_011692120.1	780658124_Wasmannia_auropunctata
XP_014583433.1	953862039_Equus_caballus
XP_010319636.1	723657402_Solanum_lycopersicum
XP_006185916.1	560919393_Camelus_ferus
XP_011364302.1	759137057_Pteropus_vampyrus
XP_008278964.1	657547995_Stegastes_partitus
XP_011237819.1	755499566_Mus_musculus
AKI70632.1	823670842_synthetic_construct
XP_011914180.1	795591720_Cercocebus_atys
XP_003904686.2	685565958_Papio_anubis
XP_010597094.1	731506830_Loxodonta_africana
XP_009485292.1	694659797_Pelecanus_crispus
XP_011504752.1	766920551_Ceratosolen_solmsi
XP_003252959.1	332207751_Nomascus_leucogenys
XP_007185120.1	594674536_Balaenoptera_acutorostrata
XP_007185118.1	594674532_Balaenoptera_acutorostrata
EPY80211.1	528760552_Camelus_ferus
XP_006151719.1	562845588_Tupaia_chinensis
XP_007083964.1	591315150_Panthera_tigris
AGR54540.1	525551491_Malus_baccata
KFZ60814.1	683466605_Caprimulgus_carolinensis
NP_001302780.1	937574938_Brassica_napus
XP_003148333.1	312095371_Loa_loa
B7E321.1	322518582_gi|322518582|sp|B7E3211|DRB5_ORYSJ_RecName:
XP_005635214.1	545541012_Canis_lupus
XP_006623050.1	572314762_Apis_dorsata
XP_006623049.1	572314760_Apis_dorsata
XP_011262552.1	752889226_Camponotus_floridanus
NP_001285894.1	665407870_Drosophila_melanogaster
XP_013380589.1	919086949_Lingula_anatina
XP_004982837.1	514816185_Setaria_italica
KFD53605.1	669310123_Trichuris_suis
XP_007114866.1	593751834_Physeter_catodon
XP_008362468.1	658053431_Malus_domestica
NP_189329.3	79420704_Arabidopsis_thaliana
XP_007141892.1	593490049_Phaseolus_vulgaris
XP_007141890.1	593490045_Phaseolus_vulgaris
XP_007141891.1	593490047_Phaseolus_vulgaris
XP_012395194.1	821459507_Sarcophilus_harrisii
XP_008349898.1	658028920_Malus_domestica
CDO98369.1	661898402_Coffea_canephora
NP_001130203.1	212276238_Zea_mays
XP_014228041.1	936700147_Trichogramma_pretiosum
XP_014467461.1	951526496_Dinoponera_quadriceps
XP_012812550.1	847100379_Xenopus_Silurana
XP_008556947.1	665816457_Microplitis_demolitor
XP_012812549.1	847100376_Xenopus_Silurana
XP_004426734.1	478504874_Ceratotherium_simum
XP_001846442.1	170037189_Culex_quinquefasciatus
XP_008853560.1	674090979_Nannospalax_galili
XP_003523789.1	356510122_Glycine_max
XP_012615799.1	830024615_Microcebus_murinus
KOX72632.1	925675275_Melipona_quadrifasciata
XP_011784222.1	795350436_Colobus_angolensis
XP_002465966.1	242037143_Sorghum_bicolor
XP_012641315.1	829872113_Microcebus_murinus
XP_002014636.1	195147336_Drosophila_persimilis
XP_004476904.1	488583004_Dasypus_novemcinctus
AJF15707.1	749386511_Agrilus_planipennis
XP_004476903.1	488583002_Dasypus_novemcinctus
XP_011364306.1	759137070_Pteropus_vampyrus
AEZ56897.1	374675328_Branchiostoma_belcheri
XP_008538682.1	664762112_Equus_przewalskii
XP_008538684.1	664762116_Equus_przewalskii
CDY46403.1	674886201_Brassica_napus
KDR24115.1	646723541_Zootermopsis_nevadensis
XP_004372586.1	471364069_Trichechus_manatus
XP_004372584.1	471364065_Trichechus_manatus
XP_004372582.1	471364061_Trichechus_manatus
XP_004372583.1	471364063_Trichechus_manatus
XP_006210279.1	560975964_Vicugna_pacos
XP_013012603.1	884927419_Cavia_porcellus
XP_006788502.1	583986528_Neolamprologus_brichardi
XP_005324711.1	532077864_Ictidomys_tridecemlineatus
XP_012535170.1	826409827_Monomorium_pharaonis
KOM47029.1	920703804_Vigna_angularis
XP_006338046.1	565341775_Solanum_tuberosum
XP_002276654.1	225432380_Vitis_vinifera
CBN80842.1	317418804_Dicentrarchus_labrax
AAY18941.1	62901980_synthetic_construct
XP_012908651.1	859773660_Mustela_putorius
XP_012908653.1	859773666_Mustela_putorius
XP_008318844.1	657782608_Cynoglossus_semilaevis
XP_006737140.1	585170231_Leptonychotes_weddellii
XP_008012738.1	635020310_Chlorocebus_sabaeus
XP_009012314.1	675853508_Helobdella_robusta
XP_004267421.1	465995163_Orcinus_orca
AAT77416.1	50511727_Brassica_oleracea
AAT77415.1	50511725_Brassica_rapa
AAB50581.2	7412848_Homo_sapiens
XP_007125798.1	593740541_Physeter_catodon
XP_006878852.1	585637240_Elephantulus_edwardii
KFO35888.1	676282388_Fukomys_damarensis
KFO73133.1	676583671_Cuculus_canorus
KHG27979.1	728848536_Gossypium_arboreum
XP_010341413.1	725579133_Saimiri_boliviensis
XP_010341411.1	725579131_Saimiri_boliviensis
AAI22654.1	113912024_Bos_taurus
XP_012305758.1	817271419_Aotus_nancymaae
XP_014229597.1	936703267_Trichogramma_pretiosum
XP_008550996.2	939687167_Microplitis_demolitor
EDM11506.1	149060896_Rattus_norvegicus
XP_010544060.1	729352909_Cleome_hassleriana
EMP30223.1	465963954_Chelonia_mydas
XP_011157519.1	751209718_Solenopsis_invicta
XP_001774208.1	168043471_Physcomitrella_patens
XP_009211477.1	685558549_Papio_anubis
XP_009211475.1	685558545_Papio_anubis
XP_009211476.1	685558547_Papio_anubis
XP_012724807.1	831541665_Fundulus_heteroclitus
AFA41504.1	375161472_Laodelphax_striatella
XP_008833790.1	674054756_Nannospalax_galili
XP_008577181.1	667244356_Galeopterus_variegatus
XP_013631600.1	922460505_Brassica_oleracea
XP_004274291.1	466030928_Orcinus_orca
XP_010705171.1	733877535_Meleagris_gallopavo
XP_005663082.1	545821285_Sus_scrofa
XP_006357775.1	565382916_Solanum_tuberosum
XP_013855233.1	928080862_Austrofundulus_limnaeus
XP_010794667.1	736306087_Notothenia_coriiceps
XP_002587993.1	260785891_Branchiostoma_floridae
ERE71540.1	537151263_Cricetulus_griseus
NP_001103375.1	158186639_Mus_musculus
XP_012395192.1	821459503_Sarcophilus_harrisii
XP_006981886.1	589938265_Peromyscus_maniculatus
XP_006981885.1	589938263_Peromyscus_maniculatus
EGI69553.1	332029664_Acromyrmex_echinatior
XP_006430634.1	567876089_Citrus_clementina
BAD07039.1	40788412_Oryza_sativa
XP_014605000.1	954562339_Polistes_canadensis
XP_010372199.1	724877092_Rhinopithecus_roxellana
XP_011088897.1	747083087_Sesamum_indicum
XP_014356865.1	943947501_Papilio_machaon
XP_013647669.1	923661406_Brassica_napus
XP_011021410.1	743821405_Populus_euphratica
ABK24361.1	116787066_Picea_sitchensis
XP_002057671.1	195398117_Drosophila_virilis
XP_014231652.1	936707387_Trichogramma_pretiosum
XP_002712359.1	291391824_Oryctolagus_cuniculus
XP_010451305.1	727558259_Camelina_sativa
KRH01275.1	947051746_Glycine_max
XP_004637960.1	507671426_Octodon_degus
XP_004637959.1	507671422_Octodon_degus
XP_012339916.1	820843403_Apis_florea
XP_010893238.1	742200240_Esox_lucius
XP_007935608.1	634820809_Orycteropus_afer
CDY31070.1	674901860_Brassica_napus
XP_009383958.1	695073576_Musa_acuminata
XP_009334415.1	694412163_Pyrus_x
NP_001182007.1	304307735_Bombyx_mori
XP_014021080.1	929288006_Salmo_salar
XP_010679973.1	731337781_Beta_vulgaris
KHN04044.1	734320757_Glycine_soja
XP_006169146.1	562883244_Tupaia_chinensis
XP_006169145.1	562883242_Tupaia_chinensis
XP_010196123.1	706120390_Colius_striatus
XP_008954937.1	675797129_Pan_paniscus
BAE24052.1	74137731_Mus_musculus
KFQ87129.1	677497724_Phoenicopterus_ruber
XP_014228040.1	936700145_Trichogramma_pretiosum
KFP85269.1	677302841_Acanthisitta_chloris
XP_013852125.1	927118303_Sus_scrofa
CDM87075.1	669031868_Triticum_aestivum
XP_004280618.1	466062283_Orcinus_orca
XP_010586654.1	731464873_Loxodonta_africana
XP_010103747.1	703127104_Morus_notabilis
XP_009976858.1	701328978_Tauraco_erythrolophus
XP_011627417.1	769798757_Amborella_trichopoda
XP_011914174.1	795591682_Cercocebus_atys
XP_012322841.1	817304669_Aotus_nancymaae
XP_003707787.2	805822601_Megachile_rotundata
XP_006972543.1	589918593_Peromyscus_maniculatus
XP_010943765.1	743863326_Elaeis_guineensis
NP_001048796.2	297600250_Oryza_sativa
KHN46004.1	734431864_Glycine_soja
XP_010620731.1	731212391_Fukomys_damarensis
XP_006636634.1	573897798_Lepisosteus_oculatus
XP_010833376.1	742097577_Bison_bison
XP_009779398.1	698588222_Nicotiana_sylvestris
XP_005306849.1	530640156_Chrysemys_picta
XP_007631682.1	625280074_Cricetulus_griseus
XP_010110932.1	703154399_Morus_notabilis
XP_002984635.1	302805769_Selaginella_moellendorffii
AAD17531.1	4335949_Homo_sapiens
XP_007258024.1	597789251_Astyanax_mexicanus
XP_005260582.1	530418341_Homo_sapiens
XP_012696609.1	831326933_Clupea_harengus
XP_009236153.1	686709263_Pongo_abelii
EHJ63609.1	357603048_Danaus_plexippus
XP_009384665.1	695074888_Musa_acuminata
XP_012282649.1	817212898_Orussus_abietinus
XP_011051022.1	746841666_Acromyrmex_echinatior
XP_011311367.1	755929626_Fopius_arisanus
XP_014688341.1	958676922_Equus_asinus
XP_013743372.1	923608188_Brassica_napus
XP_012229073.1	815815999_Linepithema_humile
XP_012590824.1	829900774_Microcebus_murinus
XP_005074475.1	524948909_Mesocricetus_auratus
XP_006788503.1	583986530_Neolamprologus_brichardi
XP_003433715.2	545548857_Canis_lupus
XP_014609346.1	954570363_Polistes_canadensis
XP_004663935.1	507560458_Jaculus_jaculus
XP_004053284.1	426372757_Gorilla_gorilla
XP_013204103.1	913498280_Microtus_ochrogaster
XP_012850421.1	848900515_Erythranthe_guttata
XP_011228252.1	752416815_Ailuropoda_melanoleuca
XP_011228251.1	752416813_Ailuropoda_melanoleuca
EFX74549.1	321463534_Daphnia_pulex
XP_010490254.1	727431689_Camelina_sativa
XP_007548883.1	617303158_Poecilia_formosa
XP_011461791.1	764565173_Fragaria_vesca
KKF16512.1	808865670_Larimichthys_crocea
AAQ87664.1	36963075_Mus_musculus
XP_007885182.1	632940183_Callorhinchus_milii
XP_007885184.1	632940187_Callorhinchus_milii
XP_007885183.1	632940185_Callorhinchus_milii
XP_004622278.1	505857761_Sorex_araneus
XP_007885185.1	632940189_Callorhinchus_milii
XP_006974777.1	589923788_Peromyscus_maniculatus
XP_009026566.1	675882128_Helobdella_robusta
XP_012058019.1	801393105_Atta_cephalotes
XP_006880529.1	585640632_Elephantulus_edwardii
XP_006880530.1	585640634_Elephantulus_edwardii
XP_006880531.1	585640636_Elephantulus_edwardii
KPP75869.1	938080014_Scleropages_formosus
XP_012029545.1	803042759_Ovis_aries
KFP27998.1	677078746_Colius_striatus
XP_010958273.1	743728426_Camelus_bactrianus
XP_009211479.1	685558553_Papio_anubis
XP_009390208.1	695007330_Musa_acuminata
XP_013183245.1	913305697_Amyelois_transitella
XP_004403793.1	472368536_Odobenus_rosmarus
EEE70021.1	222641889_Oryza_sativa
XP_013926793.1	927183312_Thamnophis_sirtalis
NP_001019951.1	67078460_Rattus_norvegicus
CDY30490.1	674902431_Brassica_napus
XP_010098183.1	703105172_Morus_notabilis
XP_011015631.1	743942269_Populus_euphratica
XP_011015628.1	743942263_Populus_euphratica
XP_011015630.1	743942267_Populus_euphratica
XP_010203148.1	706106110_Colius_striatus
XP_010924189.1	743794508_Elaeis_guineensis
XP_007078087.1	591302389_Panthera_tigris
XP_006623048.1	572314758_Apis_dorsata
XP_009211478.1	685558551_Papio_anubis
XP_006760638.1	584081601_Myotis_davidii
XP_006760639.1	584081603_Myotis_davidii
NP_198923.2	30693732_Arabidopsis_thaliana
XP_002302370.2	566157442_Populus_trichocarpa
DAA22706.1	296480591_Bos_taurus
XP_007253435.1	597779661_Astyanax_mexicanus
XP_014502815.1	950983577_Vigna_radiata
XP_007033051.1	590652044_Theobroma_cacao
EYU36000.1	604331142_Mimulus_guttatus
XP_014275396.1	939653108_Halyomorpha_halys
XP_004403958.1	472368870_Odobenus_rosmarus
EKC21226.1	405953593_Crassostrea_gigas
XP_009408487.1	695041739_Musa_acuminata
XP_002514055.1	255545990_Ricinus_communis
XP_007475831.1	611979509_Monodelphis_domestica
XP_014642839.1	955517030_Ceratotherium_simum
XP_003988822.1	410964561_Felis_catus
ERE82676.1	537222368_Cricetulus_griseus
XP_006757034.1	584073543_Myotis_davidii
XP_007443431.1	602675912_Python_bivittatus
NP_036001.1	6755162_Mus_musculus
KQL99841.1	944463289_Alligator_mississippiensis
ABB77163.1	82469810_Drosophila_paralutea
XP_002711070.1	291389267_Oryctolagus_cuniculus
EHH66329.1	355786146_Macaca_fascicularis
ABB77164.1	82469812_Drosophila_prostipennis
XP_006520782.1	568991930_Mus_musculus
ABB77165.1	82469814_Drosophila_rufa
XP_013693449.1	923818876_Brassica_napus
XP_008696249.1	671010836_Ursus_maritimus
XP_008696250.1	671010838_Ursus_maritimus
ABF69992.1	102139807_Musa_acuminata
XP_006654053.1	573943359_Oryza_brachyantha
XP_008942806.1	675628713_Merops_nubicus
XP_010274677.1	720059808_Nelumbo_nucifera
XP_008942807.1	675628715_Merops_nubicus
XP_008959724.1	675701636_Pan_paniscus
XP_010328753.1	725604013_Saimiri_boliviensis
XP_010328754.1	725604015_Saimiri_boliviensis
XP_006929736.1	586980469_Felis_catus
NP_001157853.1	256418997_Homo_sapiens
NP_001157854.1	256418999_Homo_sapiens
XP_007518230.1	617579689_Erinaceus_europaeus
XP_012879793.1	852772694_Dipodomys_ordii
XP_007518229.1	617579685_Erinaceus_europaeus
XP_008833794.1	674054762_Nannospalax_galili
XP_011098928.1	747101589_Sesamum_indicum
XP_005269173.1	530400763_Homo_sapiens
XP_005269174.1	530400765_Homo_sapiens
XP_011705832.1	780716449_Wasmannia_auropunctata
BAJ34643.1	312283555_Eutrema_halophilum
XP_006879822.1	585639202_Elephantulus_edwardii
XP_005635219.2	928169266_Canis_lupus
XP_008205158.1	645013546_Nasonia_vitripennis
XP_010579983.1	729765733_Haliaeetus_leucocephalus
XP_006921302.1	586532816_Pteropus_alecto
XP_012169165.1	808133260_Bombus_terrestris
XP_011267020.1	752897430_Camponotus_floridanus
XP_004490867.1	502096933_Cicer_arietinum
XP_012587753.1	830178253_Condylura_cristata
KFQ55742.1	677466328_Nestor_notabilis
XP_014688322.1	958676910_Equus_asinus
XP_014688329.1	958676914_Equus_asinus
Q91836.1	3334381_gi|3334381|sp|Q918361|PRKAB_XENLA_RecName:
XP_008847113.1	674079210_Nannospalax_galili
XP_008847116.1	674079214_Nannospalax_galili
KFP41122.1	677148094_Chlamydotis_undulata
CBY24107.1	313232439_Oikopleura_dioica
XP_007539223.1	617666339_Erinaceus_europaeus
XP_010910187.1	743886627_Elaeis_guineensis
CAB83130.1	7362760_Arabidopsis_thaliana
XP_005569375.1	544466383_Macaca_fascicularis
XP_005569374.1	544466381_Macaca_fascicularis
XP_005569376.1	544466385_Macaca_fascicularis
XP_013218606.1	914921801_Ictidomys_tridecemlineatus
XP_008353802.1	658036517_Malus_domestica
EHJ68693.1	357613734_Danaus_plexippus
XP_006110218.1	558101108_Myotis_lucifugus
CPR10415.1	808580285_Mycobacterium_bohemicum
CAB40082.1	4572588_Homo_sapiens
2L3J	310689634_Rattus_norvegicus
XP_005325284.1	532079031_Ictidomys_tridecemlineatus
XP_012326901.1	817312624_Aotus_nancymaae
XP_009046105.1	676430986_Lottia_gigantea
KFQ77653.1	677488248_Phaethon_lepturus
XP_006242491.1	564362063_Rattus_norvegicus
XP_004429182.1	478509811_Ceratotherium_simum
ELU17807.1	443733452_Capitella_teleta
XP_001110800.1	109097111_Macaca_mulatta
XP_007078086.1	591302387_Panthera_tigris
XP_002512890.1	255543655_Ricinus_communis
XP_002307335.2	566172246_Populus_trichocarpa
XP_011673660.1	780087995_Strongylocentrotus_purpuratus
XP_004637607.1	507669996_Octodon_degus
XP_010380818.1	724803373_Rhinopithecus_roxellana
XP_013750849.1	923631648_Brassica_napus
BAH11778.1	221040030_Homo_sapiens
XP_004372585.1	471364067_Trichechus_manatus
XP_007185395.1	594675125_Balaenoptera_acutorostrata
XP_011237708.1	755499086_Mus_musculus
XP_008785282.1	672123824_Phoenix_dactylifera
XP_007185393.1	594675121_Balaenoptera_acutorostrata
XP_013088062.1	908469525_Biomphalaria_glabrata
XP_010976945.1	744560381_Camelus_dromedarius
XP_010976946.1	744560383_Camelus_dromedarius
XP_014309224.1	940727767_Myotis_lucifugus
XP_014358136.1	943950282_Papilio_machaon
XP_011311691.1	755987942_Fopius_arisanus
EFB90898.1	282585603_Pyramidobacter_piscolens
XP_007185394.1	594675123_Balaenoptera_acutorostrata
AAI49062.1	151553859_Bos_taurus
XP_007185397.1	594675129_Balaenoptera_acutorostrata
XP_007100343.1	593707398_Physeter_catodon
XP_007100342.1	593707396_Physeter_catodon
XP_011021411.1	743821409_Populus_euphratica
XP_008148556.1	641718019_Eptesicus_fuscus
XP_013113399.1	907724178_Stomoxys_calcitrans
XP_008148555.1	641718017_Eptesicus_fuscus
XP_012082640.1	802688379_Jatropha_curcas
XP_012219199.1	815797038_Linepithema_humile
XP_010201690.1	706136439_Colius_striatus
KFZ66247.1	683472038_Podiceps_cristatus
XP_005569371.1	544466375_Macaca_fascicularis
XP_006016777.1	557262509_Alligator_sinensis
NP_035620.1	6755674_Mus_musculus
XP_011189836.1	751469320_Bactrocera_cucurbitae
XP_011189837.1	751469322_Bactrocera_cucurbitae
XP_004762410.1	511885180_Mustela_putorius
XP_014647542.1	955529697_Ceratotherium_simum
XP_002442665.1	242084480_Sorghum_bicolor
XP_008225693.1	645217404_Prunus_mume
EDW76105.2	946582213_Drosophila_willistoni
XP_011914160.1	795591630_Cercocebus_atys
XP_005954423.1	556717011_Pantholops_hodgsonii
ABB77161.1	82469806_Drosophila_orosa
XP_007100344.1	593707400_Physeter_catodon
XP_007100345.1	593707402_Physeter_catodon
XP_006929737.1	586980471_Felis_catus
CAQ15450.1	169146118_Danio_rerio
XP_008481311.1	662186267_Diaphorina_citri
XP_014703059.1	958719351_Equus_asinus
XP_009919263.1	700350263_Haliaeetus_albicilla
XP_007487031.1	612005310_Monodelphis_domestica
XP_011223491.1	752381265_Ailuropoda_melanoleuca
XP_011223482.1	752381261_Ailuropoda_melanoleuca
XP_012436747.1	823205297_Gossypium_raimondii
XP_011914166.1	795591653_Cercocebus_atys
XP_012249273.1	815897006_Bombus_impatiens
XP_012249272.1	815897004_Bombus_impatiens
XP_013117971.1	907751471_Stomoxys_calcitrans
XP_005397238.1	533167159_Chinchilla_lanigera
XP_006338047.1	565341777_Solanum_tuberosum
KQS70480.1	945211915_Drosophila_erecta
XP_006839261.1	586454872_Chrysochloris_asiatica
ABB77162.1	82469808_Drosophila_pallidosa
XP_012966839.1	880870604_Mesocricetus_auratus
XP_012966841.1	880870608_Mesocricetus_auratus
KOB69515.1	914563855_Operophtera_brumata
XP_013062068.1	908500490_Biomphalaria_glabrata
CBI19279.3	302142076_Vitis_vinifera
XP_003791528.1	395837199_Otolemur_garnettii
XP_010660329.1	731417508_Vitis_vinifera
XP_012972129.1	880905475_Mesocricetus_auratus
XP_014190831.1	930722842_Haplochromis_burtoni
XP_004649960.1	507531765_Jaculus_jaculus
CBI34243.3	298204936_Vitis_vinifera
WP_019298401.1	518128193_Leisingera_spp
XP_010674924.1	731328214_Beta_vulgaris
XP_008444916.1	659088314_Cucumis_melo
XP_008444917.1	659088316_Cucumis_melo
CDQ64619.1	642120861_Oncorhynchus_mykiss
XP_012319203.1	817297489_Aotus_nancymaae
XP_004062387.1	426392079_Gorilla_gorilla
XP_008210185.1	645031639_Nasonia_vitripennis
XP_008257014.1	655828135_Oryctolagus_cuniculus
XP_013744144.1	923610885_Brassica_napus
XP_010607622.1	731277369_Fukomys_damarensis
XP_010607621.1	731277367_Fukomys_damarensis
XP_013602064.1	922548223_Brassica_oleracea
XP_013164367.1	910322717_Papilio_xuthus
AAA36765.1	339909_Homo_sapiens
XP_013164368.1	910322719_Papilio_xuthus
XP_011253996.1	752873434_Camponotus_floridanus
XP_011253997.1	752873436_Camponotus_floridanus
XP_008012764.1	635020318_Chlorocebus_sabaeus
BAC37479.1	26347661_Mus_musculus
KRT79582.1	952512926_Oryctes_borbonicus
NP_001030113.1	77917582_Rattus_norvegicus
XP_010010049.1	701299322_Nestor_notabilis
XP_008406963.1	658848873_Poecilia_reticulata
XP_006489152.1	568871976_Citrus_sinensis
XP_005869221.1	554549381_Myotis_brandtii
XP_318876.4	158298694_Anopheles_gambiae
XP_002078549.1	195577381_Drosophila_simulans
XP_008457067.1	659114470_Cucumis_melo
XP_013613375.1	922570073_Brassica_oleracea
AAD17530.1	4335947_Homo_sapiens
XP_006866749.1	586472339_Chrysochloris_asiatica
XP_010563377.1	729734776_Haliaeetus_leucocephalus
XP_002612924.1	260835858_Branchiostoma_floridae
XP_002972965.1	302782383_Selaginella_moellendorffii
XP_002878479.1	297821192_Arabidopsis_lyrata
XP_007035485.1	590660761_Theobroma_cacao
AAT77417.1	50511729_Brassica_oleracea
XP_013744147.1	923610892_Brassica_napus
XP_010736065.1	734616808_Larimichthys_crocea
XP_006564472.1	571558909_Apis_mellifera
XP_006564471.1	571558905_Apis_mellifera
XP_006564470.1	571558902_Apis_mellifera
ABB77168.1	82469820_Drosophila_teissieri
ABB77169.1	82469822_Drosophila_takahashii
ABB77170.1	82469824_Drosophila_melanogaster
ABB77171.1	82469826_Drosophila_melanogaster
ABB77172.1	82469828_Drosophila_melanogaster
XP_012477679.1	823123881_Gossypium_raimondii
XP_012832598.1	848863671_Erythranthe_guttata
XP_008192424.1	642921560_Tribolium_castaneum
EMT01336.1	475436851_Aegilops_tauschii
XP_005098097.1	524882922_Aplysia_californica
XP_008557316.1	665817121_Microplitis_demolitor
BAF84176.1	158256406_Homo_sapiens
KFB49227.1	668461674_Anopheles_sinensis
XP_008053528.1	640794981_Tarsius_syrichta
XP_011308159.1	755977070_Fopius_arisanus
ABB77159.1	82469802_Drosophila_lucipennis
XP_012393263.1	821418076_Orcinus_orca
ABB77160.1	82469804_Drosophila_mauritiana
XP_012883902.1	852784795_Dipodomys_ordii
EYC16581.1	597867189_Ancylostoma_ceylanicum
XP_005571088.1	544470211_Macaca_fascicularis
XP_009592226.1	697166787_Nicotiana_tomentosiformis
XP_010904144.1	742240397_Esox_lucius
XP_010904143.1	742240395_Esox_lucius
XP_006433111.1	567881105_Citrus_clementina
XP_012583837.1	830068129_Condylura_cristata
XP_002319708.2	566199660_Populus_trichocarpa
XP_007641279.1	625198479_Cricetulus_griseus
XP_009027867.1	675884730_Helobdella_robusta
BAG56714.1	194375538_Homo_sapiens
XP_006929738.1	586980473_Felis_catus
XP_006904577.1	586522264_Pteropus_alecto
XP_006904578.1	586522266_Pteropus_alecto
KPJ16390.1	930676217_Papilio_machaon
NP_001253237.1	388490178_Macaca_mulatta
XP_002002139.1	195115174_Drosophila_mojavensis
XP_006305236.1	565495194_Capsella_rubella
AAH10300.1	16307507_Mus_musculus
XP_009769080.1	698550740_Nicotiana_sylvestris
XP_010019560.1	701320116_Nestor_notabilis
XP_012550853.1	827559754_Bombyx_mori
XP_012550854.1	827559756_Bombyx_mori
XP_012550851.1	827559750_Bombyx_mori
XP_009140065.1	685298583_Brassica_rapa
CDW58034.1	669220661_Trichuris_trichiura
XP_012659331.1	831222322_Otolemur_garnettii
XP_012659332.1	831222324_Otolemur_garnettii
	107904_Homo_sapiens
XP_010512675.1	727461900_Camelina_sativa
XP_004577071.1	504127077_Ochotona_princeps
XP_012526505.1	826422968_Monomorium_pharaonis
ACG60900.1	195971116_Fenneropenaeus_chinensis
XP_011638594.1	769854144_Pogonomyrmex_barbatus
XP_011638593.1	769854142_Pogonomyrmex_barbatus
XP_004858136.1	512992996_Heterocephalus_glaber
XP_007538473.1	617664175_Erinaceus_europaeus
XP_004858137.1	512992998_Heterocephalus_glaber
XP_010858061.1	742201786_Bison_bison
XP_003908560.2	685580959_Papio_anubis
XP_010468920.1	727591702_Camelina_sativa
KJB48212.1	763781141_Gossypium_raimondii
XP_014703061.1	958719358_Equus_asinus
BAH57238.1	227206366_Arabidopsis_thaliana
Q6GPZ1.2	229891737_Xenopus_laevis
ABB77181.1	82469846_Drosophila_simulans
ABB77180.1	82469844_Drosophila_simulans
ABB77179.1	82469842_Drosophila_simulans
ABB77182.1	82469848_Drosophila_simulans
XP_012433632.1	823475365_Taeniopygia_guttata
XP_010528981.1	729307680_Cleome_hassleriana
XP_013716585.1	923890960_Brassica_napus
XP_004475345.1	488579774_Dasypus_novemcinctus
CDP02705.1	661894264_Coffea_canephora
XP_005869222.1	554549383_Myotis_brandtii
XP_005869223.1	554549385_Myotis_brandtii
XP_003577147.1	357155520_Brachypodium_distachyon
ERE71541.1	537151264_Cricetulus_griseus
XP_007635791.1	625288121_Cricetulus_griseus
XP_005192565.1	528914164_Bos_taurus
XP_005192567.1	528914168_Bos_taurus
XP_011837391.1	795145518_Mandrillus_leucophaeus
XP_011223487.1	752381263_Ailuropoda_melanoleuca
XP_012151849.1	805823786_Megachile_rotundata
XP_003708042.2	805823788_Megachile_rotundata
XP_010510628.1	727457477_Camelina_sativa
ACM17807.1	221328528_Fenneropenaeus_chinensis
XP_014088758.1	929346358_Bactrocera_oleae
XP_014088749.1	929346356_Bactrocera_oleae
XP_002759045.1	296226704_Callithrix_jacchus
XP_007438600.1	602666042_Python_bivittatus
XP_006447006.1	567909385_Citrus_clementina
XP_003433515.1	345791598_Canis_lupus
XP_011063922.1	746865770_Acromyrmex_echinatior
EFZ13103.1	322786736_Solenopsis_invicta
KJB09180.1	763741681_Gossypium_raimondii
XP_009638150.1	697835584_Egretta_garzetta
EHJ63133.1	357601727_Danaus_plexippus
XP_012583836.1	830068107_Condylura_cristata
NP_001128815.1	207080126_Pongo_abelii
XP_004149792.1	449464150_Cucumis_sativus
KFD50851.1	669307337_Trichuris_suis
XP_009930762.1	700381803_Opisthocomus_hoazin
XP_006203123.1	560961359_Vicugna_pacos
XP_004093097.2	821004860_Nomascus_leucogenys
XP_012365796.1	821004862_Nomascus_leucogenys
XP_002088002.1	195471419_Drosophila_yakuba
XP_010599023.1	731457738_Loxodonta_africana
XP_012448549.1	823231732_Gossypium_raimondii
XP_011199841.1	751781356_Bactrocera_dorsalis
ABB77158.1	82469800_Drosophila_biarmipes
XP_011199842.1	751781358_Bactrocera_dorsalis
EMP41134.1	466000035_Chelonia_mydas
XP_004494662.1	502113473_Cicer_arietinum
XP_009582895.1	697040611_Fulmarus_glacialis
XP_014260198.1	939279251_Cimex_lectularius
BAE35365.1	74204587_Mus_musculus
EPY88322.1	528768663_Camelus_ferus
BAE30728.1	74199026_Mus_musculus
XP_009762406.1	698420634_Nicotiana_sylvestris
BAB28848.1	12850774_Mus_musculus
KHG01424.1	728814057_Gossypium_arboreum
Q4SS66.1	82268346_gi|82268346|sp|Q4SS661|TRBP2_TETNG_RecName:
XP_010450571.1	727556879_Camelina_sativa
XP_006881831.1	585644269_Elephantulus_edwardii
XP_006860074.1	586458712_Chrysochloris_asiatica
XP_006860073.1	586458710_Chrysochloris_asiatica
XP_011068508.1	746835622_Acromyrmex_echinatior
KFQ42466.1	677451253_Nestor_notabilis
CDO98914.1	661897202_Coffea_canephora
AFZ74932.1	429137923_Aphis_glycines
EDL14343.1	148682396_Mus_musculus
EDM11505.1	149060895_Rattus_norvegicus
XP_008342962.1	658015256_Malus_domestica
ELK34468.1	432110996_Myotis_davidii
XP_012615794.1	830024600_Microcebus_murinus
XP_012615795.1	830024604_Microcebus_murinus
XP_008837010.1	674034098_Nannospalax_galili
XP_014709249.1	958741048_Equus_asinus
EPY82964.1	528763305_Camelus_ferus
XP_011004447.1	743796222_Populus_euphratica
XP_004577072.1	504127079_Ochotona_princeps
XP_008348598.1	658026352_Malus_domestica
XP_012044712.1	803137763_Ovis_aries
XP_006634044.1	573892579_Lepisosteus_oculatus
XP_012067303.1	802564353_Jatropha_curcas
NP_445888.1	16758178_Rattus_norvegicus
XP_012067304.1	802564358_Jatropha_curcas
KHG19273.1	728839830_Gossypium_arboreum
XP_004476907.1	488583010_Dasypus_novemcinctus
XP_004476908.1	488583012_Dasypus_novemcinctus
EYU41333.1	604342269_Mimulus_guttatus
XP_012492929.1	823196432_Gossypium_raimondii
XP_009211480.1	685558557_Papio_anubis
XP_010382165.1	724924752_Rhinopithecus_roxellana
EAZ09696.1	125564316_Oryza_sativa
XP_005563600.1	544452923_Macaca_fascicularis
XP_013687072.1	923799979_Brassica_napus
NP_001033903.1	85724940_Drosophila_melanogaster
XP_014498871.1	950965516_Vigna_radiata
CDY11449.1	674921791_Brassica_napus
XP_004006340.1	426224362_Ovis_aries
XP_014471218.1	951535379_Dinoponera_quadriceps
XP_003791527.1	395837197_Otolemur_garnettii
XP_014471217.1	951535376_Dinoponera_quadriceps
XP_013214086.1	914907914_Ictidomys_tridecemlineatus
XP_013214085.1	914907912_Ictidomys_tridecemlineatus
XP_013214084.1	914907910_Ictidomys_tridecemlineatus
CAX73429.1	226480664_Schistosoma_japonicum
XP_002088591.1	195472607_Drosophila_yakuba
AAT97100.1	51105080_Lymnaea_stagnalis
XP_008959721.1	675701627_Pan_paniscus
ELW71717.1	444731362_Tupaia_chinensis
XP_005688697.1	548491766_Capra_hircus
XP_008060127.1	640807274_Tarsius_syrichta
XP_011914167.1	795591657_Cercocebus_atys
XP_008813227.1	672187001_Phoenix_dactylifera
XP_001970198.1	194862942_Drosophila_erecta
XP_013183244.1	913305695_Amyelois_transitella
NP_001096783.1	157074142_Bos_taurus
XP_010926770.1	743802872_Elaeis_guineensis
KJH47852.1	768191696_Dictyocaulus_viviparus
XP_013005858.1	884908539_Cavia_porcellus
KRH62980.1	947114678_Glycine_max
XP_006883967.1	585651933_Elephantulus_edwardii
KFQ72196.1	677482791_Phaethon_lepturus
XP_008012726.1	635020306_Chlorocebus_sabaeus
EJW88169.1	402594243_Wuchereria_bancrofti
XP_008273032.1	655883368_Oryctolagus_cuniculus
NP_565672.1	18401724_Arabidopsis_thaliana
XP_013699748.1	923532000_Brassica_napus
KQJ98103.1	944062513_Brachypodium_distachyon
XP_012151295.1	805822599_Megachile_rotundata
XP_006921960.1	586534148_Pteropus_alecto
XP_012151294.1	805822597_Megachile_rotundata
XP_011596309.1	768400786_Aquila_chrysaetos
XP_011596308.1	768400784_Aquila_chrysaetos
XP_008938549.1	675621006_Merops_nubicus
XP_001655380.1	157129346_Aedes_aegypti
XP_014642841.1	955517034_Ceratotherium_simum
XP_014642840.1	955517032_Ceratotherium_simum
XP_006283874.1	565443679_Capsella_rubella
XP_004774651.1	511910512_Mustela_putorius
KDO75076.1	641856296_Citrus_sinensis
XP_008667567.1	670372531_Zea_mays
XP_002285663.1	225459069_Vitis_vinifera
XP_010475812.1	727605490_Camelina_sativa
XP_012578469.1	830016719_Condylura_cristata
XP_010475813.1	727605492_Camelina_sativa
XP_005307777.1	530642142_Chrysemys_picta
XP_010833377.1	742097581_Bison_bison
XP_005569373.1	544466379_Macaca_fascicularis
XP_009103683.1	685331770_Brassica_rapa
XP_003601348.2	922375602_Medicago_truncatula
KHJ45425.1	730374225_Trichuris_suis
ALC39969.1	924554694_Drosophila_busckii
XP_012134513.1	805763740_Megachile_rotundata
XP_012134514.1	805763743_Megachile_rotundata
XP_012134515.1	805763746_Megachile_rotundata
AAT36671.1	47679381_Rattus_norvegicus
XP_008198430.1	642936428_Tribolium_castaneum
EDL79230.1	149022336_Rattus_norvegicus
EDL79229.1	149022335_Rattus_norvegicus
XP_011429684.1	762094404_Crassostrea_gigas
ABB77175.1	82469834_Drosophila_melanogaster
XP_007651363.1	625223320_Cricetulus_griseus
XP_013373613.1	918610218_Chinchilla_lanigera
XP_009601534.1	697185027_Nicotiana_tomentosiformis
XP_009491431.1	694631150_Pelecanus_crispus
NP_599150.1	19743840_Homo_sapiens
XP_007657527.1	620987989_Ornithorhynchus_anatinus
CDX93488.1	674939808_Brassica_napus
XP_008406704.1	658848379_Poecilia_reticulata
NP_001188796.1	320545024_Drosophila_melanogaster
XP_013652962.1	923678988_Brassica_napus
XP_005346675.1	532005667_Microtus_ochrogaster
NP_001126609.1	209364604_Pongo_abelii
XP_008142351.1	641706814_Eptesicus_fuscus
XP_008779340.1	672206097_Phoenix_dactylifera
XP_006482141.1	568857173_Citrus_sinensis
XP_008214047.1	645026494_Nasonia_vitripennis
KDO63857.1	641844967_Citrus_sinensis
XP_005206213.1	528948518_Bos_taurus
KOM51442.1	920710193_Vigna_angularis
XP_013926795.1	927183314_Thamnophis_sirtalis
XP_007546585.1	617381204_Poecilia_formosa
XP_004634775.1	507658462_Octodon_degus
XP_007954954.1	634892580_Orycteropus_afer
XP_007954955.1	634892583_Orycteropus_afer
KFV44083.1	678176127_Tyto_alba
EMT09889.1	475542034_Aegilops_tauschii
XP_012253140.1	817062924_Athalia_rosae
KFP50671.1	677222896_Cathartes_aura
XP_014484558.1	951572955_Dinoponera_quadriceps
NP_001150455.1	226506372_Zea_mays
XP_008253888.1	655678435_Oryctolagus_cuniculus
ETN67610.1	568259757_Anopheles_darlingi
XP_005679934.1	548465007_Capra_hircus
XP_005679933.1	548465000_Capra_hircus
XP_004280617.1	466062278_Orcinus_orca
XP_012222150.1	815802922_Linepithema_humile
XP_012583835.1	830068087_Condylura_cristata
XP_012222149.1	815802920_Linepithema_humile
XP_012583833.1	830068080_Condylura_cristata
XP_011686071.1	780633528_Wasmannia_auropunctata
KHM99585.1	734309775_Glycine_soja
XP_004637608.1	507670000_Octodon_degus
AAH81755.1	51859122_Rattus_norvegicus
XP_005065183.1	524921838_Mesocricetus_auratus
BAD94401.1	62321227_Arabidopsis_thaliana
XP_008673182.1	670384701_Zea_mays
XP_011526288.1	768002285_Homo_sapiens
AAP36873.1	30585201_synthetic_construct
XP_006619995.1	572308332_Apis_dorsata
XP_011510365.1	767920304_Homo_sapiens
XP_012715977.1	831516687_Fundulus_heteroclitus
XP_004872813.1	513023143_Heterocephalus_glaber
XP_007065877.1	591382824_Chelonia_mydas
XP_004872815.1	513023147_Heterocephalus_glaber
XP_005723577.1	548342156_Pundamilia_nyererei
XP_012812552.1	847100385_Xenopus_Silurana
XP_012886304.1	852730993_Dipodomys_ordii
XP_014285641.1	939681059_Halyomorpha_halys
XP_004583222.1	504141558_Ochotona_princeps
NP_609152.1	24582609_Drosophila_melanogaster
NP_001132989.1	213417911_Homo_sapiens
NP_001132990.1	213417919_Homo_sapiens
XP_006373199.1	566212433_Populus_trichocarpa
XP_005613115.1	545225517_Equus_caballus
ACG40426.1	195641916_Zea_mays
XP_008810974.1	672181507_Phoenix_dactylifera
XP_008810976.1	672181509_Phoenix_dactylifera
XP_010021864.1	701291998_Nestor_notabilis
KNA17177.1	902213091_Spinacia_oleracea
XP_012691919.1	831318365_Clupea_harengus
XP_010941798.1	743856239_Elaeis_guineensis
XP_010941797.1	743856235_Elaeis_guineensis
XP_008012744.1	635020312_Chlorocebus_sabaeus
XP_012691917.1	831318363_Clupea_harengus
ENN74056.1	478253762_Dendroctonus_ponderosae
XP_011156338.1	751207541_Solenopsis_invicta
XP_003245358.1	328714433_Acyrthosiphon_pisum
KFQ45050.1	677455636_Nestor_notabilis
CAD59423.1	27262829_Brassica_rapa
XP_010590085.1	731487969_Loxodonta_africana
KCW84885.1	629120395_Eucalyptus_grandis
KCW84884.1	629120394_Eucalyptus_grandis
XP_007059799.1	591369938_Chelonia_mydas
XP_004238005.1	460384614_Solanum_lycopersicum
XP_014215309.1	936603067_Copidosoma_floridanum
XP_007999074.1	635048681_Chlorocebus_sabaeus
XP_009770304.1	698554771_Nicotiana_sylvestris
XP_012039268.1	803105108_Ovis_aries
XP_004299735.1	470127557_Fragaria_vesca
XP_003932604.1	403282329_Saimiri_boliviensis
XP_007888271.1	632945857_Callorhinchus_milii
XP_012089182.1	802757631_Jatropha_curcas
XP_001655660.1	157130321_Aedes_aegypti
XP_008406962.1	658848871_Poecilia_reticulata
XP_008994349.1	675657056_Callithrix_jacchus
XP_010607627.1	731277380_Fukomys_damarensis
XP_010607628.1	731277382_Fukomys_damarensis
XP_001504588.1	149714848_Equus_caballus
XP_010144882.1	704241241_Eurypyga_helias
XP_011132168.1	749161079_Gregarina_niphandrodes
XP_013218603.1	914921795_Ictidomys_tridecemlineatus
XP_014252891.1	939265665_Cimex_lectularius
XP_006430633.1	567876087_Citrus_clementina
XP_011633125.1	769843792_Pogonomyrmex_barbatus
ELV10475.1	444513890_Tupaia_chinensis
XP_001106036.1	109096950_Macaca_mulatta
XP_012407265.1	821489899_Sarcophilus_harrisii
XP_005006494.1	514472914_Cavia_porcellus
XP_005006495.1	514472916_Cavia_porcellus
XP_006175052.1	560897176_Camelus_ferus
XP_013989526.1	929226251_Salmo_salar
XP_013989527.1	929226253_Salmo_salar
BAF83426.1	158254910_Homo_sapiens
BAB09709.1	9759153_Arabidopsis_thaliana
XP_011097126.1	747098252_Sesamum_indicum
XP_003126242.1	311255463_Sus_scrofa
XP_014132959.1	929429092_Falco_cherrug
CDO99742.1	661896553_Coffea_canephora
XP_007216340.1	595950134_Prunus_persica
KMZ56881.1	901792730_Zostera_marina
XP_012242425.1	815914298_Bombus_impatiens
XP_005293659.1	530600343_Chrysemys_picta
XP_011742797.1	795661709_Macaca_nemestrina
XP_011334794.1	759034628_Cerapachys_biroi
XP_003961944.1	410896914_Takifugu_rubripes
NP_499265.1	17555186_Caenorhabditis_elegans
XP_007100341.1	593707394_Physeter_catodon
ACE87235.1	190690921_synthetic_construct
XP_004231990.1	460372343_Solanum_lycopersicum
XP_003478572.1	348585626_Cavia_porcellus
XP_008138989.1	641700849_Eptesicus_fuscus
XP_004280616.1	466062272_Orcinus_orca
XP_008304795.1	657599923_Stegastes_partitus
BAF82830.1	158261305_Homo_sapiens
XP_010036238.1	702492455_Eucalyptus_grandis
XP_009876861.1	699577527_Apaloderma_vittatum
NP_001303291.1	939320328_Homo_sapiens
XP_013609039.1	922561468_Brassica_oleracea
XP_001356477.2	198473861_Drosophila_pseudoobscura
XP_006758867.1	584077404_Myotis_davidii
XP_004475344.1	488579772_Dasypus_novemcinctus
KHN11903.1	734348720_Glycine_soja
XP_007179533.1	594662691_Balaenoptera_acutorostrata
XP_006132251.1	558204329_Pelodiscus_sinensis
KFU89605.1	678113362_Chaetura_pelagica
XP_010244845.1	720089679_Nelumbo_nucifera
XP_006921961.1	586534150_Pteropus_alecto
XP_009599831.1	697102207_Nicotiana_tomentosiformis
BAE26678.1	74219068_Mus_musculus
NP_004593.2	82659083_Homo_sapiens
NP_059347.2	82659087_Homo_sapiens
XP_011799437.1	795174534_Colobus_angolensis
XP_012464984.1	823264480_Gossypium_raimondii
NP_956291.1	41053389_Danio_rerio
KRJ97690.1	948551523_Drosophila_yakuba
AEE36481.1	332271591_Marsupenaeus_japonicus
AEE36482.1	332271593_Marsupenaeus_japonicus
XP_008702885.1	671024111_Ursus_maritimus
XP_010250596.1	719982879_Nelumbo_nucifera
BAG52352.1	193787146_Homo_sapiens
XP_013144024.1	909576490_Papilio_polytes
EMS54678.1	474086540_Triticum_urartu
KFK43269.1	674250504_Arabis_alpina
XP_006993595.1	589962066_Peromyscus_maniculatus
XP_014629498.1	955313363_Glycine_max
XP_011068507.1	746835620_Acromyrmex_echinatior
XP_009909308.1	699637485_Picoides_pubescens
XP_001238071.2	158298855_Anopheles_gambiae
XP_012972130.1	880905485_Mesocricetus_auratus
XP_007999071.1	635048675_Chlorocebus_sabaeus
XP_008629269.1	669260873_Corvus_brachyrhynchos
XP_012619368.1	829723836_Microcebus_murinus
XP_005604758.1	545200638_Equus_caballus
XP_005604756.1	545200633_Equus_caballus
XP_012134509.1	805763727_Megachile_rotundata
XP_012134508.1	805763724_Megachile_rotundata
XP_012926676.1	861429440_Heterocephalus_glaber
XP_001504584.1	149714845_Equus_caballus
XP_006510100.1	568958901_Mus_musculus
AFJ79549.1	387538561_Oryza_sativa
NP_001278089.1	599045083_Mus_musculus
NP_001182008.1	304307737_Bombyx_mori
XP_012615793.1	830024595_Microcebus_murinus
XP_010695191.1	731366663_Beta_vulgaris
XP_010695190.1	731366661_Beta_vulgaris
XP_787414.3	390341681_Strongylocentrotus_purpuratus
XP_009952918.1	700428563_Leptosomus_discolor
XP_009952917.1	700428561_Leptosomus_discolor
XP_001969628.1	194860648_Drosophila_erecta
XP_012902339.1	859914561_Mustela_putorius
XP_014288219.1	939688622_Halyomorpha_halys
XP_014288218.1	939688620_Halyomorpha_halys
XP_011456094.1	762145638_Crassostrea_gigas
XP_012508719.1	826269825_Propithecus_coquereli
XP_008810977.1	672181511_Phoenix_dactylifera
XP_012590830.1	829900800_Microcebus_murinus
XP_009583802.1	697042247_Fulmarus_glacialis
XP_010151289.1	704261901_Eurypyga_helias
XP_002167363.2	449662798_Hydra_vulgaris
XP_005797687.1	551492235_Xiphophorus_maculatus
XP_014484559.1	951572957_Dinoponera_quadriceps
XP_012039262.1	803105096_Ovis_aries
XP_010924853.1	743758058_Elaeis_guineensis
DAA49137.1	414870580_Zea_mays
XP_005304659.1	530635596_Chrysemys_picta
KRT82744.1	952529112_Oryctes_borbonicus
CAX83059.1	257215814_Schistosoma_japonicum
XP_008668067.1	670373461_Zea_mays
XP_004047204.1	426359920_Gorilla_gorilla
KFO27989.1	676273285_Fukomys_damarensis
XP_008231064.1	645250127_Prunus_mume
EDL27213.1	148695266_Mus_musculus
CDQ71820.1	642109565_Oncorhynchus_mykiss
XP_012510157.1	826323134_Propithecus_coquereli
XP_004716928.1	507708369_Echinops_telfairi
XP_006059643.1	594071576_Bubalus_bubalis
2YT4	159795592_Homo_sapiens
XP_007163397.1	593800720_Phaseolus_vulgaris
XP_003787730.1	395829163_Otolemur_garnettii
XP_005325112.1	532078674_Ictidomys_tridecemlineatus
KHN26086.1	734389064_Glycine_soja
KFQ33694.1	677434604_Merops_nubicus
XP_011785891.1	795359859_Colobus_angolensis
XP_004746287.2	859773654_Mustela_putorius
XP_011262554.1	752889230_Camponotus_floridanus
XP_008219244.1	645224715_Prunus_mume
CDY12250.1	674920922_Brassica_napus
CDQ88634.1	642070876_Oncorhynchus_mykiss
XP_007999087.1	635048708_Chlorocebus_sabaeus
XP_010607623.1	731277371_Fukomys_damarensis
XP_007999085.1	635048704_Chlorocebus_sabaeus
XP_013130944.1	908455162_Oreochromis_niloticus
XP_007999083.1	635048700_Chlorocebus_sabaeus
XP_004476905.1	488583006_Dasypus_novemcinctus
XP_011312768.1	755991134_Fopius_arisanus
XP_004601595.1	505773256_Sorex_araneus
XP_011312769.1	755991137_Fopius_arisanus
XP_005991502.1	556962913_Latimeria_chalumnae
XP_014402620.1	946734018_Myotis_brandtii
XP_002918870.1	301766900_Ailuropoda_melanoleuca
EGW08602.1	344252498_Cricetulus_griseus
EAW75670.1	119596076_Homo_sapiens
KQL64336.1	944419366_Alligator_mississippiensis
EMT07848.1	475530025_Aegilops_tauschii
XP_010554121.1	729400523_Cleome_hassleriana
XP_008954934.1	675797122_Pan_paniscus
XP_001782891.1	168061835_Physcomitrella_patens
EFX87588.1	321476628_Daphnia_pulex
XP_007442883.1	602674791_Python_bivittatus
XP_012305759.1	817271421_Aotus_nancymaae
XP_009587251.1	697156994_Nicotiana_tomentosiformis
XP_012619359.1	829723832_Microcebus_murinus
XP_003355458.1	335287861_Sus_scrofa
XP_012262951.1	817080930_Athalia_rosae
ABB77186.1	82469856_Drosophila_yakuba
XP_010249128.1	719978331_Nelumbo_nucifera
XP_011035618.1	743878335_Populus_euphratica
KFO72319.1	676582525_Cuculus_canorus
EHH28577.1	355698029_Macaca_mulatta
XP_008662101.1	670443376_Zea_mays
XP_005353860.1	532020894_Microtus_ochrogaster
XP_010349931.1	725553483_Saimiri_boliviensis
XP_011625327.1	769805910_Amborella_trichopoda
XP_003553745.1	356571155_Glycine_max
XP_012410738.1	823389157_Trichechus_manatus
CAH10527.1	50949968_Homo_sapiens
XP_007222869.1	596158920_Prunus_persica
EFB27894.1	281352310_Ailuropoda_melanoleuca
XP_010025092.1	702448437_Eucalyptus_grandis
XP_009111540.1	685352390_Brassica_rapa
XP_009111541.1	685352393_Brassica_rapa
XP_008577166.1	667244350_Galeopterus_variegatus
XP_008577174.1	667244353_Galeopterus_variegatus
XP_003252961.1	332207755_Nomascus_leucogenys
XP_006030708.1	557296723_Alligator_sinensis
XP_004068726.1	432857632_Oryzias_latipes
XP_011785889.1	795359854_Colobus_angolensis
XP_013451559.1	922351485_Medicago_truncatula
XP_011003822.1	743919593_Populus_euphratica
XP_006472449.1	568836857_Citrus_sinensis
XP_011017015.1	743803008_Populus_euphratica
XP_011623437.1	769811639_Amborella_trichopoda
NP_001154686.1	238480134_Arabidopsis_thaliana
XP_004374021.1	471366978_Trichechus_manatus
XP_005006493.1	514472912_Cavia_porcellus
ADD24329.1	290462563_Lepeophtheirus_salmonis
WP_005386043.1	491528418_Vibrio_alginolyticus
XP_011153401.1	749799688_Harpegnathos_saltator
NP_001085574.1	148232429_Xenopus_laevis
XP_013204104.1	913498282_Microtus_ochrogaster
XP_011309119.1	755980049_Fopius_arisanus
KJB48209.1	763781138_Gossypium_raimondii
XP_001626500.1	156364733_Nematostella_vectensis
WP_014351093.1	504117107_Nocardia_cyriacigeorgica
XP_003398995.1	340721164_Bombus_terrestris
XP_010168400.1	704318874_Caprimulgus_carolinensis
ERN16913.1	548859212_Amborella_trichopoda
KFV57568.1	678189874_Gavia_stellata
XP_006623046.1	572314754_Apis_dorsata
XP_011237820.1	755499568_Mus_musculus
AAT77419.1	50511733_Brassica_napus
XP_013186806.1	913312184_Amyelois_transitella
XP_008574156.1	667243417_Galeopterus_variegatus
XP_008574149.1	667243414_Galeopterus_variegatus
XP_005188137.1	557777002_Musca_domestica
XP_007031948.1	590647610_Theobroma_cacao
XP_008338962.1	658007560_Malus_domestica
XP_011097127.1	747098254_Sesamum_indicum
XP_010707361.1	733883089_Meleagris_gallopavo
XP_002433902.1	241998518_Ixodes_scapularis
XP_001988838.1	195034168_Drosophila_grimshawi
XP_006206733.1	560968726_Vicugna_pacos
XP_010514370.1	727465024_Camelina_sativa
XP_012282651.1	817212902_Orussus_abietinus
XP_012282653.1	817212906_Orussus_abietinus
XP_012382200.1	821117446_Dasypus_novemcinctus
NP_001157855.1	256419001_Homo_sapiens
XP_002272597.2	359488195_Vitis_vinifera
XP_010372198.1	724877089_Rhinopithecus_roxellana
XP_014300222.1	939687179_Microplitis_demolitor
XP_014300219.1	939687175_Microplitis_demolitor
XP_014300218.1	939687171_Microplitis_demolitor
XP_008214049.1	645026498_Nasonia_vitripennis
XP_003906509.1	402886167_Papio_anubis
XP_010012403.1	701303565_Nestor_notabilis
XP_010012404.1	701303567_Nestor_notabilis
XP_010012400.1	701303561_Nestor_notabilis
XP_010012401.1	701303563_Nestor_notabilis
XP_011638591.1	769854138_Pogonomyrmex_barbatus
XP_011693844.1	780614979_Wasmannia_auropunctata
XP_011693828.1	780614971_Wasmannia_auropunctata
XP_011992451.1	803265442_Ovis_aries
XP_010311739.1	723543652_Balearica_pavonina
XP_004588107.1	504151540_Ochotona_princeps
XP_008475483.1	662204228_Diaphorina_citri
KNA16793.1	902211677_Spinacia_oleracea
XP_012533572.1	826457756_Monomorium_pharaonis
XP_011352154.1	759039184_Cerapachys_biroi
XP_004436341.1	478524282_Ceratotherium_simum
XP_006451656.1	567919300_Citrus_clementina
XP_005569372.1	544466377_Macaca_fascicularis
XP_006757033.1	584073541_Myotis_davidii
XP_006757035.1	584073545_Myotis_davidii
XP_013824380.1	926707802_Capra_hircus
XP_005866437.1	554543659_Myotis_brandtii
XP_008538689.1	664762126_Equus_przewalskii
KFQ13689.1	677397196_Leptosomus_discolor
XP_005902177.1	555980506_Bos_mutus
XP_004429181.1	478509809_Ceratotherium_simum
XP_010794668.1	736306091_Notothenia_coriiceps
XP_010282236.1	723131625_Phaethon_lepturus
XP_011742792.1	795661694_Macaca_nemestrina
XP_006132252.1	558204333_Pelodiscus_sinensis
NP_001103376.1	158186641_Mus_musculus
NP_001103377.1	158186644_Rattus_norvegicus
XP_008136969.1	641697091_Eptesicus_fuscus
XP_010584682.1	731459218_Loxodonta_africana
XP_014245207.1	939251219_Cimex_lectularius
XP_014245204.1	939251213_Cimex_lectularius
NP_001079500.1	148234413_Xenopus_laevis
XP_007185117.1	594674530_Balaenoptera_acutorostrata
XP_011876707.1	795077846_Vollenhovia_emeryi
KOX67534.1	925669278_Melipona_quadrifasciata
XP_006783489.1	583976253_Neolamprologus_brichardi
XP_001503607.1	149733337_Equus_caballus
EPQ02341.1	521020553_Myotis_brandtii
XP_008012733.1	635020308_Chlorocebus_sabaeus
XP_010458266.1	727571431_Camelina_sativa
XP_010458267.1	727571433_Camelina_sativa
XP_002747678.1	296200670_Callithrix_jacchus
KPJ01081.1	930658899_Papilio_xuthus
XP_002003760.1	195118471_Drosophila_mojavensis
XP_006564474.1	571558915_Apis_mellifera
XP_010512674.1	727461897_Camelina_sativa
KCW51388.1	629085031_Eucalyptus_grandis
XP_004746294.1	511843713_Mustela_putorius
KDO66307.1	641847427_Citrus_sinensis
XP_011686070.1	780633523_Wasmannia_auropunctata
AHC98012.1	567975297_Spodoptera_litura
XP_008048460.1	640785478_Tarsius_syrichta
XP_014276504.1	939656172_Halyomorpha_halys
XP_009606187.1	697104761_Nicotiana_tomentosiformis
XP_010436047.1	727519319_Camelina_sativa
XP_007999076.1	635048685_Chlorocebus_sabaeus
XP_012029546.1	803042762_Ovis_aries
XP_012029547.1	803042764_Ovis_aries
XP_012812551.1	847100382_Xenopus_Silurana
XP_008001618.1	635065652_Chlorocebus_sabaeus
XP_008001617.1	635065650_Chlorocebus_sabaeus
XP_012812553.1	847100388_Xenopus_Silurana
XP_012547109.1	827550185_Bombyx_mori
XP_012255614.1	817067446_Athalia_rosae
XP_012262949.1	817080926_Athalia_rosae
XP_012262948.1	817080924_Athalia_rosae
XP_012262946.1	817080922_Athalia_rosae
XP_012262950.1	817080928_Athalia_rosae
KDO54960.1	641835991_Citrus_sinensis
XP_014588045.1	953879217_Equus_caballus
XP_006921962.1	586534152_Pteropus_alecto
KFD61108.1	669320784_Trichuris_suis
XP_003902917.2	685558555_Papio_anubis
KNA20560.1	902227052_Spinacia_oleracea
XP_002298650.2	566152447_Populus_trichocarpa
KNA09382.1	902179602_Spinacia_oleracea
KDO54957.1	641835988_Citrus_sinensis
XP_011015625.1	743942257_Populus_euphratica
XP_014331422.1	941772625_Xiphophorus_maculatus
XP_006582649.1	571463467_Glycine_max
XP_008204462.1	645028860_Nasonia_vitripennis
XP_009815046.1	698429270_Gavia_stellata
XP_006433812.1	567882507_Citrus_clementina
XP_009346801.1	694439899_Pyrus_x
XP_007206726.1	595833741_Prunus_persica
XP_010086876.1	703063076_Morus_notabilis
XP_009346800.1	694439897_Pyrus_x
XP_011903460.1	795535901_Cercocebus_atys
XP_008988959.1	675774457_Callithrix_jacchus
XP_013638615.1	922481856_Brassica_oleracea
XP_001861946.1	170051834_Culex_quinquefasciatus
XP_012533571.1	826457751_Monomorium_pharaonis
XP_003988820.1	410964557_Felis_catus
NP_001032405.1	82659091_Homo_sapiens
XP_005362923.1	532040138_Microtus_ochrogaster
KPI97680.1	930655349_Papilio_xuthus
KFK33611.1	674240846_Arabis_alpina
CAC05659.1	9967526_Brassica_oleracea
BAD92798.1	62088702_Homo_sapiens
XP_012483044.1	823166184_Gossypium_raimondii
XP_008341261.1	658011995_Malus_domestica
AGS40931.1	528466193_Spodoptera_frugiperda
XP_004973299.1	514795435_Setaria_italica
