# Supplementary material for: Convergence of Domain Architecture, Structure, and Ligand Affinity in Animal and Plant RNA-Binding Proteins
Source: Mol Biol Evol. 2017 Feb 25;34(6):1429–44. doi: 10.1093/molbev/msx090 (PMC5435087; doi:10.1093/molbev/msx090)
Supplement: Supplementary Data [file msx090_Supp.zip › dsrm_full_idmap.txt]

#GenbankAcc	localID
XP_004601252.1	SEQ0200
NP_001278089.1	SEQ0201
XP_008257014.1	SEQ0202
XP_010019561.1	SEQ0203
XP_004588107.1	SEQ0204
XP_006629318.1	SEQ0205
XP_010203148.1	SEQ0206
XP_008565273.1	SEQ0207
XP_007534291.1	SEQ0208
XP_004476905.1	SEQ0209
XP_003740607.1	SEQ0898
XP_005306849.1	SEQ0473
XP_009779398.1	SEQ0472
XP_006636634.1	SEQ0471
NP_001048796.2	SEQ0470
XP_005260582.1	SEQ0477
XP_007258024.1	SEQ0476
XP_002984635.1	SEQ0475
XP_007631682.1	SEQ0474
XP_010094891.1	SEQ0572
XP_003490495.1	SEQ0573
XP_004412586.1	SEQ0479
XP_009987357.1	SEQ0478
XP_010012404.1	SEQ0576
XP_007100343.1	SEQ0549
XP_003791527.1	SEQ0574
XP_003791528.1	SEQ0575
XP_010012401.1	SEQ0578
XP_007185397.1	SEQ0548
XP_006921961.1	SEQ0778
XP_005866439.1	SEQ0779
XP_006758867.1	SEQ0774
XP_004475345.1	SEQ0775
XP_004475346.1	SEQ0776
NP_001167848.1	SEQ0777
XP_008304795.1	SEQ0770
XP_006724331.1	SEQ0771
XP_006098053.1	SEQ0772
XP_010036238.1	SEQ0773
XP_006757033.1	SEQ0869
XP_009768748.1	SEQ0833
XP_006878852.1	SEQ0832
XP_006382716.1	SEQ0831
XP_005353860.1	SEQ0830
XP_010085703.1	SEQ0338
XP_005445270.1	SEQ0339
XP_006752010.1	SEQ0334
XP_007641280.1	SEQ0335
XP_006098054.1	SEQ0336
XP_005172565.1	SEQ0337
XP_008138990.1	SEQ0330
XP_001776641.1	SEQ0331
XP_002440600.1	SEQ0332
XP_002313634.2	SEQ0333
XP_002878479.1	SEQ0867
NP_001104742.1	SEQ0071
XP_006654053.1	SEQ0509
XP_006660098.1	SEQ0508
XP_006520782.1	SEQ0507
XP_006520783.1	SEQ0506
XP_002711070.1	SEQ0505
XP_005325283.1	SEQ0070
XP_004280618.1	SEQ0503
XP_006409863.1	SEQ0502
XP_007033051.1	SEQ0501
XP_007253435.1	SEQ0500
XP_008444916.1	SEQ0579
NP_001103377.1	SEQ0879
NP_001103376.1	SEQ0878
XP_004429181.1	SEQ0877
XP_008667568.1	SEQ0688
XP_004152741.1	SEQ0875
XP_007185119.1	SEQ0874
XP_008538689.1	SEQ0873
XP_008577181.1	SEQ0839
XP_005866437.1	SEQ0871
XP_009211475.1	SEQ0689
XP_008577174.1	SEQ0838
XP_001655660.1	SEQ0789
XP_008702885.1	SEQ0788
XP_006242491.1	SEQ0079
XP_006242490.1	SEQ0078
XP_005397237.1	SEQ0570
XP_004917796.1	SEQ0028
XP_004917795.1	SEQ0029
XP_007141890.1	SEQ0383
XP_004141127.1	SEQ0382
XP_008667567.1	SEQ0385
XP_008349898.1	SEQ0384
XP_006012627.1	SEQ0387
XP_004978557.1	SEQ0386
XP_008214051.1	SEQ0020
XP_008214050.1	SEQ0021
NP_001025646.1	SEQ0022
XP_008799297.1	SEQ0023
XP_004531285.1	SEQ0024
XP_004586145.1	SEQ0025
XP_010024183.1	SEQ0026
XP_003567159.1	SEQ0027
XP_005392394.1	SEQ0594
XP_005392393.1	SEQ0595
XP_008192424.1	SEQ0596
XP_005233211.1	SEQ0597
XP_006564472.1	SEQ0590
XP_006564471.1	SEQ0591
XP_005392392.1	SEQ0592
XP_005392391.1	SEQ0593
XP_005325111.1	SEQ0598
XP_005325110.1	SEQ0599
XP_001988838.1	SEQ0861
XP_008654200.1	SEQ0792
XP_008668067.1	SEQ0808
XP_008231064.1	SEQ0809
XP_003602894.1	SEQ0154
XP_007125797.1	SEQ0155
XP_005514793.1	SEQ0156
XP_005304660.1	SEQ0157
XP_006203124.1	SEQ0150
NP_001061700.1	SEQ0151
XP_007999071.1	SEQ0152
XP_007999073.1	SEQ0153
XP_004577071.1	SEQ0653
XP_004577072.1	SEQ0652
XP_007190464.1	SEQ0651
XP_008837010.1	SEQ0650
XP_004588108.1	SEQ0158
XP_009909308.1	SEQ0159
XP_004229058.1	SEQ0655
XP_006634044.1	SEQ0654
XP_008214047.1	SEQ0802
XP_005679934.1	SEQ0720
XP_004017749.1	SEQ0803
NP_609152.1	SEQ0727
XP_006921302.1	SEQ0800
XP_008214049.1	SEQ0801
NP_001007151.1	SEQ0806
NP_565672.1	SEQ0681
XP_009122286.1	SEQ0807
NP_001132990.1	SEQ0730
XP_006737140.1	SEQ0731
XP_006373199.1	SEQ0732
XP_004701515.1	SEQ0733
XP_005335886.1	SEQ0734
XP_005335885.1	SEQ0735
XP_008810974.1	SEQ0736
XP_007954954.1	SEQ0737
XP_007954955.1	SEQ0738
XP_003245358.1	SEQ0739
XP_002514055.1	SEQ0805
NP_001132989.1	SEQ0729
XP_003728309.1	SEQ0728
XP_008204462.1	SEQ0820
XP_006839261.1	SEQ0571
XP_007947694.1	SEQ0370
XP_004014676.1	SEQ0371
XP_006185917.1	SEQ0372
XP_003904686.2	SEQ0373
XP_009485292.1	SEQ0374
XP_007185118.1	SEQ0375
XP_006151719.1	SEQ0376
XP_007083964.1	SEQ0377
XP_006623049.1	SEQ0378
XP_007136326.1	SEQ0379
NP_001155644.1	SEQ0279
XP_007147120.1	SEQ0278
XP_004372583.1	SEQ0541
XP_002529947.1	SEQ0540
XP_007185393.1	SEQ0547
XP_007185394.1	SEQ0546
XP_007185395.1	SEQ0545
XP_002307335.2	SEQ0544
NP_723813.1	SEQ0271
XP_008790727.1	SEQ0270
XP_004649960.1	SEQ0273
XP_008218166.1	SEQ0272
XP_007645960.1	SEQ0275
XP_007645959.1	SEQ0274
XP_008917793.1	SEQ0277
XP_008198431.1	SEQ0276
NP_001079500.1	SEQ0785
XP_007035485.1	SEQ0784
XP_009211480.1	SEQ0787
NP_956291.1	SEQ0786
XP_001774208.1	SEQ0428
XP_006283874.1	SEQ0429
XP_006993594.1	SEQ0783
NP_059347.2	SEQ0782
XP_003501069.1	SEQ0424
XP_004698371.1	SEQ0425
XP_006881831.1	SEQ0426
XP_005796967.1	SEQ0427
XP_007125798.1	SEQ0420
XP_008381591.1	SEQ0421
XP_008381592.1	SEQ0422
XP_008381593.1	SEQ0423
XP_010086876.1	SEQ0183
XP_004329475.1	SEQ0182
XP_004679853.1	SEQ0181
XP_004467518.1	SEQ0180
XP_003311808.1	SEQ0187
NP_001146621.1	SEQ0186
XP_006134677.1	SEQ0185
XP_002870655.1	SEQ0184
XP_002877005.1	SEQ0189
XP_003831363.1	SEQ0188
XP_008060127.1	SEQ0286
XP_009140065.1	SEQ0620
XP_006203123.1	SEQ0491
XP_008464954.1	SEQ0490
XP_009390208.1	SEQ0493
XP_009211479.1	SEQ0492
NP_001019951.1	SEQ0495
XP_004403793.1	SEQ0494
NP_198923.2	SEQ0497
XP_007078087.1	SEQ0496
XP_002302370.2	SEQ0499
XP_004305427.1	SEQ0498
XP_006929737.1	SEQ0821
XP_004858135.1	SEQ0621
XP_007651363.1	SEQ0699
XP_007015564.1	SEQ0698
XP_009236153.1	SEQ0697
XP_008198430.1	SEQ0696
XP_007206761.1	SEQ0695
XP_007216340.1	SEQ0694
XP_004163953.1	SEQ0693
XP_004687520.1	SEQ0692
XP_006054259.1	SEQ0691
XP_002285663.1	SEQ0690
XP_005392147.1	SEQ0118
XP_009129463.1	SEQ0119
XP_001970198.1	SEQ0053
XP_005260581.1	SEQ0052
XP_008475483.1	SEQ0055
XP_006443467.1	SEQ0054
NP_001167729.1	SEQ0057
XP_009016641.1	SEQ0056
XP_006767390.1	SEQ0110
XP_006767391.1	SEQ0111
XP_004032915.1	SEQ0112
XP_003395928.1	SEQ0113
XP_004090133.1	SEQ0114
XP_007885184.1	SEQ0115
XP_003425906.1	SEQ0116
XP_003408397.1	SEQ0117
XP_006110218.1	SEQ0810
XP_007185117.1	SEQ0361
XP_002926647.1	SEQ0360
XP_009592226.1	SEQ0604
XP_002643208.1	SEQ0605
XP_002532469.1	SEQ0606
XP_007641279.1	SEQ0607
XP_003411807.1	SEQ0600
XP_008053528.1	SEQ0601
XP_003553745.1	SEQ0602
XP_005571088.1	SEQ0603
NP_563850.1	SEQ0608
XP_007100345.1	SEQ0609
XP_007947693.1	SEQ0369
XP_008577148.1	SEQ0368
XP_004406267.1	SEQ0239
NP_001169453.1	SEQ0238
XP_004489681.1	SEQ0235
XP_545545.2	SEQ0234
XP_004032914.1	SEQ0237
XP_009378077.1	SEQ0236
XP_005652628.1	SEQ0231
XP_005362924.1	SEQ0230
XP_009002129.1	SEQ0233
XP_006860072.1	SEQ0232
XP_008954934.1	SEQ0460
XP_008954937.1	SEQ0461
XP_004296266.1	SEQ0462
XP_008673181.1	SEQ0463
XP_010103747.1	SEQ0464
XP_003601344.1	SEQ0465
XP_002325855.2	SEQ0466
XP_007030026.1	SEQ0467
XP_003523789.1	SEQ0468
XP_006972543.1	SEQ0469
XP_004299735.1	SEQ0749
XP_009770304.1	SEQ0748
XP_005293658.1	SEQ0741
XP_004238005.1	SEQ0740
XP_006346553.1	SEQ0743
XP_005293659.1	SEQ0742
XP_007999074.1	SEQ0745
XP_007999076.1	SEQ0744
XP_005307777.1	SEQ0747
XP_591710.5	SEQ0746
XP_002759045.1	SEQ0639
XP_008847113.1	SEQ0532
XP_002088591.1	SEQ0533
XP_003988822.1	SEQ0504
NP_004593.2	SEQ0781
XP_007185120.1	SEQ0358
XP_007999079.1	SEQ0309
XP_003242690.1	SEQ0308
XP_008205155.1	SEQ0359
XP_008810977.1	SEQ0301
XP_008810978.1	SEQ0300
NP_003681.1	SEQ0303
NP_004169.3	SEQ0302
XP_009768747.1	SEQ0305
XP_002752581.1	SEQ0304
XP_003244986.1	SEQ0307
XP_001964948.1	SEQ0306
XP_003902917.2	SEQ0903
XP_009211478.1	SEQ0902
XP_006921962.1	SEQ0901
XP_008001617.1	SEQ0900
NP_055208.2	SEQ0518
NP_001157853.1	SEQ0519
XP_003520829.1	SEQ0905
NP_001069146.2	SEQ0780
XP_001749379.1	SEQ0514
XP_009408485.1	SEQ0515
XP_009408486.1	SEQ0516
XP_005246978.1	SEQ0517
XP_008942806.1	SEQ0510
XP_008942807.1	SEQ0511
XP_008959724.1	SEQ0512
XP_004697573.1	SEQ0513
XP_009555101.1	SEQ0868
XP_002512890.1	SEQ0538
XP_005902177.1	SEQ0876
XP_003906509.1	SEQ0864
XP_010012403.1	SEQ0865
XP_006371174.1	SEQ0866
XP_004637607.1	SEQ0539
XP_008338962.1	SEQ0860
XP_005635214.1	SEQ0350
XP_005742509.1	SEQ0862
XP_002272597.2	SEQ0863
XP_008342962.1	SEQ0648
XP_003485505.1	SEQ0351
XP_003698324.1	SEQ0649
XP_006943337.1	SEQ0357
XP_004330680.1	SEQ0015
XP_001942593.2	SEQ0014
NP_001128425.1	SEQ0017
XP_004330679.1	SEQ0016
XP_001110800.1	SEQ0011
XP_007198871.1	SEQ0010
XP_002430935.1	SEQ0013
NP_001039335.1	SEQ0012
XP_006059643.1	SEQ0813
XP_007078088.1	SEQ0019
XP_008657424.1	SEQ0018
XP_003252961.1	SEQ0840
XP_004429182.1	SEQ0398
XP_004372586.1	SEQ0399
NP_001065557.1	SEQ0396
XP_009046105.1	SEQ0397
XP_006623051.1	SEQ0394
XP_005675970.1	SEQ0395
XP_009983783.1	SEQ0392
XP_006623050.1	SEQ0393
XP_003592251.1	SEQ0390
XP_002465966.1	SEQ0391
XP_006447006.1	SEQ0640
XP_006564470.1	SEQ0405
XP_004090811.1	SEQ0641
XP_005397238.1	SEQ0569
XP_006757035.1	SEQ0870
XP_010097928.1	SEQ0568
XP_009398510.1	SEQ0848
XP_009026566.1	SEQ0849
XP_004047201.1	SEQ0161
XP_004047203.1	SEQ0160
XP_004047200.1	SEQ0163
XP_004374022.1	SEQ0162
NP_033345.2	SEQ0165
XP_009280913.1	SEQ0164
XP_004819038.1	SEQ0167
XP_003692250.1	SEQ0166
XP_004462532.1	SEQ0169
XP_004819039.1	SEQ0168
XP_003433515.1	SEQ0642
XP_004149792.1	SEQ0643
XP_009930762.1	SEQ0644
XP_003106865.1	SEQ0645
XP_002088002.1	SEQ0646
XP_006860073.1	SEQ0647
XP_007100344.1	SEQ0563
XP_003597250.1	SEQ0562
XP_007179533.1	SEQ0051
XP_005206213.1	SEQ0907
XP_006852918.1	SEQ0050
XP_008142351.1	SEQ0709
NP_001126609.1	SEQ0708
NP_001188796.1	SEQ0705
XP_004494662.1	SEQ0704
XP_002298650.2	SEQ0707
XP_005346675.1	SEQ0706
NP_599150.1	SEQ0701
XP_009601534.1	SEQ0700
XP_007635791.1	SEQ0703
XP_004062387.1	SEQ0702
XP_006030631.1	SEQ0804
XP_008186620.1	SEQ0059
XP_004663934.1	SEQ0058
XP_008994349.1	SEQ0752
XP_007999087.1	SEQ0817
XP_001782891.1	SEQ0824
XP_001504588.1	SEQ0753
XP_007081449.1	SEQ0266
XP_008254761.1	SEQ0267
XP_004774655.1	SEQ0264
XP_008348598.1	SEQ0265
XP_002977089.1	SEQ0262
XP_003427268.1	SEQ0263
XP_005985113.1	SEQ0260
XP_006883966.1	SEQ0261
XP_006182488.1	SEQ0345
XP_004014675.1	SEQ0344
XP_004288491.1	SEQ0347
XP_002270719.2	SEQ0346
XP_005436191.1	SEQ0341
XP_009316740.1	SEQ0340
XP_006560091.1	SEQ0268
XP_004284031.1	SEQ0269
XP_007100342.1	SEQ0550
XP_006482141.1	SEQ0551
XP_003126242.1	SEQ0552
XP_008148556.1	SEQ0553
XP_010201690.1	SEQ0554
XP_008229016.1	SEQ0555
XP_008229015.1	SEQ0556
NP_001182008.1	SEQ0454
NP_035620.1	SEQ0558
XP_004762410.1	SEQ0559
XP_004716928.1	SEQ0812
XP_004267421.1	SEQ0419
XP_003568923.1	SEQ0418
XP_008550996.1	SEQ0790
XP_006993595.1	SEQ0791
XP_007069838.1	SEQ0796
XP_007069839.1	SEQ0797
XP_007645961.1	SEQ0794
XP_005604756.1	SEQ0795
XP_006338046.1	SEQ0411
XP_005569376.1	SEQ0410
XP_008210185.1	SEQ0413
XP_002276654.1	SEQ0412
XP_008012744.1	SEQ0415
XP_008012738.1	SEQ0414
XP_005074475.1	SEQ0417
XP_008012764.1	SEQ0416
XP_005006494.1	SEQ0758
XP_004977603.1	SEQ0452
XP_007018243.1	SEQ0190
XP_007018244.1	SEQ0191
XP_002525711.1	SEQ0192
XP_005663083.1	SEQ0193
XP_003939290.1	SEQ0194
XP_005663082.1	SEQ0195
XP_005456446.1	SEQ0196
XP_966668.1	SEQ0197
XP_006855446.1	SEQ0198
XP_006182489.1	SEQ0199
NP_001266698.1	SEQ0872
XP_002918870.1	SEQ0822
XP_009589988.1	SEQ0299
XP_002442213.1	SEQ0298
XP_009342021.1	SEQ0293
NP_001082830.1	SEQ0292
XP_006575499.1	SEQ0291
XP_008388627.1	SEQ0290
XP_004306313.1	SEQ0297
XP_001106036.1	SEQ0296
XP_004889396.1	SEQ0295
XP_009116940.1	SEQ0294
XP_004746295.1	SEQ0895
XP_004426734.1	SEQ0389
XP_008048460.1	SEQ0897
XP_008457067.1	SEQ0896
XP_008457068.1	SEQ0891
XP_002003760.1	SEQ0890
XP_006974777.1	SEQ0488
XP_008556948.1	SEQ0388
XP_007885183.1	SEQ0486
XP_007885185.1	SEQ0487
XP_007548883.1	SEQ0484
XP_007885182.1	SEQ0485
XP_004663935.1	SEQ0482
XP_004053284.1	SEQ0483
XP_006788503.1	SEQ0480
XP_003433715.2	SEQ0481
XP_007185392.1	SEQ0125
XP_007641281.1	SEQ0124
XP_006880530.1	SEQ0127
XP_006880529.1	SEQ0126
NP_001253237.1	SEQ0121
XP_007936520.1	SEQ0120
XP_003572154.1	SEQ0123
XP_003745376.1	SEQ0122
XP_004774652.1	SEQ0684
XP_004774651.1	SEQ0685
XP_004774650.1	SEQ0686
XP_002433902.1	SEQ0687
XP_008457066.1	SEQ0129
XP_004501656.1	SEQ0128
XP_001655380.1	SEQ0682
XP_004774653.1	SEQ0683
XP_009390204.1	SEQ0048
XP_010203140.1	SEQ0049
XP_009390203.1	SEQ0046
XP_009334415.1	SEQ0047
XP_008444917.1	SEQ0044
XP_009110809.1	SEQ0045
XP_008326104.1	SEQ0042
XP_008406704.1	SEQ0043
XP_008545193.1	SEQ0040
XP_009077794.1	SEQ0041
XP_008545195.1	SEQ0825
XP_009587251.1	SEQ0826
XP_005869223.1	SEQ0631
XP_005869222.1	SEQ0630
XP_003577147.1	SEQ0633
XP_009919263.1	SEQ0632
XP_005192567.1	SEQ0635
XP_005192565.1	SEQ0634
XP_005613115.1	SEQ0637
XP_006405396.1	SEQ0636
XP_008362468.1	SEQ0380
XP_003541993.1	SEQ0638
XP_009111540.1	SEQ0836
XP_003355458.1	SEQ0827
XP_009638150.1	SEQ0228
XP_006860074.1	SEQ0229
XP_009246090.1	SEQ0222
XP_002445448.1	SEQ0223
XP_008048461.1	SEQ0220
XP_008048462.1	SEQ0221
XP_003973536.1	SEQ0226
XP_005980923.1	SEQ0227
XP_002923310.1	SEQ0224
XP_005857800.1	SEQ0225
XP_004601595.1	SEQ0756
XP_002512276.1	SEQ0757
XP_001504584.1	SEQ0754
XP_009148271.1	SEQ0755
XP_006169145.1	SEQ0459
XP_006169146.1	SEQ0458
XP_003932604.1	SEQ0750
XP_007888271.1	SEQ0751
XP_002167363.2	SEQ0455
XP_006760639.1	SEQ0099
XP_006169147.1	SEQ0457
XP_004746288.1	SEQ0456
XP_001898061.1	SEQ0451
XP_004637959.1	SEQ0450
NP_001182007.1	SEQ0453
XP_009453793.1	SEQ0313
XP_003447341.1	SEQ0316
XP_004311473.1	SEQ0317
XP_007179531.1	SEQ0314
XP_007179530.1	SEQ0315
XP_001659426.1	SEQ0312
XP_006760638.1	SEQ0098
XP_005563600.1	SEQ0310
XP_006194629.1	SEQ0311
XP_005866265.1	SEQ0095
NP_001157857.1	SEQ0094
XP_009383401.1	SEQ0097
NP_001157855.1	SEQ0096
XP_004618812.1	SEQ0091
XP_009582895.1	SEQ0090
XP_005866266.1	SEQ0093
XP_010110932.1	SEQ0092
NP_001285893.1	SEQ0318
XP_007471599.1	SEQ0259
XP_004289617.1	SEQ0258
XP_004970124.1	SEQ0257
XP_008959722.1	SEQ0256
XP_008959723.1	SEQ0255
XP_008959725.1	SEQ0254
XP_007935608.1	SEQ0253
XP_007935529.1	SEQ0252
XP_005689127.1	SEQ0251
XP_005689125.1	SEQ0250
XP_004490867.1	SEQ0529
XP_004490868.1	SEQ0528
XP_006904578.1	SEQ0912
XP_005563596.1	SEQ0913
XP_001861946.1	SEQ0914
XP_003988820.1	SEQ0915
XP_007453780.1	SEQ0916
XP_008556947.1	SEQ0917
XP_007518230.1	SEQ0521
NP_001157854.1	SEQ0520
XP_008833794.1	SEQ0523
XP_007518229.1	SEQ0522
XP_005269173.1	SEQ0525
XP_008833793.1	SEQ0524
XP_008205158.1	SEQ0527
XP_005269174.1	SEQ0526
XP_007031948.1	SEQ0859
XP_005188138.1	SEQ0858
XP_006623046.1	SEQ0851
XP_003398995.1	SEQ0850
XP_975506.3	SEQ0853
XP_008192229.1	SEQ0852
XP_008574156.1	SEQ0855
XP_006623048.1	SEQ0854
XP_005188137.1	SEQ0857
XP_008574149.1	SEQ0856
XP_005654309.1	SEQ0002
XP_003592247.1	SEQ0003
XP_006030708.1	SEQ0841
XP_007258025.1	SEQ0001
XP_009390205.1	SEQ0006
XP_009390206.1	SEQ0007
XP_003592245.1	SEQ0004
XP_002892518.1	SEQ0005
XP_005635216.1	SEQ0349
XP_009390207.1	SEQ0008
XP_005740117.1	SEQ0009
XP_005635217.1	SEQ0348
XP_006433812.1	SEQ0910
XP_006904577.1	SEQ0911
XP_009589989.1	SEQ0659
XP_004679854.1	SEQ0675
NP_001096783.1	SEQ0674
XP_006883967.1	SEQ0677
XP_004476909.1	SEQ0658
XP_005688697.1	SEQ0671
XP_006185916.1	SEQ0343
XP_008813227.1	SEQ0673
XP_009364567.1	SEQ0672
XP_002051657.1	SEQ0342
XP_008557315.1	SEQ0679
XP_008853560.1	SEQ0678
XP_001628700.1	SEQ0077
XP_009802628.1	SEQ0076
XP_008379082.1	SEQ0075
XP_006499134.1	SEQ0074
NP_001065960.1	SEQ0073
XP_009399246.1	SEQ0072
XP_004467519.1	SEQ0178
XP_004467517.1	SEQ0179
XP_006395502.1	SEQ0176
XP_002275052.2	SEQ0177
XP_003708042.1	SEQ0174
NP_001128815.1	SEQ0175
XP_004637610.1	SEQ0172
XP_003467856.2	SEQ0173
XP_004637609.1	SEQ0170
XP_008629269.1	SEQ0171
XP_004547760.1	SEQ0918
XP_004746293.1	SEQ0894
XP_003787730.1	SEQ0815
XP_004476908.1	SEQ0657
XP_008229013.1	SEQ0557
XP_004476907.1	SEQ0656
XP_006119509.1	SEQ0718
XP_008253888.1	SEQ0719
XP_007546585.1	SEQ0712
XP_004236425.1	SEQ0713
XP_008810976.1	SEQ0710
XP_008481311.1	SEQ0711
NP_001150455.1	SEQ0716
XP_006119508.1	SEQ0717
XP_004634775.1	SEQ0714
XP_002271134.2	SEQ0715
XP_005797687.1	SEQ0904
XP_004476906.1	SEQ0213
XP_004476902.1	SEQ0212
XP_004476903.1	SEQ0211
XP_004476904.1	SEQ0210
XP_005192571.1	SEQ0217
XP_009453791.1	SEQ0216
XP_009762406.1	SEQ0215
XP_005635215.1	SEQ0214
XP_006291418.1	SEQ0352
XP_004557837.1	SEQ0353
XP_005192569.1	SEQ0219
XP_005192568.1	SEQ0218
XP_006881812.1	SEQ0356
XP_002036114.1	SEQ0109
NP_001154686.1	SEQ0354
NP_036001.1	SEQ0355
XP_005569375.1	SEQ0406
XP_005324711.1	SEQ0407
XP_006788502.1	SEQ0404
XP_008464955.1	SEQ0108
XP_004372582.1	SEQ0402
XP_006210279.1	SEQ0403
XP_004372584.1	SEQ0400
XP_004372585.1	SEQ0401
XP_010021864.1	SEQ0565
XP_002436884.1	SEQ0564
XP_007487031.1	SEQ0567
XP_005604757.1	SEQ0566
XP_005604758.1	SEQ0561
XP_002442665.1	SEQ0560
XP_005569374.1	SEQ0408
XP_006338047.1	SEQ0409
XP_007999083.1	SEQ0819
XP_007999085.1	SEQ0818
XP_008138989.1	SEQ0769
XP_003478572.1	SEQ0768
XP_003800089.1	SEQ0767
XP_004231990.1	SEQ0766
XP_003961944.1	SEQ0765
XP_001503607.1	SEQ0764
XP_003764057.1	SEQ0763
XP_003790485.1	SEQ0762
XP_003921869.1	SEQ0761
XP_003921868.1	SEQ0760
XP_002456419.1	SEQ0828
XP_008662101.1	SEQ0829
XP_009952918.1	SEQ0798
XP_009952917.1	SEQ0799
XP_009815046.1	SEQ0909
XP_004663936.1	SEQ0068
NP_189329.3	SEQ0381
XP_009344210.1	SEQ0069
XP_004653340.1	SEQ0329
XP_004653341.1	SEQ0328
XP_008381590.1	SEQ0327
XP_007635789.1	SEQ0326
XP_008341261.1	SEQ0325
XP_004081822.1	SEQ0324
XP_008148555.1	SEQ0323
XP_008685414.1	SEQ0322
XP_004370318.1	SEQ0321
XP_008942809.1	SEQ0320
XP_008060126.1	SEQ0288
XP_008388626.1	SEQ0289
XP_006582649.1	SEQ0908
XP_001774226.1	SEQ0280
XP_008837015.1	SEQ0281
XP_008981022.1	SEQ0282
XP_006446420.1	SEQ0283
XP_009453797.1	SEQ0284
XP_006468839.1	SEQ0285
XP_004370320.1	SEQ0319
XP_009364568.1	SEQ0287
XP_010036237.1	SEQ0882
NP_445888.1	SEQ0883
XP_008136969.1	SEQ0880
XP_008219244.1	SEQ0881
XP_008012726.1	SEQ0886
XP_008012733.1	SEQ0887
NP_001032405.1	SEQ0884
XP_006783489.1	SEQ0885
XP_002747678.1	SEQ0888
XP_006564473.1	SEQ0889
XP_004819041.1	SEQ0823
XP_007163397.1	SEQ0814
XP_004436341.1	SEQ0132
XP_004436344.1	SEQ0133
XP_004868198.1	SEQ0130
XP_004436343.1	SEQ0131
XP_005569372.1	SEQ0136
XP_005569371.1	SEQ0137
XP_006054258.1	SEQ0134
XP_005569369.1	SEQ0135
XP_005569373.1	SEQ0138
XP_005392390.1	SEQ0139
XP_004894207.1	SEQ0039
XP_004406266.1	SEQ0038
XP_007114865.1	SEQ0033
XP_008589473.1	SEQ0032
XP_007954953.1	SEQ0031
XP_004917794.1	SEQ0030
XP_519808.2	SEQ0037
XP_007114866.1	SEQ0036
XP_007114867.1	SEQ0035
XP_007114864.1	SEQ0034
XP_002972965.1	SEQ0587
XP_002612924.1	SEQ0586
XP_004161611.1	SEQ0585
XP_006866749.1	SEQ0584
XP_002078549.1	SEQ0583
XP_006175053.1	SEQ0582
XP_006489152.1	SEQ0581
NP_001030113.1	SEQ0580
XP_004762404.1	SEQ0589
XP_004436345.1	SEQ0588
XP_008577166.1	SEQ0837
XP_003526553.1	SEQ0147
XP_004884608.1	SEQ0146
XP_004960271.1	SEQ0145
XP_005182770.1	SEQ0144
XP_005066763.1	SEQ0143
XP_002431920.1	SEQ0142
XP_005065183.1	SEQ0141
XP_007146428.1	SEQ0140
XP_004982837.1	SEQ0626
XP_008139381.1	SEQ0627
XP_003908560.2	SEQ0624
XP_004674539.1	SEQ0625
XP_007538473.1	SEQ0622
XP_004858137.1	SEQ0623
XP_003700586.1	SEQ0149
XP_007433245.1	SEQ0148
XP_008183788.1	SEQ0628
XP_010025092.1	SEQ0835
XP_010012400.1	SEQ0577
XP_006619995.1	SEQ0723
XP_008673182.1	SEQ0722
XP_002712359.1	SEQ0448
XP_004637960.1	SEQ0449
XP_008273032.1	SEQ0680
XP_004583222.1	SEQ0726
XP_005723577.1	SEQ0725
XP_004251137.1	SEQ0724
NP_001103375.1	SEQ0442
XP_003252959.1	SEQ0443
XP_006357775.1	SEQ0440
XP_002587993.1	SEQ0441
XP_006430634.1	SEQ0446
XP_004973299.1	SEQ0447
XP_006981886.1	SEQ0444
XP_006981885.1	SEQ0445
XP_005679933.1	SEQ0721
XP_007222869.1	SEQ0834
XP_006402340.1	SEQ0363
NP_001134804.1	SEQ0362
XP_008833789.1	SEQ0088
XP_008833792.1	SEQ0089
XP_008577156.1	SEQ0367
XP_005498234.1	SEQ0366
XP_003759756.1	SEQ0365
NP_191839.2	SEQ0364
XP_008381323.1	SEQ0082
XP_003626369.1	SEQ0083
XP_004502017.1	SEQ0080
XP_003148333.1	SEQ0081
XP_005067385.1	SEQ0086
XP_006581509.1	SEQ0087
XP_002065161.1	SEQ0084
XP_009599831.1	SEQ0085
XP_002319708.2	SEQ0536
XP_005325284.1	SEQ0537
XP_004403957.1	SEQ0534
XP_008353802.1	SEQ0535
XP_006846775.1	SEQ0248
XP_010168935.1	SEQ0249
XP_003136724.1	SEQ0530
NP_001130203.1	SEQ0531
XP_001497407.4	SEQ0244
XP_006139866.1	SEQ0245
XP_004660350.1	SEQ0246
XP_006661418.1	SEQ0247
XP_003942677.1	SEQ0240
XP_003707787.1	SEQ0241
XP_009554039.1	SEQ0242
XP_008317929.1	SEQ0243
XP_005006495.1	SEQ0846
NP_001085574.1	SEQ0847
XP_004374021.1	SEQ0844
XP_005006493.1	SEQ0845
XP_004068726.1	SEQ0842
XP_006472449.1	SEQ0843
XP_007141892.1	SEQ0439
XP_004274291.1	SEQ0438
XP_006273417.1	SEQ0437
XP_009028207.1	SEQ0436
NP_001124896.1	SEQ0435
XP_008833790.1	SEQ0434
XP_004692548.1	SEQ0433
XP_009211476.1	SEQ0432
XP_009211477.1	SEQ0431
XP_006921960.1	SEQ0430
XP_005611305.1	SEQ0816
XP_010088015.1	SEQ0616
XP_006564474.1	SEQ0892
XP_006929738.1	SEQ0610
NP_001033903.1	SEQ0662
XP_008847116.1	SEQ0663
XP_004894208.1	SEQ0660
XP_009346245.1	SEQ0661
XP_005613118.1	SEQ0666
XP_009111541.1	SEQ0667
XP_004006340.1	SEQ0664
XP_004006341.1	SEQ0665
XP_007065877.1	SEQ0668
XP_008959721.1	SEQ0669
XP_004375638.1	SEQ0064
XP_007475833.1	SEQ0065
XP_005397239.1	SEQ0066
XP_005397240.1	SEQ0067
XP_005452952.1	SEQ0060
XP_005452953.1	SEQ0061
XP_005944378.1	SEQ0062
XP_005452954.1	SEQ0063
XP_008696247.1	SEQ0103
XP_004403959.1	SEQ0102
XP_002739212.1	SEQ0101
XP_004403958.1	SEQ0100
XP_004280617.1	SEQ0107
XP_004280616.1	SEQ0106
XP_008696250.1	SEQ0105
XP_008696249.1	SEQ0104
XP_004170549.1	SEQ0793
XP_004746294.1	SEQ0893
XP_006880531.1	SEQ0489
XP_006433111.1	SEQ0811
XP_004274292.1	SEQ0906
XP_009769080.1	SEQ0617
XP_004047204.1	SEQ0543
XP_009367071.1	SEQ0615
XP_005362923.1	SEQ0614
XP_004637608.1	SEQ0613
XP_008988959.1	SEQ0612
XP_006844577.1	SEQ0611
XP_007613461.1	SEQ0542
XP_008001618.1	SEQ0899
XP_005869221.1	SEQ0629
XP_010019560.1	SEQ0619
XP_006757034.1	SEQ0618
XP_006644779.1	SEQ0676
XP_006175052.1	SEQ0759
XP_004970123.1	SEQ0670
