# Supplementary material for: Convergence of Domain Architecture, Structure, and Ligand Affinity in Animal and Plant RNA-Binding Proteins
Source: Mol Biol Evol. 2017 Feb 25;34(6):1429–44. doi: 10.1093/molbev/msx090 (PMC5435087; doi:10.1093/molbev/msx090)
Supplement: Supplementary Data [file msx090_Supp.zip › full_trees.nexus.txt]

#NEXUS
BEGIN TREES;
 TREE aligned_clustalw.coredomains [&U] = (((719978331_Nelumbo_nucifera:0.03933,(((743863326_Elaeis_guineensis:0.01287,((743802890_Elaeis_guineensis:0.0,743802872_Elaeis_guineensis:0.0):0.00649,((475530025_Aegilops_tauschii:0.00053,(326495676_Hordeum_vulgare:0.00055,474086540_Triticum_urartu:0.00643)0.835:0.00635)0.981:0.05344,(((215764986_Oryza_sativa:0.0,222641889_Oryza_sativa:0.0,322518582_gi|322518582|sp|B7E3211|DRB5_ORYSJ:0.0,125564316_Oryza_sativa:0.0):0.00055,40788412_Oryza_sativa:0.02078)0.000:0.00053,(573958423_Oryza_brachyantha:0.00053,(670372533_Zea_mays:0.0,670372531_Zea_mays:0.0,195641916_Zea_mays:0.0):0.04562)0.360:0.00629)0.872:0.02160)0.997:0.09010)0.370:0.00639)0.000:0.00055,(672134164_Phoenix_dactylifera:0.0,672187001_Phoenix_dactylifera:0.0):0.00055)0.983:0.03336,719982879_Nelumbo_nucifera:0.01965)0.069:0.00055)0.592:0.01113,((719973409_Nelumbo_nucifera:0.00055,(((((568871976_Citrus_sinensis:0.0,641856296_Citrus_sinensis:0.0):0.03767,901792730_Zostera_marina:0.08549)0.695:0.02772,((695024091_Musa_acuminata:0.0,102139807_Musa_acuminata:0.0):0.03105,((661897202_Coffea_canephora:0.12601,(743856239_Elaeis_guineensis:0.0,743856235_Elaeis_guineensis:0.0):0.01609)0.907:0.02595,(573943359_Oryza_brachyantha:0.00653,(721640428_Brachypodium_distachyon:0.03263,((413917728_Zea_mays:0.0,226498844_Zea_mays:0.0):0.03345,514742962_Setaria_italica:0.00616)0.759:0.00827)0.753:0.00608)0.984:0.03468)0.850:0.00054)0.871:0.01595)0.229:0.00881,(((567881105_Citrus_clementina:0.06671,(743919593_Populus_euphratica:0.01318,(729317248_Cleome_hassleriana:0.0,729317245_Cleome_hassleriana:0.0):0.07567)0.952:0.00278)0.971:0.00337,((702448437_Eucalyptus_grandis:0.05771,((823264480_Gossypium_raimondii:0.04838,((823196435_Gossypium_raimondii:0.0,823196432_Gossypium_raimondii:0.0):0.00636,728814057_Gossypium_arboreum:0.00055)0.873:0.01634)0.698:0.00703,(388495920_Lotus_japonicus:0.01282,((593693166_Phaseolus_vulgaris:0.00691,((734320757_Glycine_soja:0.0,955313363_Glycine_max:0.0):0.00055,(734425552_Glycine_soja:0.00055,356571155_Glycine_max:0.00636)0.889:0.00635)0.808:0.00639)0.806:0.00642,(357512161_Medicago_truncatula:0.01177,502113473_Cicer_arietinum:0.01904)0.914:0.02157)0.000:0.00054)0.985:0.03886)0.951:0.00055)0.907:0.01268,802757631_Jatropha_curcas:0.02539)0.782:0.00054)0.780:0.00771,((731416607_Vitis_vinifera:0.0,298204936_Vitis_vinifera:0.0):0.02358,(731328214_Beta_vulgaris:0.05054,902213091_Spinacia_oleracea:0.03866)0.889:0.03465)0.175:0.01083)0.792:0.01458)0.102:0.01200,(590660761_Theobroma_cacao:0.02659,225432380_Vitis_vinifera:0.04666)0.760:0.01114)0.763:0.00831)0.901:0.02154,(((548847048_Amborella_trichopoda:0.0,769811639_Amborella_trichopoda:0.0):0.05118,(769798757_Amborella_trichopoda:0.00055,548859212_Amborella_trichopoda:0.00054)0.999:0.09456)0.049:0.01304,((168043471_Physcomitrella_patens:0.02361,(168043507_Physcomitrella_patens:0.02511,168048373_Physcomitrella_patens:0.00054)0.836:0.01697)0.949:0.05742,(((((763813912_Gossypium_raimondii:0.26823,147856819_Vitis_vinifera:0.31427)0.848:0.06591,(((922375602_Medicago_truncatula:0.64243,(593702175_Phaseolus_vulgaris:0.33454,567908213_Citrus_clementina:0.21079)0.827:0.06886)0.388:0.07187,670384701_Zea_mays:0.54377)0.995:0.34232,(((848876030_Mimulus_guttatus:0.0,604331142_Mimulus_guttatus:0.0):0.13976,747085995_Sesamum_indicum:0.09642)0.998:0.25053,((694438570_Pyrus_x:0.08823,764565173_Fragaria_vesca:0.11932)0.946:0.08309,((566188159_Populus_trichocarpa:0.01331,743796222_Populus_euphratica:0.00054)0.995:0.17122,((734309775_Glycine_soja:0.06947,(593691717_Phaseolus_vulgaris:0.03264,920710193_Vigna_angularis:0.05833)0.951:0.07434)1.000:0.29382,(590585930_Theobroma_cacao:0.04273,((823123881_Gossypium_raimondii:0.0,763741681_Gossypium_raimondii:0.0,823123879_Gossypium_raimondii:0.0):0.03025,728848536_Gossypium_arboreum:0.01997)0.994:0.12845)0.979:0.15190)0.403:0.03778)0.966:0.09730)0.855:0.05068)0.891:0.09727)0.000:0.00053)0.978:0.16212,(((116787066_Picea_sitchensis:0.43432,((((661898402_Coffea_canephora:0.28861,902227052_Spinacia_oleracea:0.45500)0.871:0.07368,((723685803_Solanum_lycopersicum:0.0,723685806_Solanum_lycopersicum:0.0):0.17387,(698550740_Nicotiana_sylvestris:0.03648,697185027_Nicotiana_tomentosiformis:0.02622)0.971:0.11685)0.996:0.17943)0.838:0.05453,((641843999_Citrus_sinensis:0.00651,567919300_Citrus_clementina:0.00054)1.000:0.34993,((((((695007324_Musa_acuminata:0.0,695007326_Musa_acuminata:0.0,695007320_Musa_acuminata:0.0,695007322_Musa_acuminata:0.0,695007328_Musa_acuminata:0.0,695007330_Musa_acuminata:0.0):0.37481,((743794512_Elaeis_guineensis:0.0,743794508_Elaeis_guineensis:0.0):0.07127,((672181513_Phoenix_dactylifera:0.0,672181507_Phoenix_dactylifera:0.0,672181509_Phoenix_dactylifera:0.0,672181511_Phoenix_dactylifera:0.0):0.01886,((743758056_Elaeis_guineensis:0.0,743758062_Elaeis_guineensis:0.0,743758060_Elaeis_guineensis:0.0,743758058_Elaeis_guineensis:0.0):0.03152,672206097_Phoenix_dactylifera:0.03860)0.567:0.00055)0.907:0.03922)0.849:0.05042)0.862:0.06925,(769805912_Amborella_trichopoda:0.0,769805910_Amborella_trichopoda:0.0):0.35959)0.826:0.04686,((((731417508_Vitis_vinifera:0.0,359488195_Vitis_vinifera:0.0,731417500_Vitis_vinifera:0.0):0.03326,((703093321_Morus_notabilis:0.02086,703127104_Morus_notabilis:0.11032)0.999:0.18400,((((694412163_Pyrus_x:0.19671,((657978763_Malus_domestica:0.0,694392740_Pyrus_x:0.0):0.00054,658026352_Malus_domestica:0.00054)0.956:0.10985)0.994:0.19660,((848863671_Erythranthe_guttata:0.0,604342269_Mimulus_guttatus:0.0):0.15223,(747098252_Sesamum_indicum:0.0,747098254_Sesamum_indicum:0.0):0.11025)0.995:0.16529)0.900:0.07405,(567876089_Citrus_clementina:0.0,568857173_Citrus_sinensis:0.0,567876087_Citrus_clementina:0.0,641844199_Citrus_sinensis:0.0,641844200_Citrus_sinensis:0.0):0.11681)0.142:0.01729,(590652044_Theobroma_cacao:0.11806,((728815603_Gossypium_arboreum:0.00647,823231732_Gossypium_raimondii:0.03937)1.000:0.00054,(((823205297_Gossypium_raimondii:0.0,763781141_Gossypium_raimondii:0.0,823205315_Gossypium_raimondii:0.0,763781139_Gossypium_raimondii:0.0):0.00055,763781138_Gossypium_raimondii:0.02676)0.919:0.00053,823166184_Gossypium_raimondii:0.12322)0.874:0.00609)0.995:0.11430)0.676:0.03278)0.855:0.03293)0.336:0.02717)0.817:0.02564,(((593490045_Phaseolus_vulgaris:0.0,593490047_Phaseolus_vulgaris:0.0):0.12983,((502096936_Cicer_arietinum:0.00054,502096933_Cicer_arietinum:0.00055)1.000:0.24665,(593490049_Phaseolus_vulgaris:0.08885,((947114678_Glycine_max:0.00055,734389064_Glycine_soja:0.00054)1.000:0.23647,(920703804_Vigna_angularis:0.05075,950983577_Vigna_radiata:0.07075)0.796:0.03299)0.721:0.04180)0.994:0.14408)0.701:0.03181)0.996:0.13589,((((743821400_Populus_euphratica:0.0,743821405_Populus_euphratica:0.0,743821409_Populus_euphratica:0.0):0.12863,661894264_Coffea_canephora:0.17324)0.906:0.04552,((565382916_Solanum_tuberosum:0.00976,460372343_Solanum_lycopersicum:0.02329)0.986:0.10568,(698515503_Nicotiana_sylvestris:0.02208,697102207_Nicotiana_tomentosiformis:0.01855)0.954:0.07470)1.000:0.16573)0.238:0.00054,(802633995_Jatropha_curcas:0.12510,255583419_Ricinus_communis:0.14453)0.924:0.06369)0.073:0.03018)0.763:0.02169)0.635:0.02539,(731316020_Beta_vulgaris:0.17460,902211677_Spinacia_oleracea:0.20268)0.995:0.16226)0.171:0.01816)0.509:0.04746,((((778680845_Cucumis_sativus:0.0,449464150_Cucumis_sativus:0.0,778680848_Cucumis_sativus:0.0):0.03935,(659114468_Cucumis_melo:0.0,659114470_Cucumis_melo:0.0,659114472_Cucumis_melo:0.0):0.04063)1.000:0.32026,729420093_Cleome_hassleriana:0.47613)0.609:0.02917,629085847_Eucalyptus_grandis:0.24045)0.740:0.03893)0.865:0.06191,720059808_Nelumbo_nucifera:0.23302)0.059:0.04110)0.222:0.03768)0.780:0.11317,(((944237224_Setaria_italica:0.0,944237225_Setaria_italica:0.0,514795435_Setaria_italica:0.0):0.09100,(242081359_Sorghum_bicolor:0.07275,((670357787_Zea_mays:0.0,212276238_Zea_mays:0.0):0.00055,414870580_Zea_mays:0.00054)0.972:0.07072)0.961:0.10184)0.967:0.14748,(((115476208_Oryza_sativa:0.0,125561394_Oryza_sativa:0.0):0.17564,573955716_Oryza_brachyantha:0.06160)1.000:0.21984,((357141254_Brachypodium_distachyon:0.0,944062513_Brachypodium_distachyon:0.0):0.09822,(474412010_Triticum_urartu:0.00871,475542034_Aegilops_tauschii:0.00980)0.999:0.14935)0.116:0.03426)0.901:0.10098)0.999:0.38121)0.988:0.33399)0.849:0.12535,(((470127557_Fragaria_vesca:0.18075,(((661884980_Coffea_canephora:0.06114,((((((548856532_Amborella_trichopoda:0.0,769802110_Amborella_trichopoda:0.0):0.15465,(695072549_Musa_acuminata:0.03197,((475436851_Aegilops_tauschii:0.06807,(((226506372_Zea_mays:0.0,670373461_Zea_mays:0.0):0.04603,(387538561_Oryza_sativa:0.07957,242084480_Sorghum_bicolor:0.00055)0.693:0.00650)0.900:0.02203,(475527702_Aegilops_tauschii:0.14690,357155520_Brachypodium_distachyon:0.02487)0.684:0.03093)0.701:0.00336)0.945:0.06124,743769063_Elaeis_guineensis:0.04615)0.691:0.02676)0.865:0.04055)0.718:0.03782,720089679_Nelumbo_nucifera:0.03664)0.719:0.02477,((731366663_Beta_vulgaris:0.0,731366661_Beta_vulgaris:0.0):0.07089,902179602_Spinacia_oleracea:0.10115)0.779:0.03893)0.806:0.02819,((698588222_Nicotiana_sylvestris:0.0,697166787_Nicotiana_tomentosiformis:0.0):0.13871,((565341775_Solanum_tuberosum:0.0,565341777_Solanum_tuberosum:0.0):0.00055,460384614_Solanum_lycopersicum:0.01277)0.989:0.09352)0.948:0.07022)0.618:0.02048,((747083087_Sesamum_indicum:0.03582,848900515_Erythranthe_guttata:0.12396)0.381:0.02181,(848900267_Mimulus_guttatus:0.0,848900265_Mimulus_guttatus:0.0):0.43161)0.879:0.04327)0.754:0.00984)0.890:0.02465,(((((566157442_Populus_trichocarpa:0.00653,(566172246_Populus_trichocarpa:0.00054,(743803008_Populus_euphratica:0.03304,743878335_Populus_euphratica:0.00054)0.516:0.00640)0.753:0.00637)0.920:0.02543,(255545990_Ricinus_communis:0.03083,802688379_Jatropha_curcas:0.06795)0.837:0.01787)0.910:0.02196,((729352909_Cleome_hassleriana:0.06417,((567153629_Eutrema_salsugineum:0.06329,((((923631648_Brassica_napus:0.0,922548223_Brassica_oleracea:0.0,50511729_Brassica_oleracea:0.0,50511733_Brassica_napus:0.0):0.00055,((923694735_Brassica_napus:0.0,674901860_Brassica_napus:0.0):0.00637,685350613_Brassica_rapa:0.00639)0.788:0.00656)0.902:0.00634,9967526_Brassica_oleracea:0.00053)0.747:0.00913,(27262833_Brassica_oleracea:0.01964,((((27262831_Brassica_oleracea:0.0,923818876_Brassica_napus:0.0,27262837_Brassica_oleracea:0.0,27262835_Brassica_oleracea:0.0,674938331_Brassica_napus:0.0):0.00644,(937574938_Brassica_napus:0.0,674939808_Brassica_napus:0.0,27262829_Brassica_rapa:0.0):0.00055)0.379:0.00055,50511725_Brassica_rapa:0.00651)0.000:0.00055,(50511727_Brassica_oleracea:0.0,922481856_Brassica_oleracea:0.0):0.00643)0.877:0.00055)0.988:0.04543)0.281:0.01443)0.328:0.01831,(674250504_Arabis_alpina:0.10892,((18391056_Arabidopsis_thaliana:0.00055,227206366_Arabidopsis_thaliana:0.00706)0.963:0.03241,(297849274_Arabidopsis_lyrata:0.01937,(((565495192_Capsella_rubella:0.0,565495194_Capsella_rubella:0.0):0.00054,(727605490_Camelina_sativa:0.00646,(727571431_Camelina_sativa:0.00055,727431689_Camelina_sativa:0.03270)0.000:0.00055)0.989:0.04010)0.944:0.01958,((727431691_Camelina_sativa:0.0,727571433_Camelina_sativa:0.0):0.00055,727605492_Camelina_sativa:0.01287)0.870:0.01303)0.873:0.01285)0.953:0.00054)0.169:0.01267)0.133:0.01678)0.988:0.08266)0.963:0.06013,(568836857_Citrus_sinensis:0.0,567882507_Citrus_clementina:0.0):0.05312)0.870:0.02360)0.114:0.00053,((922376228_Medicago_truncatula:0.0,922382936_Medicago_truncatula:0.0):0.09093,(502133117_Cicer_arietinum:0.04110,(((734339571_Glycine_soja:0.0,356515734_Glycine_max:0.0,571459766_Glycine_max:0.0,255637537_Glycine_max:0.0):0.00629,356510122_Glycine_max:0.00055)0.794:0.00634,(593268297_Phaseolus_vulgaris:0.00631,950965516_Vigna_radiata:0.00636)0.770:0.00644)0.849:0.01401)0.642:0.00348)0.942:0.03569)0.806:0.01010,((703063076_Morus_notabilis:0.05477,((778671812_Cucumis_sativus:0.0,778671815_Cucumis_sativus:0.0):0.00055,(659088314_Cucumis_melo:0.0,659088316_Cucumis_melo:0.0):0.00641)0.998:0.06387)0.788:0.00053,((302142076_Vitis_vinifera:0.0,225459069_Vitis_vinifera:0.0):0.06727,((525551491_Malus_baccata:0.0,658007560_Malus_domestica:0.0):0.06779,(645224715_Prunus_mume:0.0,596158920_Prunus_persica:0.0):0.03084)0.965:0.04822)0.845:0.01809)0.317:0.00659)0.855:0.02144)0.817:0.01202,(((823239117_Gossypium_raimondii:0.00640,728839830_Gossypium_arboreum:0.00055)0.983:0.05924,((763791864_Gossypium_raimondii:0.0,823228547_Gossypium_raimondii:0.0,823228543_Gossypium_raimondii:0.0):0.00633,728831284_Gossypium_arboreum:0.00055)0.966:0.04080)0.966:0.04742,(590596107_Theobroma_cacao:0.0,590596103_Theobroma_cacao:0.0):0.02047)0.745:0.00758)0.849:0.02964)0.641:0.05036,(629120394_Eucalyptus_grandis:0.05821,629120395_Eucalyptus_grandis:0.44908)0.970:0.13361)0.988:0.23952,302790644_Selaginella_moellendorffii:0.40261)0.296:0.08182)0.906:0.22710,(443705473_Capitella_teleta:1.24110,(((((((939690083_Halyomorpha_halys:0.64290,(91084515_Tribolium_castaneum:0.32878,952512926_Oryctes_borbonicus:0.47144)0.939:0.29599)0.793:0.23134,(341877067_Caenorhabditis_brenneri:1.67049,(290562111_Lepeophtheirus_salmonis:0.02009,290462563_Lepeophtheirus_salmonis:0.00053)0.914:0.30524)0.871:0.26259)0.852:0.10918,((((565317347_Ophiophagus_hannah:0.00054,((699577527_Apaloderma_vittatum:0.0,697042247_Fulmarus_glacialis:0.0,466000035_Chelonia_mydas:0.0,706120390_Colius_striatus:0.0,701342962_Tauraco_erythrolophus:0.0,694640184_Pelecanus_crispus:0.0,704318989_Caprimulgus_carolinensis:0.0):0.00054,(958750057_Equus_asinus:0.02559,(((642132480_Oncorhynchus_mykiss:0.17505,831516687_Fundulus_heteroclitus:0.01822)0.431:0.02555,642072197_Oncorhynchus_mykiss:0.03774)0.981:0.08167,432110996_Myotis_davidii:0.04722)0.529:0.01004)0.993:0.07457)0.706:0.02314)1.000:0.26601,(((701299322_Nestor_notabilis:0.0,723543652_Balearica_pavonina:0.0,694631150_Pelecanus_crispus:0.0):0.00053,(677700307_Acanthisitta_chloris:0.00054,((504183058_Ochotona_princeps:0.01451,310689634_Rattus_norvegicus:0.00055)0.991:0.05567,675621006_Merops_nubicus:0.01426)0.885:0.00053)0.859:0.00718)0.839:0.00728,704318874_Caprimulgus_carolinensis:0.00053)0.630:0.01245)0.616:0.05050,919020454_Lingula_anatina:0.14803)0.966:0.38751,321461921_Daphnia_pulex:1.10592)0.790:0.14586)0.874:0.24027,698792294_Aphanomyces_astaci:1.43750)0.876:0.27818,(((669221307_Trichuris_trichiura:0.07726,669310123_Trichuris_suis:0.07634)1.000:1.75186,(313232439_Oikopleura_dioica:0.85133,(((10438400_Homo_sapiens:0.0,578837277_Homo_sapiens:0.0,731506830_Loxodonta_africana:0.0,159795592_Homo_sapiens:0.0):0.01582,((723142185_Phaethon_lepturus:0.0,698429270_Gavia_stellata:0.0,677528777_Nipponia_nippon:0.0,678136348_Tauraco_erythrolophus:0.0,677547306_Opisthocomus_hoazin:0.0,677473863_Pelecanus_crispus:0.0,558215684_Pelodiscus_sinensis:0.0,677243020_Cathartes_aura:0.0,902877806_Anser_cygnoides:0.0,701346111_Tyto_alba:0.0,543713871_Columba_livia:0.0,696966507_Cuculus_canorus:0.0,701318511_Tauraco_erythrolophus:0.0,677383845_Haliaeetus_albicilla:0.0,678001780_Acanthisitta_chloris:0.0,768380657_Aquila_chrysaetos:0.0,541988170_Falco_cherrug:0.0,690421716_Pygoscelis_adeliae:0.0,694659797_Pelecanus_crispus:0.0,677497724_Phoenicopterus_ruber:0.0,677302841_Acanthisitta_chloris:0.0,729765733_Haliaeetus_leucocephalus:0.0,677488248_Phaethon_lepturus:0.0,683472038_Podiceps_cristatus:0.0,700350263_Haliaeetus_albicilla:0.0,823475365_Taeniopygia_guttata:0.0,697835584_Egretta_garzetta:0.0,700381803_Opisthocomus_hoazin:0.0,697040611_Fulmarus_glacialis:0.0,676582525_Cuculus_canorus:0.0,557296723_Alligator_sinensis:0.0,678189874_Gavia_stellata:0.0,678176127_Tyto_alba:0.0,704241241_Eurypyga_helias:0.0,678113362_Chaetura_pelagica:0.0,699637485_Picoides_pubescens:0.0):0.00054,(706136439_Colius_striatus:0.0,701291998_Nestor_notabilis:0.0,677455636_Nestor_notabilis:0.0):0.00679)0.739:0.01172)0.963:0.29126,(957834230_Priapulus_caudatus:0.21958,157129346_Aedes_aegypti:0.23405)0.735:0.13538)0.960:0.42622)0.768:0.19044)0.580:0.44422,(257215814_Schistosoma_japonicum:0.38846,(602675912_Python_bivittatus:0.04239,(90077408_Macaca_fascicularis:0.02783,12850774_Mus_musculus:0.01713)0.762:0.01626)0.617:0.08413)1.000:1.68224)0.491:0.03464)0.923:0.31637,((808580285_Mycobacterium_bohemicum:1.37706,((293335075_Zea_mays:0.0,670443376_Zea_mays:0.0):1.28771,((293334879_Zea_mays:0.01303,242037143_Sorghum_bicolor:0.00053)0.991:0.70118,(658028920_Malus_domestica:0.32072,734348720_Glycine_soja:0.11891)0.968:0.48996)0.806:0.31229)0.913:0.46025)0.316:0.18162,(((375161472_Laodelphax_striatella:0.41259,(556962913_Latimeria_chalumnae:0.18319,((444723100_Tupaia_chinensis:0.00157,(823389157_Trichechus_manatus:0.00055,521020553_Myotis_brandtii:0.01868)1.000:0.10463)1.000:0.32236,(488583014_Dasypus_novemcinctus:0.00637,(((149022335_Rattus_norvegicus:0.00633,953879217_Equus_caballus:0.00055)0.471:0.00055,(767920304_Homo_sapiens:0.0,939320328_Homo_sapiens:0.0):0.00634)0.000:0.00055,148695266_Mus_musculus:0.00640)0.000:0.00055)0.756:0.02719)0.975:0.24288)0.865:0.21576)1.000:1.06273,(((518128193_Leisingera_spp:1.10281,491528418_Vibrio_alginolyticus:0.76437)0.836:0.22185,167535410_Monosiga_brevicollis:1.22843)0.750:0.07310,405951198_Crassostrea_gigas:1.64392)0.632:0.12103)0.117:0.11572,(((((((669220661_Trichuris_trichiura:0.04916,669307337_Trichuris_suis:0.00054)0.855:0.25813,(669226251_Trichuris_trichiura:0.16024,730374225_Trichuris_suis:0.03643)1.000:0.96463)0.942:0.40787,((((((662186267_Diaphorina_citri:0.29868,328705090_Acyrthosiphon_pisum:0.41921)0.923:0.15449,(((((749206381_Aedes_aegypti:0.0,157119564_Aedes_aegypti:0.0):0.00054,(158298694_Anopheles_gambiae:0.02266,668461674_Anopheles_sinensis:0.03135)0.920:0.02263)0.545:0.00054,170037189_Culex_quinquefasciatus:0.00726)0.990:0.09704,(425626950_Mayetiola_destructor:0.16106,(((924554694_Drosophila_busckii:0.01109,(195049901_Drosophila_grimshawi:0.05195,((((195434256_Drosophila_willistoni:0.0,946582213_Drosophila_willistoni:0.0):0.00653,(19921250_Drosophila_melanogaster:0.0,665407870_Drosophila_melanogaster:0.0,945211915_Drosophila_erecta:0.0,85724940_Drosophila_melanogaster:0.0,195472607_Drosophila_yakuba:0.0,320545024_Drosophila_melanogaster:0.0,948551523_Drosophila_yakuba:0.0,194860648_Drosophila_erecta:0.0):0.02635)0.000:0.00055,195398117_Drosophila_virilis:0.00646)0.000:0.00055,(946590986_Drosophila_mojavensis:0.0,195115174_Drosophila_mojavensis:0.0):0.00650)0.869:0.00055)0.815:0.01166)0.981:0.04386,(906457680_Lucilia_cuprina:0.00637,557777002_Musca_domestica:0.00055)0.959:0.03025)0.389:0.00054,(751469320_Bactrocera_cucurbitae:0.0,751469322_Bactrocera_cucurbitae:0.0,929346358_Bactrocera_oleae:0.0,929346356_Bactrocera_oleae:0.0,751781356_Bactrocera_dorsalis:0.0,751781358_Bactrocera_dorsalis:0.0):0.01528)0.918:0.05375)0.224:0.01946)0.975:0.08631,(((91091212_Tribolium_castaneum:0.0,642936428_Tribolium_castaneum:0.0):0.05583,952529112_Oryctes_borbonicus:0.04001)0.967:0.06781,(((((827559752_Bombyx_mori:0.0,827559754_Bombyx_mori:0.0):0.00055,((((567975297_Spodoptera_litura:0.0,528466193_Spodoptera_frugiperda:0.0):0.00055,(910322721_Papilio_xuthus:0.0,930655349_Papilio_xuthus:0.0,909576486_Papilio_polytes:0.0,909576488_Papilio_polytes:0.0,943950282_Papilio_machaon:0.0,910322717_Papilio_xuthus:0.0,910322719_Papilio_xuthus:0.0,909576490_Papilio_polytes:0.0):0.01270)0.845:0.00675,(913305699_Amyelois_transitella:0.0,768439234_Plutella_xylostella:0.0,913305697_Amyelois_transitella:0.0,913305695_Amyelois_transitella:0.0):0.00055)0.000:0.00055,357603048_Danaus_plexippus:0.01329)0.832:0.00676)0.853:0.00678,(827559748_Bombyx_mori:0.0,827559756_Bombyx_mori:0.0):0.00051)0.033:0.00568,(827559746_Bombyx_mori:0.0,827559750_Bombyx_mori:0.0):0.00050)1.000:0.15147,(((646700117_Zootermopsis_nevadensis:0.06166,(468362528_Nilaparvata_lugens:0.08111,(939279253_Cimex_lectularius:0.0,939279251_Cimex_lectularius:0.0):0.12435)0.927:0.07049)0.436:0.01931,242022991_Pediculus_humanus:0.14768)0.768:0.02111,(619831236_Bemisia_tabaci:0.24649,(((((769854142_Pogonomyrmex_barbatus:0.00055,780633523_Wasmannia_auropunctata:0.00055)0.903:0.00055,(780633528_Wasmannia_auropunctata:0.00055,(769854144_Pogonomyrmex_barbatus:0.00055,(((769854138_Pogonomyrmex_barbatus:0.00055,(795047991_Vollenhovia_emeryi:0.00055,795047998_Vollenhovia_emeryi:0.00055)0.927:0.00678)0.000:0.00054,((751223048_Solenopsis_invicta:0.0,751223054_Solenopsis_invicta:0.0):0.00055,(751223050_Solenopsis_invicta:0.00055,751223052_Solenopsis_invicta:0.00055)0.342:0.00055)0.920:0.00676)0.794:0.00054,(801393105_Atta_cephalotes:0.00054,((746835616_Acromyrmex_echinatior:0.0,746835622_Acromyrmex_echinatior:0.0):0.00054,(746835618_Acromyrmex_echinatior:0.00533,(332029664_Acromyrmex_echinatior:0.0,746835620_Acromyrmex_echinatior:0.0):0.00055)1.000:0.00103)0.833:0.00618)0.921:0.01246)0.958:0.00097)0.000:0.00102)1.000:0.00419)0.843:0.00620,(((749731264_Harpegnathos_saltator:0.0,861638580_Lasius_niger:0.0,759034630_Cerapachys_biroi:0.0,951572957_Dinoponera_quadriceps:0.0,752889230_Camponotus_floridanus:0.0):0.00055,(815802922_Linepithema_humile:0.00055,(815802918_Linepithema_humile:0.00054,815802920_Linepithema_humile:0.00055)0.000:0.00054)0.955:0.01996)0.866:0.00050,((752889226_Camponotus_floridanus:0.0,951572955_Dinoponera_quadriceps:0.0,759034628_Cerapachys_biroi:0.0,749731266_Harpegnathos_saltator:0.0,749731262_Harpegnathos_saltator:0.0,951572960_Dinoponera_quadriceps:0.0):0.00055,(826422968_Monomorium_pharaonis:0.00054,826422970_Monomorium_pharaonis:0.00055)0.924:0.00698)0.651:0.00054)0.359:0.00055)0.786:0.00054,(954562339_Polistes_canadensis:0.15425,((805763743_Megachile_rotundata:0.00053,(805763746_Megachile_rotundata:0.00101,((805763731_Megachile_rotundata:0.0,805763724_Megachile_rotundata:0.0):0.00054,805763727_Megachile_rotundata:0.00521)0.875:0.01295)0.913:0.01387)0.673:0.00526,((808133258_Bombus_terrestris:0.00055,(340721164_Bombus_terrestris:0.0,808133260_Bombus_terrestris:0.0):0.00055)0.880:0.01370,((380016563_Apis_florea:0.0,572314762_Apis_dorsata:0.0,572314758_Apis_dorsata:0.0,815897006_Bombus_impatiens:0.0,571558909_Apis_mellifera:0.0,571558915_Apis_mellifera:0.0):0.00678,(925669278_Melipona_quadrifasciata:0.01452,((572314754_Apis_dorsata:0.0,350399379_Bombus_impatiens:0.0,572314760_Apis_dorsata:0.0,820843403_Apis_florea:0.0,815897004_Bombus_impatiens:0.0,571558905_Apis_mellifera:0.0,571558902_Apis_mellifera:0.0):0.00055,805763740_Megachile_rotundata:0.03553)0.918:0.00054)0.164:0.00105)0.977:0.01175)0.906:0.03192)0.921:0.04970)0.370:0.02305)0.872:0.03372,(((766936485_Ceratosolen_solmsi:0.08213,(645013540_Nasonia_vitripennis:0.0,645013546_Nasonia_vitripennis:0.0):0.00055)0.797:0.00885,((936700147_Trichogramma_pretiosum:0.0,936700145_Trichogramma_pretiosum:0.0):0.07227,((817212898_Orussus_abietinus:0.0,817212902_Orussus_abietinus:0.0):0.00055,817212906_Orussus_abietinus:0.00055)0.991:0.08436)0.769:0.02194)0.745:0.00735,(((817080930_Athalia_rosae:0.0,817080926_Athalia_rosae:0.0,817080922_Athalia_rosae:0.0):0.00055,(817080924_Athalia_rosae:0.0,817080928_Athalia_rosae:0.0):0.00055)0.973:0.04346,(((939687179_Microplitis_demolitor:0.0,939687171_Microplitis_demolitor:0.0):0.00055,(939687167_Microplitis_demolitor:0.0,939687175_Microplitis_demolitor:0.0):0.00055)0.915:0.02635,755980049_Fopius_arisanus:0.04016)0.947:0.03585)0.235:0.00054)0.777:0.01110)0.934:0.06592)0.455:0.05769)0.720:0.01726)0.106:0.01861)0.772:0.02699)0.882:0.09489)0.940:0.14703,(675377345_Stegodyphus_mimosarum:0.20652,(241779179_Ixodes_scapularis:0.38916,(926618341_Limulus_polyphemus:0.08185,926645751_Limulus_polyphemus:0.25808)0.981:0.17681)0.825:0.06145)0.988:0.21082)0.295:0.04976,225714608_Lepeophtheirus_salmonis:0.19381)0.759:0.03740,(443609753_Penaeus_monodon:0.0,328905029_Litopenaeus_vannamei:0.0,195971116_Fenneropenaeus_chinensis:0.0,221328528_Fenneropenaeus_chinensis:0.0,332271591_Marsupenaeus_japonicus:0.0,332271593_Marsupenaeus_japonicus:0.0):0.13994)0.980:0.21543,(((919086949_Lingula_anatina:0.14507,(676430986_Lottia_gigantea:0.18480,((908469525_Biomphalaria_glabrata:0.04619,524882922_Aplysia_californica:0.04671)0.983:0.15525,762145638_Crassostrea_gigas:0.12514)0.380:0.04511)0.894:0.09596)0.875:0.05424,((675882128_Helobdella_robusta:0.11818,443733452_Capitella_teleta:0.10502)0.906:0.08540,(((360043383_Schistosoma_mansoni:0.02275,226480664_Schistosoma_japonicum:0.02512)0.923:0.23081,(674595547_Hymenolepis_microstoma:0.22542,(674572911_Echinococcus_multilocularis:0.00344,576694631_Echinococcus_granulosus:0.00384)0.168:0.05597)1.000:0.49482)0.995:0.41768,(675885410_Helobdella_robusta:0.48825,675862162_Helobdella_robusta:0.84488)0.282:0.09090)0.965:0.23686)0.433:0.03379)0.958:0.16194,(((((((67078460_Rattus_norvegicus:0.00053,((562845588_Tupaia_chinensis:0.02039,(507640907_Echinops_telfairi:0.02758,586472339_Chrysochloris_asiatica:0.04805)0.906:0.02051)0.283:0.00054,((((((((((586997445_Felis_catus:0.0,625244431_Cricetulus_griseus:0.0,114052769_Bos_taurus:0.0,507926560_Condylura_cristata:0.0,426337866_Gorilla_gorilla:0.0,803017554_Ovis_aries:0.0,513013677_Heterocephalus_glaber:0.0,525344700_Pan_troglodytes:0.0,351699987_Heterocephalus_glaber:0.0,62897775_Homo_sapiens:0.0,731243681_Fukomys_damarensis:0.0,488583008_Dasypus_novemcinctus:0.0,556771494_Pantholops_hodgsonii:0.0,955509679_Ceratotherium_simum:0.0,74004908_Canis_lupus:0.0,545191414_Equus_caballus:0.0,354477724_Cricetulus_griseus:0.0,594685962_Balaenoptera_acutorostrata:0.0,759094388_Pteropus_vampyrus:0.0,4505581_Homo_sapiens:0.0,560937651_Camelus_ferus:0.0,470597677_Tursiops_truncatus:0.0,30584929_synthetic_construct:0.0,426337864_Gorilla_gorilla:0.0,823670842_synthetic_construct:0.0,591315150_Panthera_tigris:0.0,478504874_Ceratotherium_simum:0.0,674090979_Nannospalax_galili:0.0,829872113_Microcebus_murinus:0.0,62901980_synthetic_construct:0.0,465995163_Orcinus_orca:0.0,686709263_Pongo_abelii:0.0,743728426_Camelus_bactrianus:0.0,472368536_Odobenus_rosmarus:0.0,586532816_Pteropus_alecto:0.0,817312624_Aotus_nancymaae:0.0,724803373_Rhinopithecus_roxellana:0.0,395837199_Otolemur_garnettii:0.0,640794981_Tarsius_syrichta:0.0,742201786_Bison_bison:0.0,488583010_Dasypus_novemcinctus:0.0,395837197_Otolemur_garnettii:0.0,532005667_Microtus_ochrogaster:0.0,507658462_Octodon_degus:0.0,524921838_Mesocricetus_auratus:0.0,213417911_Homo_sapiens:0.0,213417919_Homo_sapiens:0.0,348585626_Cavia_porcellus:0.0,795174534_Colobus_angolensis:0.0,676273285_Fukomys_damarensis:0.0,594071576_Bubalus_bubalis:0.0,301766900_Ailuropoda_melanoleuca:0.0,344252498_Cricetulus_griseus:0.0,725553483_Saimiri_boliviensis:0.0,281352310_Ailuropoda_melanoleuca:0.0,731459218_Loxodonta_africana:0.0):0.00055,((((532077864_Ictidomys_tridecemlineatus:0.00657,((488583000_Dasypus_novemcinctus:0.0,488583004_Dasypus_novemcinctus:0.0,488583002_Dasypus_novemcinctus:0.0,488583012_Dasypus_novemcinctus:0.0,488583006_Dasypus_novemcinctus:0.0):0.00055,119571203_Homo_sapiens:0.00055)0.080:0.00055)0.000:0.00055,670988807_Ursus_maritimus:0.00655)0.179:0.00055,((602722911_Lipotes_vexillifer:0.02659,(355786187_Macaca_fascicularis:0.00055,109097111_Macaca_mulatta:0.01375)0.982:0.04079)0.862:0.01302,(617651929_Erinaceus_europaeus:0.00053,585637240_Elephantulus_edwardii:0.03325)0.807:0.01313)0.748:0.00055)0.000:0.00055,560975964_Vicugna_pacos:0.01327)0.000:0.00055)0.524:0.00055,(634820801_Orycteropus_afer:0.0,634820809_Orycteropus_afer:0.0):0.00654)0.000:0.00054,(291391824_Oryctolagus_cuniculus:0.0,655828135_Oryctolagus_cuniculus:0.0,504127077_Ochotona_princeps:0.0,504127079_Ochotona_princeps:0.0):0.00655)0.031:0.00055,(505771822_Sorex_araneus:0.0,589918593_Peromyscus_maniculatus:0.0):0.00656)0.000:0.00055,190690921_synthetic_construct:0.00655)0.000:0.00055,((584081601_Myotis_davidii:0.0,584081603_Myotis_davidii:0.0,558101108_Myotis_lucifugus:0.0,641697091_Eptesicus_fuscus:0.0):0.00055,(946734018_Myotis_brandtii:0.25080,641706814_Eptesicus_fuscus:0.02652)0.581:0.00055)0.938:0.01319)0.839:0.00731,12849779_Mus_musculus:0.00650)0.581:0.00054,852730993_Dipodomys_ordii:0.01976)0.000:0.00052,(507553116_Jaculus_jaculus:0.0,755499566_Mus_musculus:0.0,6755162_Mus_musculus:0.0,149022336_Rattus_norvegicus:0.0,755499568_Mus_musculus:0.0):0.00055)0.000:0.00053)0.833:0.00730)1.000:0.29028,((530600341_Chrysemys_picta:0.0,530600343_Chrysemys_picta:0.0):0.05292,602654925_Python_bivittatus:0.13992)0.874:0.05376)0.925:0.07115,(3334381_gi|3334381|sp|Q918361|PRKAB_XENLA:0.00669,148234413_Xenopus_laevis:0.00055)0.998:0.14713)0.534:0.05192,(573897798_Lepisosteus_oculatus:0.17590,(((928080814_Austrofundulus_limnaeus:0.00054,928017821_Austrofundulus_limnaeus:0.00741)1.000:0.22443,(((736300066_Notothenia_coriiceps:0.02932,410896914_Takifugu_rubripes:0.13095)0.768:0.01974,(((929302656_Salmo_salar:0.0,642109565_Oncorhynchus_mykiss:0.0):0.00054,((929288006_Salmo_salar:0.00055,642070876_Oncorhynchus_mykiss:0.00664)0.990:0.04147,742200240_Esox_lucius:0.00055)0.902:0.01587)0.932:0.05022,657798056_Cynoglossus_semilaevis:0.11235)0.756:0.02370)0.764:0.02314,(((542228064_Oreochromis_niloticus:0.0,542228066_Oreochromis_niloticus:0.0,542228068_Oreochromis_niloticus:0.0,348519647_Oreochromis_niloticus:0.0,499012871_Maylandia_zebra:0.0,583986528_Neolamprologus_brichardi:0.0,583986530_Neolamprologus_brichardi:0.0):0.00055,548342156_Pundamilia_nyererei:0.00053)0.942:0.05968,(617381204_Poecilia_formosa:0.00053,551492235_Xiphophorus_maculatus:0.04630)1.000:0.17848)0.903:0.04628)0.594:0.02635)0.918:0.06418,(((251764897_gi|251764897|sp|B0V3F82|PRKRA_DANRE:0.0,148235737_Danio_rerio:0.0,528489092_Danio_rerio:0.0,169146118_Danio_rerio:0.0):0.27883,(831318365_Clupea_harengus:0.0,831318363_Clupea_harengus:0.0):0.22722)0.847:0.06347,(597789253_Astyanax_mexicanus:0.0,597789251_Astyanax_mexicanus:0.0):0.11759)0.710:0.04272)0.870:0.05841)0.987:0.13385)0.928:0.07574,((597779661_Astyanax_mexicanus:0.00054,(((41053389_Danio_rerio:0.00775,((768945950_Takifugu_rubripes:0.0,410920129_Takifugu_rubripes:0.0):0.00055,82268346_gi|82268346|sp|Q4SS661|TRBP2_TETNG:0.00752)0.879:0.01492)0.095:0.00758,(938080014_Scleropages_formosus:0.00747,(((928022883_Austrofundulus_limnaeus:0.0,554868767_Haplochromis_burtoni:0.0,831541665_Fundulus_heteroclitus:0.0,617303158_Poecilia_formosa:0.0,734606514_Larimichthys_crocea:0.0,742240395_Esox_lucius:0.0,657547995_Stegastes_partitus:0.0,317418804_Dicentrarchus_labrax:0.0,657782608_Cynoglossus_semilaevis:0.0,658848379_Poecilia_reticulata:0.0,908455162_Oreochromis_niloticus:0.0,432857632_Oryzias_latipes:0.0,583976253_Neolamprologus_brichardi:0.0,941772625_Xiphophorus_maculatus:0.0):0.00055,(736306087_Notothenia_coriiceps:0.0,736306091_Notothenia_coriiceps:0.0):0.00746)0.000:0.00055,(584032642_Neolamprologus_brichardi:0.00055,(929226249_Salmo_salar:0.00055,929226251_Salmo_salar:0.00055)0.911:0.00743)0.000:0.00055)0.000:0.00055)0.910:0.00721)1.000:0.00055,(831326935_Clupea_harengus:0.0,831326931_Clupea_harengus:0.0,831326933_Clupea_harengus:0.0):0.00054)0.831:0.00744)0.792:0.01356,(573882270_Lepisosteus_oculatus:0.00055,(((((602666040_Python_bivittatus:0.0,602666038_Python_bivittatus:0.0,927183312_Thamnophis_sirtalis:0.0,602666042_Python_bivittatus:0.0,927183314_Thamnophis_sirtalis:0.0):0.00690,((465963954_Chelonia_mydas:0.0,530642142_Chrysemys_picta:0.0,591382824_Chelonia_mydas:0.0):0.00053,((686741037_Pongo_abelii:0.00714,((((444513890_Tupaia_chinensis:0.00055,(109096950_Macaca_mulatta:0.00055,821489899_Sarcophilus_harrisii:0.02988)0.000:0.00099)0.337:0.00097,530400765_Homo_sapiens:0.07922)0.000:0.00095,((617579689_Erinaceus_europaeus:0.0,617579685_Erinaceus_europaeus:0.0):0.00681,505773256_Sorex_araneus:0.02075)0.800:0.00696)0.000:0.00089,(470656914_Tursiops_truncatus:0.0,562883246_Tupaia_chinensis:0.0,472373598_Odobenus_rosmarus:0.0,395835025_Otolemur_garnettii:0.0,533167163_Chinchilla_lanigera:0.0,164448622_Bos_taurus:0.0,831227183_Otolemur_garnettii:0.0,593740539_Physeter_catodon:0.0,725595466_Saimiri_boliviensis:0.0,594662687_Balaenoptera_acutorostrata:0.0,829723846_Microcebus_murinus:0.0,560912404_Camelus_ferus:0.0,826269825_Propithecus_coquereli:0.0,113912024_Bos_taurus:0.0,724877092_Rhinopithecus_roxellana:0.0,562883244_Tupaia_chinensis:0.0,803042759_Ovis_aries:0.0,556717011_Pantholops_hodgsonii:0.0,507531765_Jaculus_jaculus:0.0,339909_Homo_sapiens:0.0,586522266_Pteropus_alecto:0.0,513023147_Heterocephalus_glaber:0.0,514472914_Cavia_porcellus:0.0,829723836_Microcebus_murinus:0.0,958719358_Equus_asinus:0.0,470656912_Tursiops_truncatus:0.0,472373596_Odobenus_rosmarus:0.0,533167157_Chinchilla_lanigera:0.0,533167161_Chinchilla_lanigera:0.0,532078670_Ictidomys_tridecemlineatus:0.0,826269822_Propithecus_coquereli:0.0,859914550_Mustela_putorius:0.0,488552174_Dasypus_novemcinctus:0.0,19743838_Homo_sapiens:0.0,594662685_Balaenoptera_acutorostrata:0.0,641700851_Eptesicus_fuscus:0.0,675679649_Callithrix_jacchus:0.0,7412848_Homo_sapiens:0.0,817271419_Aotus_nancymaae:0.0,507671426_Octodon_degus:0.0,562883242_Tupaia_chinensis:0.0,355786146_Macaca_fascicularis:0.0,958719351_Equus_asinus:0.0,731277369_Fukomys_damarensis:0.0,544470211_Macaca_fascicularis:0.0,548465000_Capra_hircus:0.0,731277380_Fukomys_damarensis:0.0,311255463_Sus_scrofa:0.0,149714845_Equus_caballus:0.0,821004860_Nomascus_leucogenys:0.0,821004862_Nomascus_leucogenys:0.0,107904_Homo_sapiens:0.0,426224362_Ovis_aries:0.0,403296815_Saimiri_boliviensis:0.0,296211840_Callithrix_jacchus:0.0,829723841_Microcebus_murinus:0.0,440900674_Bos_mutus:0.0,560912408_Camelus_ferus:0.0,593740541_Physeter_catodon:0.0,466030928_Orcinus_orca:0.0,507671422_Octodon_degus:0.0,426372757_Gorilla_gorilla:0.0,478509811_Ceratotherium_simum:0.0,533167159_Chinchilla_lanigera:0.0,731277367_Fukomys_damarensis:0.0,586522264_Pteropus_alecto:0.0,30585201_synthetic_construct:0.0,731277382_Fukomys_damarensis:0.0,641700849_Eptesicus_fuscus:0.0,528763305_Camelus_ferus:0.0,149714848_Equus_caballus:0.0,513023143_Heterocephalus_glaber:0.0,548465007_Capra_hircus:0.0,528948518_Bos_taurus:0.0,19743840_Homo_sapiens:0.0,511910512_Mustela_putorius:0.0,635065650_Chlorocebus_sabaeus:0.0,635065652_Chlorocebus_sabaeus:0.0,803042764_Ovis_aries:0.0,803042762_Ovis_aries:0.0,335287861_Sus_scrofa:0.0,829723832_Microcebus_murinus:0.0,817271421_Aotus_nancymaae:0.0,478509809_Ceratotherium_simum:0.0,555980506_Bos_mutus:0.0,731277371_Fukomys_damarensis:0.0,402886167_Papio_anubis:0.0,724877089_Rhinopithecus_roxellana:0.0,532078674_Ictidomys_tridecemlineatus:0.0):0.00055)0.184:0.00095)0.015:0.00074,((((795359859_Colobus_angolensis:0.0,795359854_Colobus_angolensis:0.0):0.00699,((((345791598_Canis_lupus:0.01403,((281341836_Ailuropoda_melanoleuca:0.0,640785480_Tarsius_syrichta:0.0,640785482_Tarsius_syrichta:0.0,301775807_Ailuropoda_melanoleuca:0.0,591309729_Panthera_tigris:0.0,752416813_Ailuropoda_melanoleuca:0.0,410964561_Felis_catus:0.0,584073543_Myotis_davidii:0.0,554549381_Myotis_brandtii:0.0,554549383_Myotis_brandtii:0.0,671024111_Ursus_maritimus:0.0,640785478_Tarsius_syrichta:0.0,410964557_Felis_catus:0.0,584073541_Myotis_davidii:0.0):0.00055,(655732871_Oryctolagus_cuniculus:0.0,291389267_Oryctolagus_cuniculus:0.0):0.00688)1.000:0.00055)0.805:0.00632,(158254910_Homo_sapiens:0.00692,(514472916_Cavia_porcellus:0.0,514472912_Cavia_porcellus:0.0):0.00097)0.868:0.02034)0.952:0.01747,504141558_Ochotona_princeps:0.01382)0.028:0.00073,((913498280_Microtus_ochrogaster:0.0,532020894_Microtus_ochrogaster:0.0,913498282_Microtus_ochrogaster:0.0):0.00690,((589938265_Peromyscus_maniculatus:0.0,589938263_Peromyscus_maniculatus:0.0):0.00691,((568991930_Mus_musculus:0.0,880870604_Mesocricetus_auratus:0.0,77917582_Rattus_norvegicus:0.0,674034098_Nannospalax_galili:0.0,564362061_Rattus_norvegicus:0.0,524926294_Mesocricetus_auratus:0.0,166295185_Mus_musculus:0.0,625210081_Cricetulus_griseus:0.0,625210077_Cricetulus_griseus:0.0,625210079_Cricetulus_griseus:0.0,674034100_Nannospalax_galili:0.0):0.00055,1737216_Mus_musculus:0.01404)0.000:0.00055)0.000:0.00055)0.843:0.00693)0.017:0.00072)0.284:0.00072,(585644269_Elephantulus_edwardii:0.04285,((731457738_Loxodonta_africana:0.01535,507708369_Echinops_telfairi:0.00055)0.994:0.00055,(471366980_Trichechus_manatus:0.0,585651929_Elephantulus_edwardii:0.0,634872311_Orycteropus_afer:0.0,634872314_Orycteropus_afer:0.0,585651933_Elephantulus_edwardii:0.0,471366978_Trichechus_manatus:0.0,667243417_Galeopterus_variegatus:0.0,667243414_Galeopterus_variegatus:0.0):0.00055)0.406:0.00055)0.836:0.00687)0.000:0.00071,(560961361_Vicugna_pacos:0.0,560961359_Vicugna_pacos:0.0):0.00692)0.000:0.00073)0.937:0.03003)0.000:0.00053)1.000:0.00055,(950922206_Alligator_mississippiensis:0.0,950922199_Alligator_mississippiensis:0.0,950922203_Alligator_mississippiensis:0.0,944351211_Alligator_sinensis:0.0):0.01389)0.926:0.00921,((909789043_Falco_peregrinus:0.0,541961050_Falco_cherrug:0.0,729734776_Haliaeetus_leucocephalus:0.0,768400786_Aquila_chrysaetos:0.0,768400784_Aquila_chrysaetos:0.0,929429092_Falco_cherrug:0.0):0.00055,((449266107_Columba_livia:0.0,543748082_Columba_livia:0.0):0.01397,676583671_Cuculus_canorus:0.01601)0.000:0.00054)0.799:0.00711)0.794:0.01477,(632986465_Callorhinchus_milii:0.00054,((847100382_Xenopus_Silurana:0.0,847100388_Xenopus_Silurana:0.0,847100379_Xenopus_Silurana:0.0,847100376_Xenopus_Silurana:0.0):0.00055,(71895927_Xenopus_Silurana:0.0,229891737_Xenopus_laevis:0.0,847100385_Xenopus_Silurana:0.0,148232429_Xenopus_laevis:0.0):0.00055)0.956:0.03605)0.903:0.02309)0.890:0.00068)0.770:0.00095)0.931:0.12297)0.885:0.09530,632945857_Callorhinchus_milii:0.15542)0.990:0.32642,291238580_Saccoglossus_kowalevskii:0.34513)0.922:0.15190)0.850:0.09285)0.870:0.13648)0.258:0.07656,((((528914164_Bos_taurus:0.01479,241998518_Ixodes_scapularis:0.58019)0.808:0.08168,((((675853508_Helobdella_robusta:0.32279,(918301214_Octopus_bimaculoides:0.14716,321463534_Daphnia_pulex:0.33204)0.914:0.12634)0.989:0.22191,(944419366_Alligator_mississippiensis:0.00055,(557262509_Alligator_sinensis:0.00054,((591369938_Chelonia_mydas:0.0,558204329_Pelodiscus_sinensis:0.0,530635596_Chrysemys_picta:0.0):0.00055,(591369940_Chelonia_mydas:0.0,558204333_Pelodiscus_sinensis:0.0):0.00055)0.917:0.00721)0.738:0.00055)0.999:0.00055)0.968:0.04527,((585644199_Elephantulus_edwardii:0.05547,(837806096_Ochotona_princeps:0.03333,((674054758_Nannospalax_galili:0.0,674054760_Nannospalax_galili:0.0):0.00055,(674054754_Nannospalax_galili:0.0,674054756_Nannospalax_galili:0.0):0.00054)0.971:0.04534)0.218:0.00055)1.000:0.45838,((958676901_Equus_asinus:0.0,664762112_Equus_przewalskii:0.0):0.00055,958676904_Equus_asinus:0.00055)1.000:0.00055)0.511:0.00694)0.857:0.01434,594032620_Bubalus_bubalis:0.00054)1.000:0.69496)0.490:0.26791,(224613372_Salmo_salar:0.13499,(645031639_Nasonia_vitripennis:0.40652,(((632940187_Callorhinchus_milii:0.0,632940185_Callorhinchus_milii:0.0):0.04299,(((426359920_Gorilla_gorilla:0.0,635048708_Chlorocebus_sabaeus:0.0,50949968_Homo_sapiens:0.0,256419001_Homo_sapiens:0.0,470605215_Tursiops_truncatus:0.0,472368872_Odobenus_rosmarus:0.0,507670008_Octodon_degus:0.0,795591749_Cercocebus_atys:0.0,685558549_Papio_anubis:0.0,545821285_Sus_scrofa:0.0,927118303_Sus_scrofa:0.0):0.00054,505857761_Sorex_araneus:0.01324)0.938:0.03670,(602674791_Python_bivittatus:0.08094,((701320120_Nestor_notabilis:0.0,701320116_Nestor_notabilis:0.0):0.00629,(701353480_Tauraco_erythrolophus:0.00662,((926499134_Apteryx_australis:0.0,705676339_Chlamydotis_undulata:0.0,723131625_Phaethon_lepturus:0.0):0.00053,((706106107_Colius_striatus:0.0,706106110_Colius_striatus:0.0):0.00661,(700428563_Leptosomus_discolor:0.0,700428561_Leptosomus_discolor:0.0,704261901_Eurypyga_helias:0.0):0.00055)0.856:0.00663)0.000:0.00054)0.799:0.00703)0.894:0.02173)0.507:0.01407)0.937:0.05070)0.992:0.11429,((((671010838_Ursus_maritimus:0.0,752381265_Ailuropoda_melanoleuca:0.0,752381261_Ailuropoda_melanoleuca:0.0,671010832_Ursus_maritimus:0.0):0.00055,((325530262_gi|325530262|sp|D2GVP71|STAU1_AILME:0.0,671010836_Ursus_maritimus:0.0,752381263_Ailuropoda_melanoleuca:0.0):0.00055,(884908539_Cavia_porcellus:0.00055,(655883368_Oryctolagus_cuniculus:0.01364,((((((((795224961_Mandrillus_leucophaeus:0.0,795224940_Mandrillus_leucophaeus:0.0,795350436_Colobus_angolensis:0.0,635020318_Chlorocebus_sabaeus:0.0,724924752_Rhinopithecus_roxellana:0.0,635020308_Chlorocebus_sabaeus:0.0):0.00055,444731362_Tupaia_chinensis:0.03616)0.065:0.00663,(640807272_Tarsius_syrichta:0.0,640807274_Tarsius_syrichta:0.0):0.01353)0.231:0.01163,(((831222318_Otolemur_garnettii:0.0,831222324_Otolemur_garnettii:0.0):0.00055,(831222328_Otolemur_garnettii:0.0,831222322_Otolemur_garnettii:0.0,395829163_Otolemur_garnettii:0.0):0.00055)0.853:0.00637,((830024615_Microcebus_murinus:0.0,830024600_Microcebus_murinus:0.0):0.00055,((826323131_Propithecus_coquereli:0.00054,826323134_Propithecus_coquereli:0.00055)0.931:0.00638,(830024604_Microcebus_murinus:0.0,830024595_Microcebus_murinus:0.0):0.00053)0.000:0.00055)0.940:0.01275)1.000:0.00054)0.038:0.00105,(355563051_Macaca_mulatta:0.0,544466381_Macaca_fascicularis:0.0,388490178_Macaca_mulatta:0.0):0.00055)1.000:0.00509,(635020306_Chlorocebus_sabaeus:0.0,544466377_Macaca_fascicularis:0.0,544466379_Macaca_fascicularis:0.0,635020312_Chlorocebus_sabaeus:0.0,635020310_Chlorocebus_sabaeus:0.0,544466383_Macaca_fascicularis:0.0,544466385_Macaca_fascicularis:0.0,544466375_Macaca_fascicularis:0.0,795446468_Cercocebus_atys:0.0,795446472_Cercocebus_atys:0.0,544466371_Macaca_fascicularis:0.0,90076086_Macaca_fascicularis:0.0,795224954_Mandrillus_leucophaeus:0.0):0.00055)0.879:0.00643,(725579133_Saimiri_boliviensis:0.0,725579131_Saimiri_boliviensis:0.0,675657056_Callithrix_jacchus:0.0,817304667_Aotus_nancymaae:0.0):0.00054)0.000:0.00055,(817304669_Aotus_nancymaae:0.0,403282329_Saimiri_boliviensis:0.0,296200670_Callithrix_jacchus:0.0):0.00055)0.776:0.00643)0.796:0.00650)0.831:0.00644)0.000:0.00053)0.694:0.00055,(((((926707798_Capra_hircus:0.0,926707802_Capra_hircus:0.0):0.00054,((528914168_Bos_taurus:0.0,742097581_Bison_bison:0.0,528914173_Bos_taurus:0.0,742097589_Bison_bison:0.0):0.00055,(358415217_Bos_taurus:0.0,742097585_Bison_bison:0.0,440902185_Bos_mutus:0.0,528914177_Bos_taurus:0.0,151553859_Bos_taurus:0.0):0.00055)0.922:0.01262)0.962:0.00534,(556780156_Pantholops_hodgsonii:0.0,803265442_Ovis_aries:0.0,548491766_Capra_hircus:0.0):0.00055)1.000:0.00111,(803137768_Ovis_aries:0.0,803137763_Ovis_aries:0.0):0.00055)0.943:0.01288,(((617664175_Erinaceus_europaeus:0.01354,((927215448_Sus_scrofa:0.0,821418082_Orcinus_orca:0.0,594675123_Balaenoptera_acutorostrata:0.0):0.00055,(744560379_Camelus_dromedarius:0.0,744560381_Camelus_dromedarius:0.0,744560383_Camelus_dromedarius:0.0,528768663_Camelus_ferus:0.0,560897176_Camelus_ferus:0.0,560968726_Vicugna_pacos:0.0):0.00675)0.000:0.00055)0.990:0.00054,((593707398_Physeter_catodon:0.0,593707396_Physeter_catodon:0.0,593707402_Physeter_catodon:0.0):0.00055,593707400_Physeter_catodon:0.00055)0.925:0.00642)0.000:0.00055,(594675125_Balaenoptera_acutorostrata:0.0,594675121_Balaenoptera_acutorostrata:0.0,594675129_Balaenoptera_acutorostrata:0.0,821418076_Orcinus_orca:0.0,594675119_Balaenoptera_acutorostrata:0.0):0.00055)0.000:0.00055)0.872:0.00644)1.000:0.00055,(((((((830068129_Condylura_cristata:0.0,830068087_Condylura_cristata:0.0):0.00055,(830068107_Condylura_cristata:0.0,830068151_Condylura_cristata:0.0):0.00055)0.961:0.01279,((545200638_Equus_caballus:0.0,545200633_Equus_caballus:0.0,545541012_Canis_lupus:0.0,958676914_Equus_asinus:0.0,545541018_Canis_lupus:0.0,958676907_Equus_asinus:0.0):0.00055,(545541014_Canis_lupus:0.0,958676922_Equus_asinus:0.0,958676910_Equus_asinus:0.0,664762126_Equus_przewalskii:0.0,149733337_Equus_caballus:0.0):0.00055)0.847:0.00055)0.000:0.00054,(((731487974_Loxodonta_africana:0.0,731487969_Loxodonta_africana:0.0):0.00055,731487971_Loxodonta_africana:0.00055)0.947:0.01285,((634841198_Orycteropus_afer:0.00055,586454872_Chrysochloris_asiatica:0.01354)0.841:0.00675,((488579776_Dasypus_novemcinctus:0.0,488579774_Dasypus_novemcinctus:0.0):0.02023,((((611979513_Monodelphis_domestica:0.0,821459497_Sarcophilus_harrisii:0.0,821459499_Sarcophilus_harrisii:0.0,821459507_Sarcophilus_harrisii:0.0):0.00055,821459503_Sarcophilus_harrisii:0.00055)0.777:0.00720,(((701303565_Nestor_notabilis:0.0,701303561_Nestor_notabilis:0.0):0.00055,(677451253_Nestor_notabilis:0.0,701303567_Nestor_notabilis:0.0,701303563_Nestor_notabilis:0.0):0.00055)0.000:0.00055,(((686608657_Aptenodytes_forsteri:0.0,675628713_Merops_nubicus:0.0):0.00055,(675628717_Merops_nubicus:0.0,675628715_Merops_nubicus:0.0,677434604_Merops_nubicus:0.0):0.00055)0.000:0.00055,530635598_Chrysemys_picta:0.01304)0.844:0.00641)0.895:0.01941)0.955:0.03161,(471359485_Trichechus_manatus:0.0,471359489_Trichechus_manatus:0.0):0.00820)0.813:0.00624)0.997:0.00054)0.000:0.00054)0.837:0.00637)0.885:0.00640,((591302391_Panthera_tigris:0.0,955517040_Ceratotherium_simum:0.0,591302389_Panthera_tigris:0.0,586980471_Felis_catus:0.0,586980473_Felis_catus:0.0,955517032_Ceratotherium_simum:0.0,511843713_Mustela_putorius:0.0):0.00055,((859773660_Mustela_putorius:0.0,859773666_Mustela_putorius:0.0,955517030_Ceratotherium_simum:0.0,955517034_Ceratotherium_simum:0.0):0.00054,((558166530_Myotis_lucifugus:0.0,584077404_Myotis_davidii:0.0):0.00638,(554543306_Myotis_brandtii:0.00252,641701537_Eptesicus_fuscus:0.00672)1.000:0.00390)0.904:0.01285)0.000:0.00054)0.000:0.00054)0.844:0.00627,(((759137057_Pteropus_vampyrus:0.0,586534152_Pteropus_alecto:0.0,586534148_Pteropus_alecto:0.0):0.00055,(759137070_Pteropus_vampyrus:0.0,586534150_Pteropus_alecto:0.0):0.00055)0.877:0.00639,((530418341_Homo_sapiens:0.0,82659091_Homo_sapiens:0.0,675701636_Pan_paniscus:0.0,675701627_Pan_paniscus:0.0,675701633_Pan_paniscus:0.0,768018179_Homo_sapiens:0.0,530418339_Homo_sapiens:0.0,441638303_Nomascus_leucogenys:0.0):0.00055,(675701639_Pan_paniscus:0.0,675701630_Pan_paniscus:0.0,332207751_Nomascus_leucogenys:0.0,4335949_Homo_sapiens:0.0,4572588_Homo_sapiens:0.0,4335947_Homo_sapiens:0.0,158256406_Homo_sapiens:0.0,209364604_Pongo_abelii:0.0,82659083_Homo_sapiens:0.0,82659087_Homo_sapiens:0.0,119596076_Homo_sapiens:0.0,332207755_Nomascus_leucogenys:0.0,62088702_Homo_sapiens:0.0):0.00055)0.842:0.00639)0.994:0.00054)0.428:0.00655,((918610582_Chinchilla_lanigera:0.00055,(((512992994_Heterocephalus_glaber:0.0,512992998_Heterocephalus_glaber:0.0):0.00055,(351703077_Heterocephalus_glaber:0.0,512992996_Heterocephalus_glaber:0.0):0.00055)0.784:0.00628,((731203305_Fukomys_damarensis:0.0,676282388_Fukomys_damarensis:0.0,731203300_Fukomys_damarensis:0.0):0.00055,731203302_Fukomys_damarensis:0.00055)0.798:0.00640)0.787:0.00638)0.761:0.00611,(505850718_Sorex_araneus:0.05538,((532079031_Ictidomys_tridecemlineatus:0.0,914907912_Ictidomys_tridecemlineatus:0.0):0.00055,((((537151263_Cricetulus_griseus:0.0,625198479_Cricetulus_griseus:0.0):0.00055,(625198483_Cricetulus_griseus:0.0,625198481_Cricetulus_griseus:0.0):0.00055)0.804:0.00632,((524948909_Mesocricetus_auratus:0.00055,880905485_Mesocricetus_auratus:0.00055)0.000:0.00053,((((51896012_Mus_musculus:0.0,74214463_Mus_musculus:0.0,158186639_Mus_musculus:0.0,74137731_Mus_musculus:0.0,6755674_Mus_musculus:0.0,74204587_Mus_musculus:0.0,74199026_Mus_musculus:0.0,599045083_Mus_musculus:0.0):0.00055,((74198083_Mus_musculus:0.0,568916100_Mus_musculus:0.0,74145338_Mus_musculus:0.0,74219068_Mus_musculus:0.0,158186641_Mus_musculus:0.0):0.00055,36963075_Mus_musculus:0.01279)0.902:0.00055)0.947:0.01223,(51859122_Rattus_norvegicus:0.0,158186644_Rattus_norvegicus:0.0):0.00055)0.907:0.00055,16758178_Rattus_norvegicus:0.00055)0.851:0.00633)0.768:0.00641)0.953:0.01923,((914907914_Ictidomys_tridecemlineatus:0.0,914907910_Ictidomys_tridecemlineatus:0.0):0.00055,(847029356_Jaculus_jaculus:0.00055,507560458_Jaculus_jaculus:0.00055)0.973:0.01928)0.000:0.00055)0.000:0.00054)0.786:0.00675)0.747:0.00633)0.726:0.00653)0.787:0.00642)0.837:0.03055)0.768:0.03342)0.831:0.04355)0.681:0.08915)1.000:0.95740,((321457253_Daphnia_pulex:0.14057,321476628_Daphnia_pulex:0.07884)0.982:0.75397,((669304830_Trichuris_suis:0.0,669320784_Trichuris_suis:0.0):0.10732,669221607_Trichuris_trichiura:0.00862)1.000:1.08752)0.670:0.12494)0.766:0.19975)0.885:0.15722,(642921560_Tribolium_castaneum:0.85170,(546681032_Dendroctonus_ponderosae:0.00055,478253762_Dendroctonus_ponderosae:0.00054)0.971:0.49041)0.997:0.65897)0.000:0.00054,((((936581851_Copidosoma_floridanum:0.95036,345494313_Nasonia_vitripennis:0.56318)0.899:0.23125,(755977070_Fopius_arisanus:0.75039,805822597_Megachile_rotundata:0.58233)0.600:0.17717)0.554:0.05966,((768191696_Dictyocaulus_viviparus:0.07812,(748379924_Ancylostoma_duodenale:0.00055,((597867190_Ancylostoma_ceylanicum:0.0,597867189_Ancylostoma_ceylanicum:0.0):0.00055,597867191_Ancylostoma_ceylanicum:0.00055)0.927:0.01392)0.959:0.21184)1.000:0.81563,((312067398_Loa_loa:0.02614,(402594243_Wuchereria_bancrofti:0.00055,(671407229_Brugia_malayi:0.00055,170574540_Brugia_malayi:0.03525)0.952:0.02026)0.942:0.13096)0.968:0.44917,17555186_Caenorhabditis_elegans:0.98109)0.361:0.14014)0.974:0.42013)0.898:0.13690,((((665816457_Microplitis_demolitor:0.22579,(((936686394_Trichogramma_pretiosum:0.02055,936707387_Trichogramma_pretiosum:0.14077)1.000:0.36401,((((749799688_Harpegnathos_saltator:0.01749,(951535379_Dinoponera_quadriceps:0.00054,951535376_Dinoponera_quadriceps:0.00055)0.988:0.05459)0.938:0.05206,(759039184_Cerapachys_biroi:0.08831,((861591000_Lasius_niger:0.03134,752897430_Camponotus_floridanus:0.06281)0.988:0.09270,(815815999_Linepithema_humile:0.06651,((746841666_Acromyrmex_echinatior:0.05956,((769850940_Pogonomyrmex_barbatus:0.07525,(826409827_Monomorium_pharaonis:0.01909,751209718_Solenopsis_invicta:0.02791)0.819:0.01301)0.905:0.02872,795045601_Vollenhovia_emeryi:0.03816)0.889:0.02590)0.680:0.00311,780658124_Wasmannia_auropunctata:0.06464)0.872:0.02478)0.714:0.01305)0.922:0.04350)0.954:0.07159)0.967:0.07767,((((380029320_Apis_florea:0.01108,(571532763_Apis_mellifera:0.00626,572308332_Apis_dorsata:0.00054)0.923:0.02719)0.979:0.08215,915659100_Habropoda_laboriosa:0.18892)0.065:0.01489,((340714833_Bombus_terrestris:0.00053,815914298_Bombus_impatiens:0.00602)0.996:0.11024,925675275_Melipona_quadrifasciata:0.13361)0.856:0.03535)0.950:0.05786,(805823786_Megachile_rotundata:0.00055,805823788_Megachile_rotundata:0.00054)0.835:0.01565)0.964:0.04915)0.880:0.03519,((817067446_Athalia_rosae:0.13395,((936603067_Copidosoma_floridanum:0.33150,766920551_Ceratosolen_solmsi:0.10008)0.778:0.04371,(645026502_Nasonia_vitripennis:0.0,645026498_Nasonia_vitripennis:0.0,645026500_Nasonia_vitripennis:0.0,645026494_Nasonia_vitripennis:0.0):0.07074)0.987:0.10968)0.424:0.01957,817211536_Orussus_abietinus:0.16400)0.824:0.03216)0.025:0.00698)0.879:0.03732,(755991134_Fopius_arisanus:0.0,755991137_Fopius_arisanus:0.0):0.13596)0.700:0.02000)0.980:0.26086,((((357613734_Danaus_plexippus:0.19105,(((910342418_Papilio_xuthus:0.0,930658899_Papilio_xuthus:0.0):0.01609,943947501_Papilio_machaon:0.00790)0.962:0.10809,((304307735_Bombyx_mori:0.0,827550185_Bombyx_mori:0.0):0.31023,(567975268_Spodoptera_litura:0.06655,(913312182_Amyelois_transitella:0.0,913312184_Amyelois_transitella:0.0):0.21146)0.853:0.05108)0.839:0.05530)0.799:0.06236)1.000:0.64329,((749799690_Harpegnathos_saltator:0.17234,951526496_Dinoponera_quadriceps:0.13827)0.993:0.29335,(759073565_Cerapachys_biroi:0.31701,((752873434_Camponotus_floridanus:0.0,752873436_Camponotus_floridanus:0.0):0.27188,(815797038_Linepithema_humile:0.33058,(769843792_Pogonomyrmex_barbatus:0.23631,((746865770_Acromyrmex_echinatior:0.16209,((780614979_Wasmannia_auropunctata:0.0,780614971_Wasmannia_auropunctata:0.0):0.23555,(795077851_Vollenhovia_emeryi:0.0,795077846_Vollenhovia_emeryi:0.0):0.28329)0.335:0.04529)0.842:0.05643,((826457756_Monomorium_pharaonis:0.00055,826457751_Monomorium_pharaonis:0.00055)0.997:0.20782,751207541_Solenopsis_invicta:0.37603)0.141:0.05534)0.792:0.04861)0.959:0.16636)0.753:0.06527)0.865:0.10791)0.230:0.07950)0.959:0.32149)0.143:0.08330,954568449_Polistes_canadensis:0.73006)0.211:0.10850,242021000_Pediculus_humanus:0.71433)0.780:0.09250)0.961:0.20144,((345488428_Nasonia_vitripennis:0.0,645028860_Nasonia_vitripennis:0.0):0.54226,((936703269_Trichogramma_pretiosum:0.0,936703267_Trichogramma_pretiosum:0.0):0.87259,755929626_Fopius_arisanus:0.62298)0.822:0.14167)0.913:0.22300)0.594:0.04657,((((((158298855_Anopheles_gambiae:0.13786,(568259757_Anopheles_darlingi:0.15400,668457131_Anopheles_sinensis:0.15801)0.133:0.03433)0.938:0.16835,(170051834_Culex_quinquefasciatus:0.14099,(749206377_Aedes_aegypti:0.00055,157130321_Aedes_aegypti:0.00054)0.995:0.19853)0.955:0.16800)0.995:0.42640,(425626938_Mayetiola_destructor:0.74169,(((557766148_Musca_domestica:0.07789,907724178_Stomoxys_calcitrans:0.08531)0.964:0.11944,(((195147336_Drosophila_persimilis:0.00711,198473861_Drosophila_pseudoobscura:0.00055)0.955:0.09388,((195434340_Drosophila_willistoni:0.11273,(((((82469838_Drosophila_melanogaster:0.0,24582609_Drosophila_melanogaster:0.0,82469828_Drosophila_melanogaster:0.0):0.00053,82469836_Drosophila_melanogaster:0.00687)1.000:0.00055,((82469826_Drosophila_melanogaster:0.00053,82469834_Drosophila_melanogaster:0.00674)0.835:0.00686,82469824_Drosophila_melanogaster:0.00688)0.903:0.00642)0.982:0.06990,(195339009_Drosophila_sechellia:0.00054,(((82469846_Drosophila_simulans:0.0,82469844_Drosophila_simulans:0.0,82469842_Drosophila_simulans:0.0,82469848_Drosophila_simulans:0.0):0.00054,(195577381_Drosophila_simulans:0.00160,82469840_Drosophila_simulans:0.00055)1.000:0.00544)0.920:0.01422,82469804_Drosophila_mauritiana:0.00717)0.810:0.00700)0.923:0.03279)0.968:0.06426,((82469800_Drosophila_biarmipes:0.00753,((82469812_Drosophila_prostipennis:0.00054,82469802_Drosophila_lucipennis:0.03025)0.712:0.00703,(82469822_Drosophila_takahashii:0.00055,(194765667_Drosophila_ananassae:0.08984,82469814_Drosophila_rufa:0.01928)0.948:0.03580)0.846:0.00704)0.785:0.00709)0.781:0.00859,((82469816_Drosophila_santomea:0.00193,(82469820_Drosophila_teissieri:0.01212,(195471419_Drosophila_yakuba:0.0,82469856_Drosophila_yakuba:0.0,82469860_Drosophila_yakuba:0.0):0.02427)0.415:0.00055)0.860:0.01934,194862942_Drosophila_erecta:0.04912)0.867:0.02016)0.487:0.00056)0.725:0.04711)0.918:0.04557,((195385930_Drosophila_virilis:0.04568,195118471_Drosophila_mojavensis:0.04891)0.867:0.02505,(924553668_Drosophila_busckii:0.02646,195034168_Drosophila_grimshawi:0.05347)0.714:0.02919)0.912:0.04136)0.682:0.02830)0.521:0.09622,195435714_Drosophila_willistoni:0.58483)0.900:0.10384)0.068:0.05418,(498988167_Ceratitis_capitata:0.05716,(751468664_Bactrocera_cucurbitae:0.04421,(948284421_Bactrocera_dorsalis:0.01917,929376874_Bactrocera_oleae:0.00805)0.902:0.04926)0.971:0.08514)0.862:0.10558)0.994:0.47761)0.816:0.13032)0.206:0.07193,425626936_Mayetiola_destructor:0.43831)0.979:0.32769,(749386511_Agrilus_planipennis:0.35806,(952521730_Oryctes_borbonicus:0.22431,(201023367_Tribolium_castaneum:0.21061,478257042_Dendroctonus_ponderosae:0.48359)0.805:0.12322)0.850:0.12366)0.945:0.21051)0.940:0.23181,((646723541_Zootermopsis_nevadensis:0.30632,((240848923_Acyrthosiphon_pisum:0.03143,429137923_Aphis_glycines:0.04052)1.000:0.59491,468362560_Nilaparvata_lugens:0.42926)0.710:0.06616)0.923:0.12669,((755987942_Fopius_arisanus:1.01542,(939265665_Cimex_lectularius:0.16647,(939251219_Cimex_lectularius:0.0,939251213_Cimex_lectularius:0.0):0.73228)0.614:0.09088)0.531:0.04964,((939688622_Halyomorpha_halys:0.0,939688620_Halyomorpha_halys:0.0):0.28847,939681059_Halyomorpha_halys:0.47322)0.941:0.13710)0.941:0.13773)0.539:0.07116)0.387:0.02216)0.827:0.15274)0.526:0.08735)0.942:0.16585,((((939653111_Halyomorpha_halys:0.0,939653108_Halyomorpha_halys:0.0):1.14681,((328713075_Acyrthosiphon_pisum:0.0,328713081_Acyrthosiphon_pisum:0.0):0.80849,328714433_Acyrthosiphon_pisum:0.72400)0.406:0.21814)0.723:0.18307,((665817121_Microplitis_demolitor:0.50034,936686050_Trichogramma_pretiosum:0.99664)0.436:0.09948,(817062924_Athalia_rosae:1.38359,749161079_Gregarina_niphandrodes:0.70770)0.843:0.29090)0.758:0.05347)0.783:0.28289,939656172_Halyomorpha_halys:1.41693)0.724:0.09641)0.908:0.17304)0.646:0.09418)0.876:0.17346)0.590:0.14039,((733877535_Meleagris_gallopavo:0.18571,701328978_Tauraco_erythrolophus:0.25068)0.981:0.42453,((831557162_Fundulus_heteroclitus:0.44384,(548420604_Pundamilia_nyererei:0.34293,213512316_Salmo_salar:0.42530)0.941:0.25711)0.681:0.14939,((312283555_Eutrema_halophilum:0.02552,(727558259_Camelina_sativa:0.00659,62321227_Arabidopsis_thaliana:0.04278)0.723:0.02527)1.000:2.20432,(819554608_Sus_scrofa:0.26526,685580959_Papio_anubis:0.23702)0.921:0.41772)0.051:0.10316)0.865:0.21474)0.996:0.46829)0.957:0.25080)0.613:0.07015)0.982:0.32588)0.266:0.09588,((743886631_Elaeis_guineensis:0.0,743886627_Elaeis_guineensis:0.0):0.23569,(641847427_Citrus_sinensis:0.36737,((((763813915_Gossypium_raimondii:0.20211,((641835991_Citrus_sinensis:0.0,641835988_Citrus_sinensis:0.0):0.14146,700204599_Cucumis_sativus:0.27079)0.490:0.02606)0.793:0.01932,(((723657405_Solanum_lycopersicum:0.0,723657402_Solanum_lycopersicum:0.0):0.07585,(698549742_Nicotiana_sylvestris:0.0,698549745_Nicotiana_sylvestris:0.0):0.00845)0.995:0.19692,(702492452_Eucalyptus_grandis:0.0,702492455_Eucalyptus_grandis:0.0):0.23748)0.794:0.04697)0.345:0.02107,703067614_Morus_notabilis:0.21784)0.776:0.03305,(922351485_Medicago_truncatula:0.21527,(((565467076_Capsella_rubella:0.04208,((727461900_Camelina_sativa:0.0,727461897_Camelina_sativa:0.0):0.01374,727591702_Camelina_sativa:0.02575)0.939:0.03714)0.700:0.02389,((18389232_Arabidopsis_thaliana:0.0,22331912_Arabidopsis_thaliana:0.0,238480134_Arabidopsis_thaliana:0.0):0.00054,7362760_Arabidopsis_thaliana:0.00662)0.964:0.03880)0.547:0.00320,297821192_Arabidopsis_lyrata:0.05569)1.000:0.25950)0.604:0.02561)0.895:0.08537)0.847:0.07039)0.021:0.05873)1.000:0.28788,((743780087_Elaeis_guineensis:0.02557,((743830152_Elaeis_guineensis:0.01933,672123824_Phoenix_dactylifera:0.00054)0.925:0.01275,(695073576_Musa_acuminata:0.01700,695074888_Musa_acuminata:0.01726)0.887:0.01890)0.887:0.00053)0.904:0.02731,(((698420634_Nicotiana_sylvestris:0.01462,697104761_Nicotiana_tomentosiformis:0.00531)0.940:0.02593,(698554771_Nicotiana_sylvestris:0.00055,(661896553_Coffea_canephora:0.11956,(527190327_Genlisea_aurea:0.05869,(848868210_Erythranthe_guttata:0.02669,747061064_Sesamum_indicum:0.01283)0.392:0.01157)0.784:0.01719)0.829:0.01269)0.955:0.00054)0.959:0.03401,((729443501_Cleome_hassleriana:0.01960,((727477418_Camelina_sativa:0.0,727457477_Camelina_sativa:0.0):0.00650,((297822435_Arabidopsis_lyrata:0.0,18401724_Arabidopsis_thaliana:0.0,567209597_Eutrema_salsugineum:0.0):0.00053,(923610885_Brassica_napus:0.00053,((922458146_Brassica_oleracea:0.00054,((923661406_Brassica_napus:0.0,685331770_Brassica_rapa:0.0):0.00054,674928859_Brassica_napus:0.00654)0.929:0.01311)0.458:0.00653,((922476557_Brassica_oleracea:0.0,685300330_Brassica_rapa:0.0,674956466_Brassica_napus:0.0,923610892_Brassica_napus:0.0,923532000_Brassica_napus:0.0,923678988_Brassica_napus:0.0):0.00053,674902431_Brassica_napus:0.00663)0.933:0.01340)0.000:0.00054)0.869:0.00658)0.789:0.00647)0.766:0.00650)0.784:0.00975,(((703105172_Morus_notabilis:0.00681,((920700956_Vigna_angularis:0.0,950955318_Vigna_radiata:0.0,593699464_Phaseolus_vulgaris:0.0):0.00567,((947106758_Glycine_max:0.0,571463467_Glycine_max:0.0):0.01296,734431864_Glycine_soja:0.00055)0.999:0.07531)0.920:0.02038)0.310:0.00650,629085031_Eucalyptus_grandis:0.07699)0.000:0.00054,(645217404_Prunus_mume:0.00055,595833741_Prunus_persica:0.00656)0.830:0.00685)0.830:0.01013)0.901:0.02006)0.767:0.01268)0.905:0.06368)0.325:0.02197)0.854:0.01968)0.836:0.01679)0.849:0.01317)0.763:0.00721,(((657974504_Malus_domestica:0.0,694439899_Pyrus_x:0.0,694439897_Pyrus_x:0.0):0.00639,(694433895_Pyrus_x:0.00054,658011995_Malus_domestica:0.01332)0.872:0.01296)0.920:0.01937,(595950134_Prunus_persica:0.00054,645250127_Prunus_mume:0.00639)0.927:0.01895)0.740:0.00721,(((604321264_Mimulus_guttatus:0.0,848887615_Mimulus_guttatus:0.0):0.04470,747101589_Sesamum_indicum:0.01917)0.903:0.02880,((((567193196_Eutrema_salsugineum:0.00053,(297805542_Arabidopsis_lyrata:0.00055,((30693732_Arabidopsis_thaliana:0.0,9759153_Arabidopsis_thaliana:0.0):0.00603,(727519319_Camelina_sativa:0.01292,(727556879_Camelina_sativa:0.00055,(727533565_Camelina_sativa:0.00638,565443679_Capsella_rubella:0.01285)0.000:0.00055)0.000:0.00055)0.926:0.00635)1.000:0.00054)0.920:0.00635)0.305:0.00053,(674886201_Brassica_napus:0.02624,(922460505_Brassica_oleracea:0.00631,(923799979_Brassica_napus:0.00055,(923608188_Brassica_napus:0.0,685298583_Brassica_rapa:0.0):0.01267)0.000:0.00054)0.000:0.00053)0.883:0.00621)0.995:0.04766,((729307680_Cleome_hassleriana:0.06409,729400523_Cleome_hassleriana:0.00055)0.959:0.02520,(567141962_Eutrema_salsugineum:0.01320,((674240846_Arabis_alpina:0.00054,(674920922_Brassica_napus:0.00661,((923876091_Brassica_napus:0.01334,922561468_Brassica_oleracea:0.00646)0.877:0.01339,(685352390_Brassica_rapa:0.0,685352393_Brassica_rapa:0.0):0.00655)0.782:0.00659)0.807:0.00661)0.916:0.01331,((297818244_Arabidopsis_lyrata:0.00054,(79420704_Arabidopsis_thaliana:0.00054,((923645744_Brassica_napus:0.0,923645742_Brassica_napus:0.0,922570073_Brassica_oleracea:0.0):0.01205,685277029_Brassica_rapa:0.00550)0.894:0.01535)0.863:0.00648)0.000:0.00055,((727442301_Camelina_sativa:0.0,727465024_Camelina_sativa:0.0):0.00646,727498673_Camelina_sativa:0.02035)0.934:0.01991)0.974:0.00262)0.972:0.00428)0.956:0.03185)0.651:0.00266)0.950:0.03442,((((147820257_Vitis_vinifera:0.0,731418538_Vitis_vinifera:0.0):0.00055,(566152447_Populus_trichocarpa:0.00055,(((590647610_Theobroma_cacao:0.01301,(568829036_Citrus_sinensis:0.0,567909385_Citrus_clementina:0.0,641844967_Citrus_sinensis:0.0):0.01288)1.000:0.00053,((802564353_Jatropha_curcas:0.0,802564358_Jatropha_curcas:0.0):0.00648,255543655_Ricinus_communis:0.01280)0.872:0.00638)0.921:0.00604,(743937030_Populus_euphratica:0.0,566212433_Populus_trichocarpa:0.0):0.01290)0.000:0.00055)0.866:0.00638)0.881:0.01810,703154399_Morus_notabilis:0.01466)0.789:0.00621,((902189248_Spinacia_oleracea:0.06443,731337781_Beta_vulgaris:0.00394)0.993:0.06175,702443957_Eucalyptus_grandis:0.03205)0.847:0.00055)0.707:0.00562)0.878:0.02456)0.729:0.00755);
 TREE aligned_clustalw.coredomains-gb [&U] = (703154399_Morus_notabilis:0.00055,(((674886201_Brassica_napus:0.02420,(922460505_Brassica_oleracea:0.01186,(923799979_Brassica_napus:0.0,923608188_Brassica_napus:0.0,685298583_Brassica_rapa:0.0):0.00055)0.000:0.00055)0.862:0.01172,(567193196_Eutrema_salsugineum:0.00054,(727519319_Camelina_sativa:0.01203,((727556879_Camelina_sativa:0.0,30693732_Arabidopsis_thaliana:0.0,9759153_Arabidopsis_thaliana:0.0,297805542_Arabidopsis_lyrata:0.0):0.00055,(727533565_Camelina_sativa:0.01194,565443679_Capsella_rubella:0.02409)0.000:0.00055)0.000:0.00054)0.889:0.01192)0.039:0.00055)0.993:0.09130,((567141962_Eutrema_salsugineum:0.00053,(((297818244_Arabidopsis_lyrata:0.0,79420704_Arabidopsis_thaliana:0.0):0.00054,(727498673_Camelina_sativa:0.02512,(727442301_Camelina_sativa:0.0,727465024_Camelina_sativa:0.0):0.01230)0.775:0.01241)0.000:0.00053,(((923876091_Brassica_napus:0.0,922561468_Brassica_oleracea:0.0):0.02533,(674920922_Brassica_napus:0.0,674240846_Arabis_alpina:0.0,685352390_Brassica_rapa:0.0,685352393_Brassica_rapa:0.0):0.00055)0.795:0.01324,(685277029_Brassica_rapa:0.00054,(923645744_Brassica_napus:0.0,923645742_Brassica_napus:0.0,922570073_Brassica_oleracea:0.0):0.02545)0.384:0.01232)0.790:0.01258)0.858:0.01230)0.902:0.03215,(729307680_Cleome_hassleriana:0.01371,729400523_Cleome_hassleriana:0.00054)0.909:0.03491)0.731:0.01116)0.866:0.03184,(702443957_Eucalyptus_grandis:0.03615,(255543655_Ricinus_communis:0.01181,((802564353_Jatropha_curcas:0.0,802564358_Jatropha_curcas:0.0):0.00055,(((743937030_Populus_euphratica:0.0,566212433_Populus_trichocarpa:0.0):0.01190,((147820257_Vitis_vinifera:0.0,731418538_Vitis_vinifera:0.0,566152447_Populus_trichocarpa:0.0):0.00055,(((((((548847048_Amborella_trichopoda:0.0,769811639_Amborella_trichopoda:0.0):0.03758,((743780087_Elaeis_guineensis:0.03551,((695073576_Musa_acuminata:0.01950,695074888_Musa_acuminata:0.01986)0.914:0.03694,(743830152_Elaeis_guineensis:0.03656,672123824_Phoenix_dactylifera:0.00054)0.732:0.01143)1.000:0.00054)0.871:0.03797,(((729443501_Cleome_hassleriana:0.02454,((297822435_Arabidopsis_lyrata:0.0,18401724_Arabidopsis_thaliana:0.0,567209597_Eutrema_salsugineum:0.0,727477418_Camelina_sativa:0.0,727457477_Camelina_sativa:0.0):0.01214,((674902431_Brassica_napus:0.01216,674928859_Brassica_napus:0.00055)0.922:0.01104,((922476557_Brassica_oleracea:0.0,685300330_Brassica_rapa:0.0,674956466_Brassica_napus:0.0,923610892_Brassica_napus:0.0,923532000_Brassica_napus:0.0,923678988_Brassica_napus:0.0,922458146_Brassica_oleracea:0.0,923610885_Brassica_napus:0.0):0.01302,(923661406_Brassica_napus:0.0,685331770_Brassica_rapa:0.0):0.00053)0.991:0.00204)0.922:0.01199)0.000:0.00054)0.805:0.01931,((645217404_Prunus_mume:0.00055,595833741_Prunus_persica:0.01241)0.780:0.01229,(703105172_Morus_notabilis:0.00054,((920700956_Vigna_angularis:0.0,950955318_Vigna_radiata:0.0,593699464_Phaseolus_vulgaris:0.0):0.00055,((947106758_Glycine_max:0.0,571463467_Glycine_max:0.0):0.01239,734431864_Glycine_soja:0.00055)0.996:0.06335)0.890:0.02470)0.790:0.01409)0.767:0.01746)0.839:0.02453,((698554771_Nicotiana_sylvestris:0.00055,(629085031_Eucalyptus_grandis:0.08135,(527190327_Genlisea_aurea:0.06375,(848868210_Erythranthe_guttata:0.01273,747061064_Sesamum_indicum:0.02515)0.428:0.01627)0.764:0.01652)0.766:0.01882)0.538:0.00054,((698420634_Nicotiana_sylvestris:0.01420,697104761_Nicotiana_tomentosiformis:0.01082)0.854:0.03678,661896553_Coffea_canephora:0.13632)0.806:0.00053)0.773:0.01353)0.861:0.02687)0.979:0.07669)0.539:0.00054,(168043471_Physcomitrella_patens:0.02398,(168043507_Physcomitrella_patens:0.01196,168048373_Physcomitrella_patens:0.00055)0.924:0.00053)0.972:0.05157)0.810:0.01226,((769798757_Amborella_trichopoda:0.00055,548859212_Amborella_trichopoda:0.00053)0.996:0.08912,(719973409_Nelumbo_nucifera:0.00054,((((695024091_Musa_acuminata:0.0,102139807_Musa_acuminata:0.0):0.02444,((((743856239_Elaeis_guineensis:0.0,743856235_Elaeis_guineensis:0.0):0.00055,661897202_Coffea_canephora:0.15104)0.906:0.03751,901792730_Zostera_marina:0.08477)0.175:0.00054,(721640428_Brachypodium_distachyon:0.02514,(573943359_Oryza_brachyantha:0.01207,((413917728_Zea_mays:0.0,226498844_Zea_mays:0.0):0.01193,514742962_Setaria_italica:0.01220)0.794:0.01263)0.000:0.00054)0.941:0.03676)0.775:0.01617)0.568:0.01263,((((731416607_Vitis_vinifera:0.0,298204936_Vitis_vinifera:0.0):0.00054,(731328214_Beta_vulgaris:0.04638,902213091_Spinacia_oleracea:0.06005)0.873:0.04281)0.628:0.02403,802757631_Jatropha_curcas:0.02358)0.200:0.01227,((((823196435_Gossypium_raimondii:0.0,823196432_Gossypium_raimondii:0.0):0.01183,728814057_Gossypium_arboreum:0.00055)0.785:0.01651,(((357512161_Medicago_truncatula:0.01245,502113473_Cicer_arietinum:0.01170)0.946:0.03647,(388495920_Lotus_japonicus:0.01203,(593693166_Phaseolus_vulgaris:0.00055,((734320757_Glycine_soja:0.0,955313363_Glycine_max:0.0):0.00054,(734425552_Glycine_soja:0.0,356571155_Glycine_max:0.0):0.01196)0.862:0.01200)0.868:0.01211)0.000:0.00053)0.917:0.02163,(702448437_Eucalyptus_grandis:0.08884,823264480_Gossypium_raimondii:0.05357)0.946:0.00057)0.706:0.00449)0.807:0.01177,(567881105_Citrus_clementina:0.08914,(743919593_Populus_euphratica:0.01249,(729317248_Cleome_hassleriana:0.0,729317245_Cleome_hassleriana:0.0):0.10755)0.808:0.00572)0.872:0.00611)0.991:0.00054)0.900:0.03509)0.868:0.00055,(590660761_Theobroma_cacao:0.02399,((568871976_Citrus_sinensis:0.0,641856296_Citrus_sinensis:0.0):0.05004,225432380_Vitis_vinifera:0.02384)0.585:0.00054)0.848:0.01236)0.861:0.01202)0.863:0.02389)0.755:0.01212)0.616:0.00054,((((763813912_Gossypium_raimondii:0.25162,147856819_Vitis_vinifera:0.26084)0.837:0.08854,((((848876030_Mimulus_guttatus:0.0,604331142_Mimulus_guttatus:0.0):0.19869,747085995_Sesamum_indicum:0.06094)0.987:0.21652,((((566188159_Populus_trichocarpa:0.0,743796222_Populus_euphratica:0.0):0.20415,(670384701_Zea_mays:0.71122,(734309775_Glycine_soja:0.06858,(593691717_Phaseolus_vulgaris:0.03192,920710193_Vigna_angularis:0.07413)0.879:0.08066)0.405:0.19215)0.874:0.20414)0.482:0.00712,(590585930_Theobroma_cacao:0.05634,((823123881_Gossypium_raimondii:0.0,763741681_Gossypium_raimondii:0.0,823123879_Gossypium_raimondii:0.0):0.02760,728848536_Gossypium_arboreum:0.00055)0.933:0.06781)0.974:0.14576)0.929:0.08974,(694438570_Pyrus_x:0.00080,764565173_Fragaria_vesca:0.14691)0.962:0.12238)0.220:0.02291)0.776:0.04964,(922375602_Medicago_truncatula:0.94257,(567908213_Citrus_clementina:0.16414,593702175_Phaseolus_vulgaris:0.42628)0.200:0.12775)0.894:0.25600)0.060:0.03020)0.890:0.13512,((((302790644_Selaginella_moellendorffii:0.34263,(470127557_Fragaria_vesca:0.16847,(((629120394_Eucalyptus_grandis:0.01565,629120395_Eucalyptus_grandis:0.45087)0.968:0.16826,(((565341775_Solanum_tuberosum:0.0,565341777_Solanum_tuberosum:0.0,460384614_Solanum_lycopersicum:0.0):0.13914,(698588222_Nicotiana_sylvestris:0.0,697166787_Nicotiana_tomentosiformis:0.0):0.17655)0.865:0.08094,((548856532_Amborella_trichopoda:0.0,769802110_Amborella_trichopoda:0.0):0.13487,(743769063_Elaeis_guineensis:0.06735,(695072549_Musa_acuminata:0.04583,(((387538561_Oryza_sativa:0.06134,475527702_Aegilops_tauschii:0.13514)0.664:0.00662,475436851_Aegilops_tauschii:0.07502)0.659:0.02699,((226506372_Zea_mays:0.0,670373461_Zea_mays:0.0):0.01215,(357155520_Brachypodium_distachyon:0.05176,242084480_Sorghum_bicolor:0.00055)1.000:0.00055)0.754:0.01372)0.932:0.06376)0.226:0.02791)0.893:0.08829)0.844:0.06152)0.864:0.07040)0.588:0.00849,(((((848900267_Mimulus_guttatus:0.0,848900265_Mimulus_guttatus:0.0):0.48417,848900515_Erythranthe_guttata:0.09552)0.648:0.05543,747083087_Sesamum_indicum:0.03291)0.954:0.09776,((525551491_Malus_baccata:0.0,658007560_Malus_domestica:0.0):0.06289,(645224715_Prunus_mume:0.0,596158920_Prunus_persica:0.0):0.03266)0.950:0.08275)0.711:0.01493,(((((568836857_Citrus_sinensis:0.0,567882507_Citrus_clementina:0.0):0.08377,((255545990_Ricinus_communis:0.02615,((((((297849274_Arabidopsis_lyrata:0.01244,(((727431691_Camelina_sativa:0.0,727571433_Camelina_sativa:0.0):0.00053,727605492_Camelina_sativa:0.02492)0.784:0.01249,((565495192_Capsella_rubella:0.0,565495194_Capsella_rubella:0.0):0.00053,(727571431_Camelina_sativa:0.00055,(727605490_Camelina_sativa:0.01244,727431689_Camelina_sativa:0.05103)0.000:0.00055)0.838:0.01256)0.903:0.02521)0.781:0.01254)0.889:0.00055,(18391056_Arabidopsis_thaliana:0.00055,227206366_Arabidopsis_thaliana:0.01510)0.924:0.03772)0.768:0.02254,674250504_Arabis_alpina:0.15039)0.452:0.04449,((27262833_Brassica_oleracea:0.02491,((27262831_Brassica_oleracea:0.0,923818876_Brassica_napus:0.0,27262837_Brassica_oleracea:0.0,27262835_Brassica_oleracea:0.0,674938331_Brassica_napus:0.0,937574938_Brassica_napus:0.0,674939808_Brassica_napus:0.0,27262829_Brassica_rapa:0.0,50511727_Brassica_oleracea:0.0,922481856_Brassica_oleracea:0.0):0.00055,50511725_Brassica_rapa:0.01217)0.770:0.00055)0.792:0.01225,(((923631648_Brassica_napus:0.0,922548223_Brassica_oleracea:0.0,50511729_Brassica_oleracea:0.0,50511733_Brassica_napus:0.0):0.00054,((923694735_Brassica_napus:0.0,674901860_Brassica_napus:0.0):0.01215,685350613_Brassica_rapa:0.01213)0.790:0.01295)0.857:0.01222,9967526_Brassica_oleracea:0.00055)0.802:0.01247)0.717:0.01489)0.796:0.03247,567153629_Eutrema_salsugineum:0.05886)0.970:0.11175,729352909_Cleome_hassleriana:0.08336)0.767:0.02407)0.796:0.01327,((778671812_Cucumis_sativus:0.0,778671815_Cucumis_sativus:0.0,659088314_Cucumis_melo:0.0,659088316_Cucumis_melo:0.0):0.06643,703063076_Morus_notabilis:0.04131)0.754:0.01319)0.776:0.00054)0.484:0.01429,(((823239117_Gossypium_raimondii:0.0,728839830_Gossypium_arboreum:0.0):0.06210,((763791864_Gossypium_raimondii:0.0,823228547_Gossypium_raimondii:0.0,823228543_Gossypium_raimondii:0.0):0.01251,728831284_Gossypium_arboreum:0.00055)0.927:0.05619)0.960:0.07906,((((302142076_Vitis_vinifera:0.0,225459069_Vitis_vinifera:0.0):0.09884,802688379_Jatropha_curcas:0.04948)0.439:0.02101,((731366663_Beta_vulgaris:0.0,731366661_Beta_vulgaris:0.0):0.08202,(720089679_Nelumbo_nucifera:0.05044,902179602_Spinacia_oleracea:0.15384)0.818:0.05212)0.867:0.05758)0.889:0.03865,(590596107_Theobroma_cacao:0.0,590596103_Theobroma_cacao:0.0):0.03611)0.576:0.00218)0.924:0.04135)0.753:0.01225,(566172246_Populus_trichocarpa:0.00055,(566157442_Populus_trichocarpa:0.01283,(743878335_Populus_euphratica:0.00055,743803008_Populus_euphratica:0.02596)0.836:0.01278)0.000:0.00054)0.955:0.05351)0.811:0.01276,((661884980_Coffea_canephora:0.09484,((((734339571_Glycine_soja:0.0,356515734_Glycine_max:0.0,571459766_Glycine_max:0.0,255637537_Glycine_max:0.0):0.01220,356510122_Glycine_max:0.00055)0.809:0.01224,(593268297_Phaseolus_vulgaris:0.00055,950965516_Vigna_radiata:0.01213)0.791:0.01233)0.778:0.01558,502133117_Cicer_arietinum:0.07738)0.773:0.02121)0.740:0.01608,(922376228_Medicago_truncatula:0.0,922382936_Medicago_truncatula:0.0):0.09473)0.743:0.01578)0.688:0.00650)0.844:0.04503)0.847:0.08865)0.942:0.22244)0.817:0.10959,116787066_Picea_sitchensis:0.54086)0.623:0.06962,(((641843999_Citrus_sinensis:0.0,567919300_Citrus_clementina:0.0):0.30613,(((723685803_Solanum_lycopersicum:0.0,723685806_Solanum_lycopersicum:0.0):0.15125,(698550740_Nicotiana_sylvestris:0.06081,697185027_Nicotiana_tomentosiformis:0.00806)0.882:0.10711)0.979:0.30105,(((((729420093_Cleome_hassleriana:0.48406,661898402_Coffea_canephora:0.30146)0.594:0.04491,902227052_Spinacia_oleracea:0.47705)0.340:0.08476,((778680845_Cucumis_sativus:0.0,449464150_Cucumis_sativus:0.0,778680848_Cucumis_sativus:0.0):0.06894,(659114468_Cucumis_melo:0.0,659114470_Cucumis_melo:0.0,659114472_Cucumis_melo:0.0):0.05187)0.994:0.24946)0.733:0.03011,(((567876089_Citrus_clementina:0.0,568857173_Citrus_sinensis:0.0,567876087_Citrus_clementina:0.0,641844199_Citrus_sinensis:0.0,641844200_Citrus_sinensis:0.0):0.12983,((((((848863671_Erythranthe_guttata:0.0,604342269_Mimulus_guttatus:0.0):0.12799,(747098252_Sesamum_indicum:0.0,747098254_Sesamum_indicum:0.0):0.06710)0.999:0.21987,((565382916_Solanum_tuberosum:0.01234,460372343_Solanum_lycopersicum:0.01298)0.845:0.04261,(698515503_Nicotiana_sylvestris:0.02664,697102207_Nicotiana_tomentosiformis:0.00054)0.985:0.14006)0.823:0.04505)0.717:0.01949,((657978763_Malus_domestica:0.0,694392740_Pyrus_x:0.0,658026352_Malus_domestica:0.0):0.00563,694412163_Pyrus_x:0.21235)0.999:0.24571)0.772:0.05529,(769805912_Amborella_trichopoda:0.0,769805910_Amborella_trichopoda:0.0):0.24067)0.844:0.06450,((((((661894264_Coffea_canephora:0.21357,(703093321_Morus_notabilis:0.03134,703127104_Morus_notabilis:0.13440)0.904:0.09314)0.919:0.07435,(590652044_Theobroma_cacao:0.10297,(((((823205297_Gossypium_raimondii:0.0,763781141_Gossypium_raimondii:0.0,823205315_Gossypium_raimondii:0.0,763781139_Gossypium_raimondii:0.0):0.00055,763781138_Gossypium_raimondii:0.00054)0.926:0.00053,823166184_Gossypium_raimondii:0.12603)0.833:0.01331,823231732_Gossypium_raimondii:0.02693)0.000:0.00054,728815603_Gossypium_arboreum:0.00055)0.979:0.11779)0.743:0.02023)0.711:0.01124,((743821400_Populus_euphratica:0.0,743821405_Populus_euphratica:0.0,743821409_Populus_euphratica:0.0):0.08517,((255583419_Ricinus_communis:0.09325,(((502096936_Cicer_arietinum:0.00055,502096933_Cicer_arietinum:0.00054)0.997:0.19977,(593490045_Phaseolus_vulgaris:0.0,593490047_Phaseolus_vulgaris:0.0):0.14675)0.516:0.05250,(((947114678_Glycine_max:0.0,734389064_Glycine_soja:0.0):0.29132,(920703804_Vigna_angularis:0.05047,950983577_Vigna_radiata:0.04270)0.397:0.01920)0.110:0.02220,593490049_Phaseolus_vulgaris:0.07919)0.936:0.12277)0.919:0.07816)0.178:0.02155,802633995_Jatropha_curcas:0.20680)0.863:0.05130)0.677:0.00284)0.773:0.01775,(731316020_Beta_vulgaris:0.10859,902211677_Spinacia_oleracea:0.16426)0.990:0.17088)0.746:0.01339,(731417508_Vitis_vinifera:0.0,359488195_Vitis_vinifera:0.0,731417500_Vitis_vinifera:0.0):0.05638)0.870:0.03398,(((743794512_Elaeis_guineensis:0.0,743794508_Elaeis_guineensis:0.0):0.07223,((672181513_Phoenix_dactylifera:0.0,672181507_Phoenix_dactylifera:0.0,672181509_Phoenix_dactylifera:0.0,672181511_Phoenix_dactylifera:0.0):0.02594,(672206097_Phoenix_dactylifera:0.02607,(743758056_Elaeis_guineensis:0.0,743758062_Elaeis_guineensis:0.0,743758060_Elaeis_guineensis:0.0,743758058_Elaeis_guineensis:0.0):0.03914)0.630:0.00054)0.949:0.07227)0.299:0.02660,(695007324_Musa_acuminata:0.0,695007326_Musa_acuminata:0.0,695007320_Musa_acuminata:0.0,695007322_Musa_acuminata:0.0,695007328_Musa_acuminata:0.0,695007330_Musa_acuminata:0.0):0.44794)0.898:0.07977)0.607:0.00381)0.858:0.04776)0.818:0.05414,720059808_Nelumbo_nucifera:0.30550)0.270:0.03518)0.573:0.03063,629085847_Eucalyptus_grandis:0.31104)0.173:0.03809)0.081:0.12273)0.644:0.12737,(443705473_Capitella_teleta:1.08857,(((944237224_Setaria_italica:0.0,944237225_Setaria_italica:0.0,514795435_Setaria_italica:0.0):0.09055,(242081359_Sorghum_bicolor:0.10162,((670357787_Zea_mays:0.0,212276238_Zea_mays:0.0):0.00055,414870580_Zea_mays:0.00055)0.904:0.06393)0.868:0.05188)0.927:0.15592,(((357141254_Brachypodium_distachyon:0.0,944062513_Brachypodium_distachyon:0.0):0.07764,((115476208_Oryza_sativa:0.0,125561394_Oryza_sativa:0.0):0.16853,573955716_Oryza_brachyantha:0.07658)0.998:0.25797)0.344:0.02820,(474412010_Triticum_urartu:0.00054,475542034_Aegilops_tauschii:0.01176)0.925:0.09764)0.931:0.17195)0.169:0.12356)0.195:0.09440)0.945:0.33629)0.770:0.26618,(167535410_Monosiga_brevicollis:1.03202,((518128193_Leisingera_spp:1.38593,(((((642921560_Tribolium_castaneum:0.39756,(546681032_Dendroctonus_ponderosae:0.00055,478253762_Dendroctonus_ponderosae:0.00054)0.991:0.60279)0.945:0.35022,((675862162_Helobdella_robusta:0.87136,(((675885410_Helobdella_robusta:0.66025,(((908469525_Biomphalaria_glabrata:0.10268,524882922_Aplysia_californica:0.01771)0.471:0.04986,(676430986_Lottia_gigantea:0.23271,762145638_Crassostrea_gigas:0.16377)0.701:0.08156)0.982:0.21120,(919086949_Lingula_anatina:0.18695,(675882128_Helobdella_robusta:0.05796,443733452_Capitella_teleta:0.12583)0.969:0.13442)0.457:0.03105)0.172:0.03348)0.064:0.00079,(291238580_Saccoglossus_kowalevskii:0.38275,((((((((251764897_gi|251764897|sp|B0V3F82|PRKRA_DANRE:0.0,148235737_Danio_rerio:0.0,528489092_Danio_rerio:0.0,169146118_Danio_rerio:0.0):0.19949,(831318365_Clupea_harengus:0.0,831318363_Clupea_harengus:0.0):0.21097)0.780:0.04933,(597789253_Astyanax_mexicanus:0.0,597789251_Astyanax_mexicanus:0.0):0.08150)0.396:0.06140,(((((929302656_Salmo_salar:0.0,642109565_Oncorhynchus_mykiss:0.0):0.00055,((929288006_Salmo_salar:0.0,642070876_Oncorhynchus_mykiss:0.0):0.06559,742200240_Esox_lucius:0.00055)0.859:0.01523)0.815:0.04631,((736300066_Notothenia_coriiceps:0.01911,410896914_Takifugu_rubripes:0.06004)0.772:0.03552,(((542228064_Oreochromis_niloticus:0.0,542228066_Oreochromis_niloticus:0.0,542228068_Oreochromis_niloticus:0.0,348519647_Oreochromis_niloticus:0.0,499012871_Maylandia_zebra:0.0,583986528_Neolamprologus_brichardi:0.0,583986530_Neolamprologus_brichardi:0.0):0.00055,548342156_Pundamilia_nyererei:0.00054)0.865:0.05995,(657798056_Cynoglossus_semilaevis:0.10222,(617381204_Poecilia_formosa:0.00053,551492235_Xiphophorus_maculatus:0.05041)0.982:0.12261)0.837:0.03744)0.890:0.06976)0.802:0.05162)0.660:0.05708,(928080814_Austrofundulus_limnaeus:0.0,928017821_Austrofundulus_limnaeus:0.0):0.25147)0.705:0.03365,573897798_Lepisosteus_oculatus:0.08362)0.786:0.04563)0.972:0.17535,((3334381_gi|3334381|sp|Q918361|PRKAB_XENLA:0.01271,148234413_Xenopus_laevis:0.00055)0.993:0.18304,(((530600341_Chrysemys_picta:0.0,530600343_Chrysemys_picta:0.0):0.05241,602654925_Python_bivittatus:0.08334)0.771:0.02492,((((((641706814_Eptesicus_fuscus:0.01233,12849779_Mus_musculus:0.01232)0.000:0.00055,(488583000_Dasypus_novemcinctus:0.0,488583004_Dasypus_novemcinctus:0.0,488583002_Dasypus_novemcinctus:0.0,488583012_Dasypus_novemcinctus:0.0,488583006_Dasypus_novemcinctus:0.0,586997445_Felis_catus:0.0,625244431_Cricetulus_griseus:0.0,114052769_Bos_taurus:0.0,507926560_Condylura_cristata:0.0,426337866_Gorilla_gorilla:0.0,803017554_Ovis_aries:0.0,513013677_Heterocephalus_glaber:0.0,525344700_Pan_troglodytes:0.0,351699987_Heterocephalus_glaber:0.0,62897775_Homo_sapiens:0.0,731243681_Fukomys_damarensis:0.0,488583008_Dasypus_novemcinctus:0.0,556771494_Pantholops_hodgsonii:0.0,955509679_Ceratotherium_simum:0.0,74004908_Canis_lupus:0.0,545191414_Equus_caballus:0.0,354477724_Cricetulus_griseus:0.0,594685962_Balaenoptera_acutorostrata:0.0,759094388_Pteropus_vampyrus:0.0,4505581_Homo_sapiens:0.0,560937651_Camelus_ferus:0.0,470597677_Tursiops_truncatus:0.0,30584929_synthetic_construct:0.0,426337864_Gorilla_gorilla:0.0,823670842_synthetic_construct:0.0,591315150_Panthera_tigris:0.0,478504874_Ceratotherium_simum:0.0,674090979_Nannospalax_galili:0.0,829872113_Microcebus_murinus:0.0,62901980_synthetic_construct:0.0,465995163_Orcinus_orca:0.0,686709263_Pongo_abelii:0.0,743728426_Camelus_bactrianus:0.0,472368536_Odobenus_rosmarus:0.0,586532816_Pteropus_alecto:0.0,817312624_Aotus_nancymaae:0.0,724803373_Rhinopithecus_roxellana:0.0,395837199_Otolemur_garnettii:0.0,640794981_Tarsius_syrichta:0.0,742201786_Bison_bison:0.0,488583010_Dasypus_novemcinctus:0.0,395837197_Otolemur_garnettii:0.0,532005667_Microtus_ochrogaster:0.0,507658462_Octodon_degus:0.0,524921838_Mesocricetus_auratus:0.0,213417911_Homo_sapiens:0.0,213417919_Homo_sapiens:0.0,348585626_Cavia_porcellus:0.0,795174534_Colobus_angolensis:0.0,676273285_Fukomys_damarensis:0.0,594071576_Bubalus_bubalis:0.0,301766900_Ailuropoda_melanoleuca:0.0,344252498_Cricetulus_griseus:0.0,725553483_Saimiri_boliviensis:0.0,281352310_Ailuropoda_melanoleuca:0.0,731459218_Loxodonta_africana:0.0,291391824_Oryctolagus_cuniculus:0.0,655828135_Oryctolagus_cuniculus:0.0,504127077_Ochotona_princeps:0.0,504127079_Ochotona_princeps:0.0,190690921_synthetic_construct:0.0,505771822_Sorex_araneus:0.0,589918593_Peromyscus_maniculatus:0.0,670988807_Ursus_maritimus:0.0,617651929_Erinaceus_europaeus:0.0,507553116_Jaculus_jaculus:0.0,755499566_Mus_musculus:0.0,6755162_Mus_musculus:0.0,149022336_Rattus_norvegicus:0.0,755499568_Mus_musculus:0.0,67078460_Rattus_norvegicus:0.0,852730993_Dipodomys_ordii:0.0,584081601_Myotis_davidii:0.0,584081603_Myotis_davidii:0.0,558101108_Myotis_lucifugus:0.0,641697091_Eptesicus_fuscus:0.0):0.00055)0.000:0.00055,119571203_Homo_sapiens:0.00055)0.000:0.00055,(((585637240_Elephantulus_edwardii:0.00055,(602722911_Lipotes_vexillifer:0.03705,(355786187_Macaca_fascicularis:0.00054,109097111_Macaca_mulatta:0.02626)0.782:0.01230)0.788:0.01236)0.868:0.01224,(562845588_Tupaia_chinensis:0.00055,946734018_Myotis_brandtii:0.20414)0.000:0.00055)0.909:0.00055,(532077864_Ictidomys_tridecemlineatus:0.01231,560975964_Vicugna_pacos:0.02514)0.000:0.00055)0.000:0.00054)0.162:0.00055,(507640907_Echinops_telfairi:0.01250,586472339_Chrysochloris_asiatica:0.01221)0.880:0.02497)0.924:0.01182,(634820801_Orycteropus_afer:0.0,634820809_Orycteropus_afer:0.0):0.00054)0.999:0.15655)0.767:0.03255)0.869:0.09495)0.852:0.06036,((((((950922206_Alligator_mississippiensis:0.0,950922199_Alligator_mississippiensis:0.0,950922203_Alligator_mississippiensis:0.0,944351211_Alligator_sinensis:0.0,909789043_Falco_peregrinus:0.0,541961050_Falco_cherrug:0.0,729734776_Haliaeetus_leucocephalus:0.0,768400786_Aquila_chrysaetos:0.0,768400784_Aquila_chrysaetos:0.0,929429092_Falco_cherrug:0.0,465963954_Chelonia_mydas:0.0,530642142_Chrysemys_picta:0.0,591382824_Chelonia_mydas:0.0):0.00055,((602666040_Python_bivittatus:0.0,602666038_Python_bivittatus:0.0,927183312_Thamnophis_sirtalis:0.0,602666042_Python_bivittatus:0.0,927183314_Thamnophis_sirtalis:0.0):0.01131,676583671_Cuculus_canorus:0.03470)1.000:0.00157)0.000:0.00053,(449266107_Columba_livia:0.0,543748082_Columba_livia:0.0):0.01287)0.000:0.00055,((((731457738_Loxodonta_africana:0.03252,(560961361_Vicugna_pacos:0.0,560961359_Vicugna_pacos:0.0):0.01051)0.000:0.00130,507708369_Echinops_telfairi:0.00055)0.106:0.00107,((((444513890_Tupaia_chinensis:0.0,470656914_Tursiops_truncatus:0.0,562883246_Tupaia_chinensis:0.0,472373598_Odobenus_rosmarus:0.0,395835025_Otolemur_garnettii:0.0,533167163_Chinchilla_lanigera:0.0,164448622_Bos_taurus:0.0,831227183_Otolemur_garnettii:0.0,593740539_Physeter_catodon:0.0,725595466_Saimiri_boliviensis:0.0,594662687_Balaenoptera_acutorostrata:0.0,829723846_Microcebus_murinus:0.0,560912404_Camelus_ferus:0.0,826269825_Propithecus_coquereli:0.0,113912024_Bos_taurus:0.0,724877092_Rhinopithecus_roxellana:0.0,562883244_Tupaia_chinensis:0.0,803042759_Ovis_aries:0.0,556717011_Pantholops_hodgsonii:0.0,507531765_Jaculus_jaculus:0.0,339909_Homo_sapiens:0.0,586522266_Pteropus_alecto:0.0,513023147_Heterocephalus_glaber:0.0,514472914_Cavia_porcellus:0.0,829723836_Microcebus_murinus:0.0,958719358_Equus_asinus:0.0,821489899_Sarcophilus_harrisii:0.0,470656912_Tursiops_truncatus:0.0,472373596_Odobenus_rosmarus:0.0,533167157_Chinchilla_lanigera:0.0,533167161_Chinchilla_lanigera:0.0,532078670_Ictidomys_tridecemlineatus:0.0,826269822_Propithecus_coquereli:0.0,859914550_Mustela_putorius:0.0,488552174_Dasypus_novemcinctus:0.0,19743838_Homo_sapiens:0.0,594662685_Balaenoptera_acutorostrata:0.0,641700851_Eptesicus_fuscus:0.0,675679649_Callithrix_jacchus:0.0,7412848_Homo_sapiens:0.0,817271419_Aotus_nancymaae:0.0,507671426_Octodon_degus:0.0,562883242_Tupaia_chinensis:0.0,355786146_Macaca_fascicularis:0.0,958719351_Equus_asinus:0.0,731277369_Fukomys_damarensis:0.0,544470211_Macaca_fascicularis:0.0,548465000_Capra_hircus:0.0,731277380_Fukomys_damarensis:0.0,311255463_Sus_scrofa:0.0,149714845_Equus_caballus:0.0,821004860_Nomascus_leucogenys:0.0,821004862_Nomascus_leucogenys:0.0,107904_Homo_sapiens:0.0,426224362_Ovis_aries:0.0,403296815_Saimiri_boliviensis:0.0,158254910_Homo_sapiens:0.0,296211840_Callithrix_jacchus:0.0,829723841_Microcebus_murinus:0.0,440900674_Bos_mutus:0.0,560912408_Camelus_ferus:0.0,593740541_Physeter_catodon:0.0,466030928_Orcinus_orca:0.0,507671422_Octodon_degus:0.0,426372757_Gorilla_gorilla:0.0,478509811_Ceratotherium_simum:0.0,533167159_Chinchilla_lanigera:0.0,731277367_Fukomys_damarensis:0.0,586522264_Pteropus_alecto:0.0,30585201_synthetic_construct:0.0,731277382_Fukomys_damarensis:0.0,641700849_Eptesicus_fuscus:0.0,528763305_Camelus_ferus:0.0,149714848_Equus_caballus:0.0,513023143_Heterocephalus_glaber:0.0,548465007_Capra_hircus:0.0,528948518_Bos_taurus:0.0,19743840_Homo_sapiens:0.0,511910512_Mustela_putorius:0.0,635065650_Chlorocebus_sabaeus:0.0,635065652_Chlorocebus_sabaeus:0.0,803042764_Ovis_aries:0.0,803042762_Ovis_aries:0.0,335287861_Sus_scrofa:0.0,829723832_Microcebus_murinus:0.0,817271421_Aotus_nancymaae:0.0,478509809_Ceratotherium_simum:0.0,555980506_Bos_mutus:0.0,731277371_Fukomys_damarensis:0.0,402886167_Papio_anubis:0.0,724877089_Rhinopithecus_roxellana:0.0,532078674_Ictidomys_tridecemlineatus:0.0,795359859_Colobus_angolensis:0.0,795359854_Colobus_angolensis:0.0,471366980_Trichechus_manatus:0.0,585651929_Elephantulus_edwardii:0.0,634872311_Orycteropus_afer:0.0,634872314_Orycteropus_afer:0.0,585651933_Elephantulus_edwardii:0.0,471366978_Trichechus_manatus:0.0,667243417_Galeopterus_variegatus:0.0,667243414_Galeopterus_variegatus:0.0,514472916_Cavia_porcellus:0.0,514472912_Cavia_porcellus:0.0,345791598_Canis_lupus:0.0,281341836_Ailuropoda_melanoleuca:0.0,640785480_Tarsius_syrichta:0.0,640785482_Tarsius_syrichta:0.0,301775807_Ailuropoda_melanoleuca:0.0,591309729_Panthera_tigris:0.0,752416813_Ailuropoda_melanoleuca:0.0,410964561_Felis_catus:0.0,584073543_Myotis_davidii:0.0,554549381_Myotis_brandtii:0.0,554549383_Myotis_brandtii:0.0,671024111_Ursus_maritimus:0.0,640785478_Tarsius_syrichta:0.0,410964557_Felis_catus:0.0,584073541_Myotis_davidii:0.0):0.00055,(109096950_Macaca_mulatta:0.0,686741037_Pongo_abelii:0.0):0.00055)0.000:0.00054,(585644269_Elephantulus_edwardii:0.06823,(504141558_Ochotona_princeps:0.02562,(530400765_Homo_sapiens:0.15181,((617579689_Erinaceus_europaeus:0.0,617579685_Erinaceus_europaeus:0.0):0.01267,505773256_Sorex_araneus:0.01270)0.386:0.00772)0.814:0.00522)0.958:0.00055)0.862:0.00054)0.000:0.00054,(((589938265_Peromyscus_maniculatus:0.0,589938263_Peromyscus_maniculatus:0.0):0.01284,((568991930_Mus_musculus:0.0,880870604_Mesocricetus_auratus:0.0,77917582_Rattus_norvegicus:0.0,674034098_Nannospalax_galili:0.0,564362061_Rattus_norvegicus:0.0,524926294_Mesocricetus_auratus:0.0,166295185_Mus_musculus:0.0,625210081_Cricetulus_griseus:0.0,625210077_Cricetulus_griseus:0.0,625210079_Cricetulus_griseus:0.0,674034100_Nannospalax_galili:0.0,913498280_Microtus_ochrogaster:0.0,532020894_Microtus_ochrogaster:0.0,913498282_Microtus_ochrogaster:0.0):0.00055,1737216_Mus_musculus:0.01315)0.042:0.00055)0.351:0.01299,(655732871_Oryctolagus_cuniculus:0.0,291389267_Oryctolagus_cuniculus:0.0):0.01280)0.315:0.00055)1.000:0.00054)0.811:0.01317,(847100382_Xenopus_Silurana:0.0,847100388_Xenopus_Silurana:0.0,847100379_Xenopus_Silurana:0.0,847100376_Xenopus_Silurana:0.0,71895927_Xenopus_Silurana:0.0,229891737_Xenopus_laevis:0.0,847100385_Xenopus_Silurana:0.0,148232429_Xenopus_laevis:0.0):0.03120)0.821:0.01476)0.894:0.03539,(573882270_Lepisosteus_oculatus:0.0,632986465_Callorhinchus_milii:0.0):0.00055)0.932:0.00054,((((928022883_Austrofundulus_limnaeus:0.0,554868767_Haplochromis_burtoni:0.0,831541665_Fundulus_heteroclitus:0.0,617303158_Poecilia_formosa:0.0,734606514_Larimichthys_crocea:0.0,929226249_Salmo_salar:0.0,929226251_Salmo_salar:0.0,742240395_Esox_lucius:0.0,657547995_Stegastes_partitus:0.0,317418804_Dicentrarchus_labrax:0.0,657782608_Cynoglossus_semilaevis:0.0,658848379_Poecilia_reticulata:0.0,908455162_Oreochromis_niloticus:0.0,432857632_Oryzias_latipes:0.0,583976253_Neolamprologus_brichardi:0.0,941772625_Xiphophorus_maculatus:0.0,736306087_Notothenia_coriiceps:0.0,736306091_Notothenia_coriiceps:0.0,831326935_Clupea_harengus:0.0,831326931_Clupea_harengus:0.0,831326933_Clupea_harengus:0.0):0.00055,((768945950_Takifugu_rubripes:0.0,410920129_Takifugu_rubripes:0.0,82268346_gi|82268346|sp|Q4SS661|TRBP2_TETNG:0.0):0.01537,(41053389_Danio_rerio:0.01521,584032642_Neolamprologus_brichardi:0.00055)0.000:0.00054)0.000:0.00054)0.918:0.01077,938080014_Scleropages_formosus:0.00819)0.918:0.01082,597779661_Astyanax_mexicanus:0.00055)0.809:0.01698)0.880:0.10803)0.631:0.05714,632945857_Callorhinchus_milii:0.11876)0.884:0.12911,(645031639_Nasonia_vitripennis:0.23528,((528914164_Bos_taurus:0.06560,241998518_Ixodes_scapularis:0.40382)0.980:0.41054,(((((632940187_Callorhinchus_milii:0.0,632940185_Callorhinchus_milii:0.0):0.03692,602674791_Python_bivittatus:0.08293)0.767:0.01481,((426359920_Gorilla_gorilla:0.0,635048708_Chlorocebus_sabaeus:0.0,50949968_Homo_sapiens:0.0,256419001_Homo_sapiens:0.0,470605215_Tursiops_truncatus:0.0,472368872_Odobenus_rosmarus:0.0,507670008_Octodon_degus:0.0,795591749_Cercocebus_atys:0.0,685558549_Papio_anubis:0.0,545821285_Sus_scrofa:0.0,927118303_Sus_scrofa:0.0):0.00055,505857761_Sorex_araneus:0.01250)0.947:0.04545)0.647:0.00960,((701320120_Nestor_notabilis:0.0,701320116_Nestor_notabilis:0.0):0.00054,(701353480_Tauraco_erythrolophus:0.01252,((706106107_Colius_striatus:0.0,706106110_Colius_striatus:0.0,700428563_Leptosomus_discolor:0.0,700428561_Leptosomus_discolor:0.0,704261901_Eurypyga_helias:0.0):0.01257,(926499134_Apteryx_australis:0.0,705676339_Chlamydotis_undulata:0.0,723131625_Phaethon_lepturus:0.0):0.00055)0.000:0.00054)0.881:0.01258)0.764:0.02375)0.939:0.15164,(224613372_Salmo_salar:0.17469,(505850718_Sorex_araneus:0.06391,((((537151263_Cricetulus_griseus:0.0,625198479_Cricetulus_griseus:0.0,625198483_Cricetulus_griseus:0.0,625198481_Cricetulus_griseus:0.0):0.00054,((74198083_Mus_musculus:0.0,568916100_Mus_musculus:0.0,74145338_Mus_musculus:0.0,74219068_Mus_musculus:0.0,158186641_Mus_musculus:0.0,51896012_Mus_musculus:0.0,74214463_Mus_musculus:0.0,158186639_Mus_musculus:0.0,74137731_Mus_musculus:0.0,6755674_Mus_musculus:0.0,74204587_Mus_musculus:0.0,74199026_Mus_musculus:0.0,599045083_Mus_musculus:0.0,16758178_Rattus_norvegicus:0.0,51859122_Rattus_norvegicus:0.0,158186644_Rattus_norvegicus:0.0,524948909_Mesocricetus_auratus:0.0,880905485_Mesocricetus_auratus:0.0):0.00055,36963075_Mus_musculus:0.02504)0.871:0.01233)0.882:0.01227,((914907914_Ictidomys_tridecemlineatus:0.0,914907910_Ictidomys_tridecemlineatus:0.0,532079031_Ictidomys_tridecemlineatus:0.0,914907912_Ictidomys_tridecemlineatus:0.0):0.00055,(847029356_Jaculus_jaculus:0.0,507560458_Jaculus_jaculus:0.0):0.01247)0.000:0.00054)0.824:0.01329,(((530418341_Homo_sapiens:0.0,82659091_Homo_sapiens:0.0,675701636_Pan_paniscus:0.0,675701627_Pan_paniscus:0.0,675701633_Pan_paniscus:0.0,768018179_Homo_sapiens:0.0,530418339_Homo_sapiens:0.0,441638303_Nomascus_leucogenys:0.0,675701639_Pan_paniscus:0.0,675701630_Pan_paniscus:0.0,332207751_Nomascus_leucogenys:0.0,4335949_Homo_sapiens:0.0,4572588_Homo_sapiens:0.0,4335947_Homo_sapiens:0.0,158256406_Homo_sapiens:0.0,209364604_Pongo_abelii:0.0,82659083_Homo_sapiens:0.0,82659087_Homo_sapiens:0.0,119596076_Homo_sapiens:0.0,332207755_Nomascus_leucogenys:0.0,62088702_Homo_sapiens:0.0):0.00055,((731487974_Loxodonta_africana:0.0,731487969_Loxodonta_africana:0.0,731487971_Loxodonta_africana:0.0):0.01229,(759137057_Pteropus_vampyrus:0.0,586534152_Pteropus_alecto:0.0,586534148_Pteropus_alecto:0.0,759137070_Pteropus_vampyrus:0.0,586534150_Pteropus_alecto:0.0):0.01243)0.000:0.00055)0.000:0.00055,(444731362_Tupaia_chinensis:0.01221,(((((((634841198_Orycteropus_afer:0.0,640807272_Tarsius_syrichta:0.0,640807274_Tarsius_syrichta:0.0,744560379_Camelus_dromedarius:0.0,744560381_Camelus_dromedarius:0.0,744560383_Camelus_dromedarius:0.0,528768663_Camelus_ferus:0.0,560897176_Camelus_ferus:0.0,560968726_Vicugna_pacos:0.0,655883368_Oryctolagus_cuniculus:0.0):0.00055,586454872_Chrysochloris_asiatica:0.01248)0.856:0.01246,((830024615_Microcebus_murinus:0.0,830024600_Microcebus_murinus:0.0,830024604_Microcebus_murinus:0.0,830024595_Microcebus_murinus:0.0):0.00055,(826323131_Propithecus_coquereli:0.0,826323134_Propithecus_coquereli:0.0):0.01247)0.862:0.01234)0.000:0.00054,(488579776_Dasypus_novemcinctus:0.0,488579774_Dasypus_novemcinctus:0.0):0.01233)0.000:0.00055,(471359485_Trichechus_manatus:0.0,471359489_Trichechus_manatus:0.0,859773660_Mustela_putorius:0.0,859773666_Mustela_putorius:0.0,955517030_Ceratotherium_simum:0.0,955517034_Ceratotherium_simum:0.0,591302391_Panthera_tigris:0.0,955517040_Ceratotherium_simum:0.0,591302389_Panthera_tigris:0.0,586980471_Felis_catus:0.0,586980473_Felis_catus:0.0,955517032_Ceratotherium_simum:0.0,511843713_Mustela_putorius:0.0,545200638_Equus_caballus:0.0,545200633_Equus_caballus:0.0,545541012_Canis_lupus:0.0,958676914_Equus_asinus:0.0,545541018_Canis_lupus:0.0,958676907_Equus_asinus:0.0,545541014_Canis_lupus:0.0,958676922_Equus_asinus:0.0,958676910_Equus_asinus:0.0,664762126_Equus_przewalskii:0.0,149733337_Equus_caballus:0.0,635020306_Chlorocebus_sabaeus:0.0,544466377_Macaca_fascicularis:0.0,544466379_Macaca_fascicularis:0.0,635020312_Chlorocebus_sabaeus:0.0,635020310_Chlorocebus_sabaeus:0.0,544466383_Macaca_fascicularis:0.0,544466385_Macaca_fascicularis:0.0,544466375_Macaca_fascicularis:0.0,795446468_Cercocebus_atys:0.0,795446472_Cercocebus_atys:0.0,544466371_Macaca_fascicularis:0.0,90076086_Macaca_fascicularis:0.0,795224954_Mandrillus_leucophaeus:0.0,355563051_Macaca_mulatta:0.0,544466381_Macaca_fascicularis:0.0,388490178_Macaca_mulatta:0.0,795224961_Mandrillus_leucophaeus:0.0,795224940_Mandrillus_leucophaeus:0.0,795350436_Colobus_angolensis:0.0,635020318_Chlorocebus_sabaeus:0.0,724924752_Rhinopithecus_roxellana:0.0,635020308_Chlorocebus_sabaeus:0.0,725579133_Saimiri_boliviensis:0.0,725579131_Saimiri_boliviensis:0.0,675657056_Callithrix_jacchus:0.0,817304667_Aotus_nancymaae:0.0,817304669_Aotus_nancymaae:0.0,403282329_Saimiri_boliviensis:0.0,296200670_Callithrix_jacchus:0.0,831222318_Otolemur_garnettii:0.0,831222324_Otolemur_garnettii:0.0,831222328_Otolemur_garnettii:0.0,831222322_Otolemur_garnettii:0.0,395829163_Otolemur_garnettii:0.0,611979513_Monodelphis_domestica:0.0,821459497_Sarcophilus_harrisii:0.0,821459499_Sarcophilus_harrisii:0.0,821459507_Sarcophilus_harrisii:0.0,821459503_Sarcophilus_harrisii:0.0):0.00055)0.000:0.00054,(((701303565_Nestor_notabilis:0.0,701303561_Nestor_notabilis:0.0,677451253_Nestor_notabilis:0.0,701303567_Nestor_notabilis:0.0,701303563_Nestor_notabilis:0.0):0.00055,((686608657_Aptenodytes_forsteri:0.0,675628713_Merops_nubicus:0.0,675628717_Merops_nubicus:0.0,675628715_Merops_nubicus:0.0,677434604_Merops_nubicus:0.0):0.00055,530635598_Chrysemys_picta:0.01251)0.844:0.01231)0.895:0.01238,((558166530_Myotis_lucifugus:0.0,584077404_Myotis_davidii:0.0):0.01236,(641701537_Eptesicus_fuscus:0.0,554543306_Myotis_brandtii:0.0):0.00053)0.845:0.01232)0.000:0.00055)0.470:0.00053,(617664175_Erinaceus_europaeus:0.01250,((830068129_Condylura_cristata:0.0,830068087_Condylura_cristata:0.0,830068107_Condylura_cristata:0.0,830068151_Condylura_cristata:0.0):0.00054,((512992994_Heterocephalus_glaber:0.0,512992998_Heterocephalus_glaber:0.0,351703077_Heterocephalus_glaber:0.0,512992996_Heterocephalus_glaber:0.0,731203305_Fukomys_damarensis:0.0,676282388_Fukomys_damarensis:0.0,731203300_Fukomys_damarensis:0.0,731203302_Fukomys_damarensis:0.0,918610582_Chinchilla_lanigera:0.0):0.01155,(((528914168_Bos_taurus:0.0,742097581_Bison_bison:0.0,528914173_Bos_taurus:0.0,742097589_Bison_bison:0.0,358415217_Bos_taurus:0.0,742097585_Bison_bison:0.0,440902185_Bos_mutus:0.0,528914177_Bos_taurus:0.0,151553859_Bos_taurus:0.0):0.00055,(926707798_Capra_hircus:0.0,926707802_Capra_hircus:0.0,556780156_Pantholops_hodgsonii:0.0,803265442_Ovis_aries:0.0,803137768_Ovis_aries:0.0,803137763_Ovis_aries:0.0,548491766_Capra_hircus:0.0):0.01254)0.854:0.01254,((593707398_Physeter_catodon:0.0,593707396_Physeter_catodon:0.0,593707402_Physeter_catodon:0.0,593707400_Physeter_catodon:0.0):0.01254,(671010838_Ursus_maritimus:0.0,752381265_Ailuropoda_melanoleuca:0.0,752381261_Ailuropoda_melanoleuca:0.0,671010832_Ursus_maritimus:0.0,325530262_gi|325530262|sp|D2GVP71|STAU1_AILME:0.0,671010836_Ursus_maritimus:0.0,752381263_Ailuropoda_melanoleuca:0.0,884908539_Cavia_porcellus:0.0,594675125_Balaenoptera_acutorostrata:0.0,594675121_Balaenoptera_acutorostrata:0.0,594675129_Balaenoptera_acutorostrata:0.0,821418076_Orcinus_orca:0.0,594675119_Balaenoptera_acutorostrata:0.0,927215448_Sus_scrofa:0.0,821418082_Orcinus_orca:0.0,594675123_Balaenoptera_acutorostrata:0.0):0.00055)0.000:0.00055)0.928:0.01177)1.000:0.00152)0.000:0.00054)0.851:0.01234)1.000:0.00054)0.928:0.01223)0.898:0.02424)0.325:0.00078)0.594:0.03566)0.205:0.04739)0.498:0.04335)0.743:0.04979)0.998:0.45094)0.242:0.06221)0.833:0.14216)0.701:0.02833,((443609753_Penaeus_monodon:0.0,328905029_Litopenaeus_vannamei:0.0,195971116_Fenneropenaeus_chinensis:0.0,221328528_Fenneropenaeus_chinensis:0.0,332271591_Marsupenaeus_japonicus:0.0,332271593_Marsupenaeus_japonicus:0.0):0.08704,(225714608_Lepeophtheirus_salmonis:0.14314,((675377345_Stegodyphus_mimosarum:0.25160,(241779179_Ixodes_scapularis:0.46725,(926618341_Limulus_polyphemus:0.09882,926645751_Limulus_polyphemus:0.22874)0.839:0.08138)0.736:0.03208)0.876:0.11964,(((619831236_Bemisia_tabaci:0.20055,(((646700117_Zootermopsis_nevadensis:0.06100,242022991_Pediculus_humanus:0.11256)0.891:0.06719,(((((((939687179_Microplitis_demolitor:0.0,939687171_Microplitis_demolitor:0.0,939687167_Microplitis_demolitor:0.0,939687175_Microplitis_demolitor:0.0):0.00066,755980049_Fopius_arisanus:0.06377)0.762:0.03680,(817080930_Athalia_rosae:0.0,817080926_Athalia_rosae:0.0,817080922_Athalia_rosae:0.0,817080924_Athalia_rosae:0.0,817080928_Athalia_rosae:0.0):0.04963)0.000:0.00053,((751223048_Solenopsis_invicta:0.0,751223054_Solenopsis_invicta:0.0,751223050_Solenopsis_invicta:0.0,751223052_Solenopsis_invicta:0.0):0.00055,((((954562339_Polistes_canadensis:0.08476,((805763740_Megachile_rotundata:0.0,805763746_Megachile_rotundata:0.0,805763743_Megachile_rotundata:0.0,805763731_Megachile_rotundata:0.0,805763724_Megachile_rotundata:0.0,805763727_Megachile_rotundata:0.0):0.00053,((808133258_Bombus_terrestris:0.0,340721164_Bombus_terrestris:0.0,808133260_Bombus_terrestris:0.0,380016563_Apis_florea:0.0,572314762_Apis_dorsata:0.0,572314758_Apis_dorsata:0.0,815897006_Bombus_impatiens:0.0,571558909_Apis_mellifera:0.0,571558915_Apis_mellifera:0.0,572314754_Apis_dorsata:0.0,350399379_Bombus_impatiens:0.0,572314760_Apis_dorsata:0.0,820843403_Apis_florea:0.0,815897004_Bombus_impatiens:0.0,571558905_Apis_mellifera:0.0,571558902_Apis_mellifera:0.0):0.00054,925669278_Melipona_quadrifasciata:0.03103)0.830:0.01271)0.857:0.04333)0.754:0.02470,(795047998_Vollenhovia_emeryi:0.0,795047991_Vollenhovia_emeryi:0.0):0.01578)0.264:0.00054,(769854142_Pogonomyrmex_barbatus:0.0,780633523_Wasmannia_auropunctata:0.0,780633528_Wasmannia_auropunctata:0.0,769854138_Pogonomyrmex_barbatus:0.0,752889226_Camponotus_floridanus:0.0,951572955_Dinoponera_quadriceps:0.0,759034628_Cerapachys_biroi:0.0,749731266_Harpegnathos_saltator:0.0,749731262_Harpegnathos_saltator:0.0,951572960_Dinoponera_quadriceps:0.0,769854144_Pogonomyrmex_barbatus:0.0,749731264_Harpegnathos_saltator:0.0,861638580_Lasius_niger:0.0,759034630_Cerapachys_biroi:0.0,951572957_Dinoponera_quadriceps:0.0,752889230_Camponotus_floridanus:0.0,815802918_Linepithema_humile:0.0,815802920_Linepithema_humile:0.0,815802922_Linepithema_humile:0.0):0.00055)0.722:0.00054,((332029664_Acromyrmex_echinatior:0.0,746835620_Acromyrmex_echinatior:0.0,746835616_Acromyrmex_echinatior:0.0,746835622_Acromyrmex_echinatior:0.0,746835618_Acromyrmex_echinatior:0.0):0.01278,(801393105_Atta_cephalotes:0.0,826422968_Monomorium_pharaonis:0.0,826422970_Monomorium_pharaonis:0.0):0.00055)0.853:0.01284)0.868:0.01568)0.929:0.03218)0.719:0.00883,(((645013540_Nasonia_vitripennis:0.0,645013546_Nasonia_vitripennis:0.0):0.00055,766936485_Ceratosolen_solmsi:0.08616)0.793:0.01827,((936700147_Trichogramma_pretiosum:0.0,936700145_Trichogramma_pretiosum:0.0):0.03303,(817212898_Orussus_abietinus:0.0,817212902_Orussus_abietinus:0.0,817212906_Orussus_abietinus:0.0):0.09323)0.845:0.03340)0.409:0.00700)0.966:0.08989,(((827559748_Bombyx_mori:0.0,827559756_Bombyx_mori:0.0):0.00336,((827559752_Bombyx_mori:0.0,827559754_Bombyx_mori:0.0):0.00053,((910322721_Papilio_xuthus:0.0,930655349_Papilio_xuthus:0.0,909576486_Papilio_polytes:0.0,909576488_Papilio_polytes:0.0,943950282_Papilio_machaon:0.0,910322717_Papilio_xuthus:0.0,910322719_Papilio_xuthus:0.0,909576490_Papilio_polytes:0.0):0.01127,((913305699_Amyelois_transitella:0.0,768439234_Plutella_xylostella:0.0,913305697_Amyelois_transitella:0.0,913305695_Amyelois_transitella:0.0,567975297_Spodoptera_litura:0.0,528466193_Spodoptera_frugiperda:0.0):0.00055,357603048_Danaus_plexippus:0.01191)0.000:0.00054)0.896:0.01128)0.829:0.01124)0.000:0.00172,(827559746_Bombyx_mori:0.0,827559750_Bombyx_mori:0.0):0.00599)0.997:0.10719)0.554:0.00055,((91091212_Tribolium_castaneum:0.0,642936428_Tribolium_castaneum:0.0):0.05457,952529112_Oryctes_borbonicus:0.01617)0.807:0.03712)0.786:0.01654)0.481:0.02094,((939279253_Cimex_lectularius:0.0,939279251_Cimex_lectularius:0.0):0.16844,((158298694_Anopheles_gambiae:0.00055,((749206381_Aedes_aegypti:0.0,157119564_Aedes_aegypti:0.0,170037189_Culex_quinquefasciatus:0.0):0.01621,668461674_Anopheles_sinensis:0.05477)0.626:0.01627)0.832:0.04872,(425626950_Mayetiola_destructor:0.13483,(((751469320_Bactrocera_cucurbitae:0.0,751469322_Bactrocera_cucurbitae:0.0,929346358_Bactrocera_oleae:0.0,929346356_Bactrocera_oleae:0.0,751781356_Bactrocera_dorsalis:0.0,751781358_Bactrocera_dorsalis:0.0):0.01277,(906457680_Lucilia_cuprina:0.01256,557777002_Musca_domestica:0.00054)0.952:0.03929)0.504:0.00054,(924554694_Drosophila_busckii:0.02402,(195049901_Drosophila_grimshawi:0.03197,((946590986_Drosophila_mojavensis:0.0,195115174_Drosophila_mojavensis:0.0,195398117_Drosophila_virilis:0.0):0.00055,((19921250_Drosophila_melanogaster:0.0,665407870_Drosophila_melanogaster:0.0,945211915_Drosophila_erecta:0.0,85724940_Drosophila_melanogaster:0.0,195472607_Drosophila_yakuba:0.0,320545024_Drosophila_melanogaster:0.0,948551523_Drosophila_yakuba:0.0,194860648_Drosophila_erecta:0.0):0.02537,(195434256_Drosophila_willistoni:0.0,946582213_Drosophila_willistoni:0.0):0.01271)0.000:0.00051)0.909:0.00055)0.824:0.02426)0.829:0.02864)0.926:0.06594)0.815:0.04175)0.830:0.07113)0.616:0.04136)0.743:0.03277)0.415:0.02199,468362528_Nilaparvata_lugens:0.08957)0.876:0.09901,(662186267_Diaphorina_citri:0.22069,328705090_Acyrthosiphon_pisum:0.41833)0.775:0.13070)0.835:0.08934)0.365:0.05482)0.762:0.03601)0.975:0.20945)0.782:0.05666)0.070:0.06789,((360043383_Schistosoma_mansoni:0.00054,226480664_Schistosoma_japonicum:0.01203)0.954:0.39354,((674572911_Echinococcus_multilocularis:0.0,576694631_Echinococcus_granulosus:0.0):0.00080,674595547_Hymenolepis_microstoma:0.25346)0.952:0.38135)0.984:0.54966)0.802:0.13624)0.326:0.08409,((((805822597_Megachile_rotundata:0.48147,((815797038_Linepithema_humile:0.27433,(((769843792_Pogonomyrmex_barbatus:0.13210,((826457756_Monomorium_pharaonis:0.0,826457751_Monomorium_pharaonis:0.0):0.16785,(((780614979_Wasmannia_auropunctata:0.0,780614971_Wasmannia_auropunctata:0.0):0.15142,(795077851_Vollenhovia_emeryi:0.0,795077846_Vollenhovia_emeryi:0.0):0.27606)0.000:0.05352,(746865770_Acromyrmex_echinatior:0.04748,751207541_Solenopsis_invicta:0.34653)0.170:0.03744)0.858:0.07404)0.766:0.09566)0.837:0.09673,(749799690_Harpegnathos_saltator:0.12091,951526496_Dinoponera_quadriceps:0.07201)0.970:0.15228)0.879:0.06818,(752873434_Camponotus_floridanus:0.0,752873436_Camponotus_floridanus:0.0):0.18093)0.291:0.02807)0.822:0.11098,759073565_Cerapachys_biroi:0.18346)0.692:0.22156)0.829:0.15830,(((755987942_Fopius_arisanus:0.68344,(((((910342418_Papilio_xuthus:0.0,930658899_Papilio_xuthus:0.0):0.01951,943947501_Papilio_machaon:0.00055)0.944:0.13853,((567975268_Spodoptera_litura:0.07302,(913312182_Amyelois_transitella:0.0,913312184_Amyelois_transitella:0.0):0.18597)0.686:0.03699,(304307735_Bombyx_mori:0.0,827550185_Bombyx_mori:0.0):0.34318)0.778:0.06556)0.787:0.04315,357613734_Danaus_plexippus:0.06820)0.999:0.52072,((768191696_Dictyocaulus_viviparus:0.08601,(748379924_Ancylostoma_duodenale:0.00055,((597867190_Ancylostoma_ceylanicum:0.0,597867189_Ancylostoma_ceylanicum:0.0):0.00055,597867191_Ancylostoma_ceylanicum:0.00055)0.854:0.01357)0.929:0.15684)0.995:0.67482,(312067398_Loa_loa:0.01504,(402594243_Wuchereria_bancrofti:0.00054,(671407229_Brugia_malayi:0.00055,170574540_Brugia_malayi:0.05359)0.854:0.01245)0.902:0.09188)0.930:0.22792)0.948:0.30065)0.749:0.06729)0.807:0.12057,(345494313_Nasonia_vitripennis:0.42773,(954568449_Polistes_canadensis:0.48467,(936581851_Copidosoma_floridanum:0.79157,755977070_Fopius_arisanus:0.54247)0.638:0.12019)0.841:0.16771)0.816:0.16136)0.291:0.05298,((((240848923_Acyrthosiphon_pisum:0.00054,429137923_Aphis_glycines:0.06232)0.994:0.40965,((170051834_Culex_quinquefasciatus:0.10686,(749206377_Aedes_aegypti:0.00055,157130321_Aedes_aegypti:0.00055)0.907:0.11137)0.932:0.18561,(668457131_Anopheles_sinensis:0.12989,(568259757_Anopheles_darlingi:0.11423,158298855_Anopheles_gambiae:0.09973)0.702:0.02065)0.157:0.09781)0.997:0.48209)0.745:0.10851,((((557766148_Musca_domestica:0.12952,907724178_Stomoxys_calcitrans:0.03911)0.916:0.14037,(498988167_Ceratitis_capitata:0.04970,(751468664_Bactrocera_cucurbitae:0.01580,(948284421_Bactrocera_dorsalis:0.01212,929376874_Bactrocera_oleae:0.00054)0.945:0.05934)0.733:0.08995)0.918:0.17501)0.787:0.13914,((195434340_Drosophila_willistoni:0.05863,((195385930_Drosophila_virilis:0.04762,((924553668_Drosophila_busckii:0.01352,195034168_Drosophila_grimshawi:0.04076)0.863:0.02520,((194765667_Drosophila_ananassae:0.04576,(195147336_Drosophila_persimilis:0.01330,198473861_Drosophila_pseudoobscura:0.00055)0.992:0.11860)0.769:0.03851,((82469802_Drosophila_lucipennis:0.01302,(82469812_Drosophila_prostipennis:0.00055,82469822_Drosophila_takahashii:0.00055)0.620:0.00055)0.000:0.00054,(((((195471419_Drosophila_yakuba:0.0,82469856_Drosophila_yakuba:0.0,82469860_Drosophila_yakuba:0.0):0.01687,(82469816_Drosophila_santomea:0.0,82469820_Drosophila_teissieri:0.0):0.00055)0.000:0.00055,194862942_Drosophila_erecta:0.05151)0.912:0.03373,(((82469826_Drosophila_melanogaster:0.0,82469834_Drosophila_melanogaster:0.0):0.00054,(((82469838_Drosophila_melanogaster:0.0,24582609_Drosophila_melanogaster:0.0,82469828_Drosophila_melanogaster:0.0,82469836_Drosophila_melanogaster:0.0):0.00054,(((82469846_Drosophila_simulans:0.0,82469844_Drosophila_simulans:0.0,82469842_Drosophila_simulans:0.0,82469848_Drosophila_simulans:0.0,195339009_Drosophila_sechellia:0.0):0.00055,82469804_Drosophila_mauritiana:0.00054)0.000:0.00054,(82469840_Drosophila_simulans:0.00055,195577381_Drosophila_simulans:0.00859)1.000:0.00445)0.983:0.05359)0.843:0.01227,82469824_Drosophila_melanogaster:0.00054)0.865:0.01213)0.983:0.05272,82469800_Drosophila_biarmipes:0.01387)0.009:0.00055)0.910:0.01318,82469814_Drosophila_rufa:0.05661)1.000:0.00055)0.839:0.02584)0.769:0.01504)0.879:0.02760)0.720:0.00144,195118471_Drosophila_mojavensis:0.03041)0.872:0.06090)0.906:0.09677,195435714_Drosophila_willistoni:0.49422)0.587:0.00109)1.000:0.64743,(425626938_Mayetiola_destructor:0.85272,(425626936_Mayetiola_destructor:0.49496,(749386511_Agrilus_planipennis:0.32216,(201023367_Tribolium_castaneum:0.13311,(478257042_Dendroctonus_ponderosae:0.45464,952521730_Oryctes_borbonicus:0.17624)0.562:0.10542)0.825:0.14360)0.943:0.24297)0.000:0.05214)0.000:0.00298)0.535:0.09391)0.965:0.20250,((((939681059_Halyomorpha_halys:0.48157,((939688622_Halyomorpha_halys:0.0,939688620_Halyomorpha_halys:0.0):0.21678,939265665_Cimex_lectularius:0.15728)0.603:0.09312)0.912:0.16302,(((939251219_Cimex_lectularius:0.0,939251213_Cimex_lectularius:0.0):0.39091,242021000_Pediculus_humanus:0.36156)0.823:0.14562,646723541_Zootermopsis_nevadensis:0.15931)0.789:0.06238)0.722:0.01753,(468362560_Nilaparvata_lugens:0.30092,((345488428_Nasonia_vitripennis:0.0,645028860_Nasonia_vitripennis:0.0):0.29962,755929626_Fopius_arisanus:0.62774)0.920:0.28956)0.582:0.03486)0.783:0.04520,((((((340714833_Bombus_terrestris:0.0,815914298_Bombus_impatiens:0.0):0.07077,(571532763_Apis_mellifera:0.00054,(572308332_Apis_dorsata:0.00054,380029320_Apis_florea:0.02425)0.412:0.01206)0.932:0.05974)0.717:0.02769,((805823786_Megachile_rotundata:0.00055,805823788_Megachile_rotundata:0.00055)0.862:0.03785,((((665816457_Microplitis_demolitor:0.15444,(755991134_Fopius_arisanus:0.0,755991137_Fopius_arisanus:0.0):0.13541)0.916:0.08214,817067446_Athalia_rosae:0.03400)0.000:0.00050,817211536_Orussus_abietinus:0.17419)0.837:0.04638,((((749799688_Harpegnathos_saltator:0.00054,(951535379_Dinoponera_quadriceps:0.00055,951535376_Dinoponera_quadriceps:0.00055)0.964:0.05810)0.971:0.09696,(((861591000_Lasius_niger:0.02306,752897430_Camponotus_floridanus:0.05767)0.996:0.13613,((780658124_Wasmannia_auropunctata:0.07577,746841666_Acromyrmex_echinatior:0.06759)0.797:0.00054,(795045601_Vollenhovia_emeryi:0.03944,(769850940_Pogonomyrmex_barbatus:0.06432,(826409827_Monomorium_pharaonis:0.00054,751209718_Solenopsis_invicta:0.02608)0.770:0.01167)0.917:0.03854)0.738:0.00992)0.788:0.01525)0.329:0.01169,815815999_Linepithema_humile:0.04663)0.810:0.05061)0.883:0.06347,759039184_Cerapachys_biroi:0.02465)0.928:0.06964,((645026502_Nasonia_vitripennis:0.0,645026498_Nasonia_vitripennis:0.0,645026500_Nasonia_vitripennis:0.0,645026494_Nasonia_vitripennis:0.0):0.02446,(936603067_Copidosoma_floridanum:0.21704,766920551_Ceratosolen_solmsi:0.08720)0.923:0.07233)0.924:0.06528)0.809:0.03203)0.962:0.08005)0.862:0.03732)0.000:0.00054,(936686394_Trichogramma_pretiosum:0.02206,936707387_Trichogramma_pretiosum:0.07728)1.000:0.37582)0.655:0.04402,915659100_Habropoda_laboriosa:0.08456)0.635:0.03955,925675275_Melipona_quadrifasciata:0.03860)0.986:0.18092)0.272:0.03907)0.800:0.08592)0.760:0.04848)0.604:0.03859,((817062924_Athalia_rosae:1.37273,939656172_Halyomorpha_halys:1.29511)0.000:0.00055,((749161079_Gregarina_niphandrodes:1.17537,(665817121_Microplitis_demolitor:0.49949,936686050_Trichogramma_pretiosum:0.81825)0.358:0.05600)0.656:0.05345,(((328713075_Acyrthosiphon_pisum:0.0,328713081_Acyrthosiphon_pisum:0.0):0.61230,328714433_Acyrthosiphon_pisum:0.66604)0.737:0.35573,(17555186_Caenorhabditis_elegans:1.13827,(939653111_Halyomorpha_halys:0.0,939653108_Halyomorpha_halys:0.0):0.68136)0.724:0.22980)0.506:0.11352)0.888:0.25968)0.919:0.23069)0.876:0.11327,((936703269_Trichogramma_pretiosum:0.0,936703267_Trichogramma_pretiosum:0.0):0.66646,(((669220661_Trichuris_trichiura:0.04458,669307337_Trichuris_suis:0.01014)0.906:0.40653,(((669304830_Trichuris_suis:0.0,669320784_Trichuris_suis:0.0):0.13184,669221607_Trichuris_trichiura:0.02851)0.998:0.85230,(669226251_Trichuris_trichiura:0.07393,730374225_Trichuris_suis:0.07918)0.980:0.62023)0.787:0.25747)0.809:0.18836,491528418_Vibrio_alginolyticus:0.74673)0.724:0.12037)0.876:0.18778)0.271:0.01029)0.858:0.12518,((321457253_Daphnia_pulex:0.03457,321476628_Daphnia_pulex:0.04863)0.997:0.91266,(375161472_Laodelphax_striatella:0.40838,(556962913_Latimeria_chalumnae:0.22757,(((488583014_Dasypus_novemcinctus:0.0,953879217_Equus_caballus:0.0,148695266_Mus_musculus:0.0,149022335_Rattus_norvegicus:0.0):0.00055,(767920304_Homo_sapiens:0.0,939320328_Homo_sapiens:0.0):0.01247)0.856:0.05547,(444723100_Tupaia_chinensis:0.00054,(823389157_Trichechus_manatus:0.00054,521020553_Myotis_brandtii:0.02498)1.000:0.19409)0.858:0.08226)0.973:0.31318)0.699:0.13990)1.000:1.02458)0.149:0.00204)0.805:0.07878,(((((698792294_Aphanomyces_astaci:1.00310,((669221307_Trichuris_trichiura:0.06921,669310123_Trichuris_suis:0.13622)0.985:1.39465,(602675912_Python_bivittatus:0.00448,(257215814_Schistosoma_japonicum:0.21983,(90077408_Macaca_fascicularis:0.01129,12850774_Mus_musculus:0.01135)0.763:0.01116)0.735:0.01850)0.969:1.08238)0.518:0.46062)0.720:0.18923,((((701299322_Nestor_notabilis:0.0,723543652_Balearica_pavonina:0.0,694631150_Pelecanus_crispus:0.0,704318874_Caprimulgus_carolinensis:0.0,677700307_Acanthisitta_chloris:0.0):0.00054,675621006_Merops_nubicus:0.01265)0.706:0.01191,((504183058_Ochotona_princeps:0.0,310689634_Rattus_norvegicus:0.0):0.00987,919020454_Lingula_anatina:0.16921)0.755:0.01715)0.736:0.08547,(((642072197_Oncorhynchus_mykiss:0.03096,(642132480_Oncorhynchus_mykiss:0.22348,831516687_Fundulus_heteroclitus:0.03258)0.481:0.03720)0.985:0.15252,(958750057_Equus_asinus:0.03388,432110996_Myotis_davidii:0.05888)0.000:0.00054)0.399:0.03675,((699577527_Apaloderma_vittatum:0.0,697042247_Fulmarus_glacialis:0.0,466000035_Chelonia_mydas:0.0,706120390_Colius_striatus:0.0,701342962_Tauraco_erythrolophus:0.0,694640184_Pelecanus_crispus:0.0,704318989_Caprimulgus_carolinensis:0.0):0.00054,565317347_Ophiophagus_hannah:0.01452)0.037:0.06452)0.966:0.24340)0.989:0.45276)0.045:0.05161,(321461921_Daphnia_pulex:1.60431,(((290562111_Lepeophtheirus_salmonis:0.02554,290462563_Lepeophtheirus_salmonis:0.00055)0.889:0.33130,341877067_Caenorhabditis_brenneri:1.30129)0.865:0.21386,(939690083_Halyomorpha_halys:0.47485,(91084515_Tribolium_castaneum:0.22663,952512926_Oryctes_borbonicus:0.47573)0.884:0.22535)0.818:0.21308)0.686:0.08996)0.658:0.03240)0.869:0.18559,(313232439_Oikopleura_dioica:0.95938,(957834230_Priapulus_caudatus:0.12250,(((10438400_Homo_sapiens:0.0,578837277_Homo_sapiens:0.0,731506830_Loxodonta_africana:0.0,159795592_Homo_sapiens:0.0):0.00054,((723142185_Phaethon_lepturus:0.0,698429270_Gavia_stellata:0.0,677528777_Nipponia_nippon:0.0,678136348_Tauraco_erythrolophus:0.0,677547306_Opisthocomus_hoazin:0.0,677473863_Pelecanus_crispus:0.0,558215684_Pelodiscus_sinensis:0.0,677243020_Cathartes_aura:0.0,902877806_Anser_cygnoides:0.0,701346111_Tyto_alba:0.0,543713871_Columba_livia:0.0,696966507_Cuculus_canorus:0.0,701318511_Tauraco_erythrolophus:0.0,677383845_Haliaeetus_albicilla:0.0,678001780_Acanthisitta_chloris:0.0,768380657_Aquila_chrysaetos:0.0,541988170_Falco_cherrug:0.0,690421716_Pygoscelis_adeliae:0.0,694659797_Pelecanus_crispus:0.0,677497724_Phoenicopterus_ruber:0.0,677302841_Acanthisitta_chloris:0.0,729765733_Haliaeetus_leucocephalus:0.0,677488248_Phaethon_lepturus:0.0,683472038_Podiceps_cristatus:0.0,700350263_Haliaeetus_albicilla:0.0,823475365_Taeniopygia_guttata:0.0,697835584_Egretta_garzetta:0.0,700381803_Opisthocomus_hoazin:0.0,697040611_Fulmarus_glacialis:0.0,676582525_Cuculus_canorus:0.0,557296723_Alligator_sinensis:0.0,678189874_Gavia_stellata:0.0,678176127_Tyto_alba:0.0,704241241_Eurypyga_helias:0.0,678113362_Chaetura_pelagica:0.0,699637485_Picoides_pubescens:0.0):0.00055,(706136439_Colius_striatus:0.0,701291998_Nestor_notabilis:0.0,677455636_Nestor_notabilis:0.0):0.01246)0.786:0.03744)0.997:0.34719,157129346_Aedes_aegypti:0.15991)0.850:0.13696)0.880:0.47161)0.928:0.51437)0.812:0.18548,(((293335075_Zea_mays:0.0,670443376_Zea_mays:0.0):1.16693,((293334879_Zea_mays:0.01403,242037143_Sorghum_bicolor:0.00054)0.931:0.50732,(658028920_Malus_domestica:0.43057,734348720_Glycine_soja:0.00054)0.989:0.86299)0.663:0.24432)0.919:0.52458,(808580285_Mycobacterium_bohemicum:1.16002,(321463534_Daphnia_pulex:0.17726,(918301214_Octopus_bimaculoides:0.13688,(675853508_Helobdella_robusta:0.25380,(((585644199_Elephantulus_edwardii:0.04370,(837806096_Ochotona_princeps:0.04031,((674054758_Nannospalax_galili:0.0,674054760_Nannospalax_galili:0.0):0.00055,(674054754_Nannospalax_galili:0.0,674054756_Nannospalax_galili:0.0):0.00055)0.883:0.02616)0.608:0.00774)1.000:0.40481,((958676901_Equus_asinus:0.0,664762112_Equus_przewalskii:0.0):0.00055,(958676904_Equus_asinus:0.0,594032620_Bubalus_bubalis:0.0):0.00054)1.000:0.00054)0.911:0.03053,((591369938_Chelonia_mydas:0.0,558204329_Pelodiscus_sinensis:0.0,530635596_Chrysemys_picta:0.0,557262509_Alligator_sinensis:0.0):0.00055,(591369940_Chelonia_mydas:0.0,558204333_Pelodiscus_sinensis:0.0,944419366_Alligator_mississippiensis:0.0):0.00055)0.997:0.00054)0.948:0.18864)0.883:0.14235)0.781:0.12522)0.964:0.59007)0.386:0.13235)0.764:0.10773)0.875:0.21404)0.581:0.03124)0.792:0.10797,(((733877535_Meleagris_gallopavo:0.11723,701328978_Tauraco_erythrolophus:0.31321)0.970:0.35923,((548420604_Pundamilia_nyererei:0.46024,213512316_Salmo_salar:0.27560)0.977:0.35646,((819554608_Sus_scrofa:0.21008,685580959_Papio_anubis:0.22987)0.991:0.61347,831557162_Fundulus_heteroclitus:0.45434)0.733:0.08274)0.724:0.08685)0.822:0.18766,(405951198_Crassostrea_gigas:0.71595,(312283555_Eutrema_halophilum:0.02106,(727558259_Camelina_sativa:0.01275,62321227_Arabidopsis_thaliana:0.01293)0.750:0.03193)0.997:1.47777)0.837:0.45308)0.790:0.09371)0.778:0.20203)0.748:0.15398)0.976:0.31280)0.886:0.14383,((743886631_Elaeis_guineensis:0.0,743886627_Elaeis_guineensis:0.0):0.17541,((((723657405_Solanum_lycopersicum:0.0,723657402_Solanum_lycopersicum:0.0):0.04984,(698549742_Nicotiana_sylvestris:0.0,698549745_Nicotiana_sylvestris:0.0):0.00055)0.994:0.18708,((702492452_Eucalyptus_grandis:0.0,702492455_Eucalyptus_grandis:0.0):0.22663,(((641835991_Citrus_sinensis:0.0,641835988_Citrus_sinensis:0.0):0.12200,((565467076_Capsella_rubella:0.03395,((18389232_Arabidopsis_thaliana:0.0,22331912_Arabidopsis_thaliana:0.0,238480134_Arabidopsis_thaliana:0.0):0.00055,7362760_Arabidopsis_thaliana:0.01295)0.900:0.03425)0.832:0.02967,(297821192_Arabidopsis_lyrata:0.03897,((727461900_Camelina_sativa:0.0,727461897_Camelina_sativa:0.0):0.00054,727591702_Camelina_sativa:0.02389)0.958:0.04126)0.698:0.00835)1.000:0.22871)0.827:0.03939,((641847427_Citrus_sinensis:0.48383,763813915_Gossypium_raimondii:0.19778)0.630:0.02181,(922351485_Medicago_truncatula:0.16509,700204599_Cucumis_sativus:0.20954)0.743:0.04406)0.830:0.04646)0.850:0.00055)0.751:0.02415)0.513:0.03921,703067614_Morus_notabilis:0.22569)0.917:0.13291)0.498:0.09624)0.959:0.20285)0.885:0.02361,(719982879_Nelumbo_nucifera:0.01187,(719978331_Nelumbo_nucifera:0.03565,((743802890_Elaeis_guineensis:0.0,743802872_Elaeis_guineensis:0.0,672134164_Phoenix_dactylifera:0.0,672187001_Phoenix_dactylifera:0.0,743863326_Elaeis_guineensis:0.0):0.00055,((475530025_Aegilops_tauschii:0.00055,(326495676_Hordeum_vulgare:0.00055,474086540_Triticum_urartu:0.01215)0.837:0.01189)0.922:0.05067,(((215764986_Oryza_sativa:0.0,222641889_Oryza_sativa:0.0,322518582_gi|322518582|sp|B7E3211|DRB5_ORYSJ:0.0,125564316_Oryza_sativa:0.0):0.00055,40788412_Oryza_sativa:0.02824)0.000:0.00054,(573958423_Oryza_brachyantha:0.00054,(670372533_Zea_mays:0.0,670372531_Zea_mays:0.0,195641916_Zea_mays:0.0):0.06094)0.341:0.01165)0.847:0.02325)0.973:0.06679)0.902:0.05001)0.880:0.00054)0.315:0.00054)0.645:0.01282,(((604321264_Mimulus_guttatus:0.0,848887615_Mimulus_guttatus:0.0):0.04913,747101589_Sesamum_indicum:0.02924)0.903:0.04499,((595950134_Prunus_persica:0.0,645250127_Prunus_mume:0.0):0.01003,((657974504_Malus_domestica:0.0,694439899_Pyrus_x:0.0,694439897_Pyrus_x:0.0):0.00055,(694433895_Pyrus_x:0.00055,658011995_Malus_domestica:0.01251)0.816:0.01204)0.744:0.01062)0.786:0.01516)0.841:0.00053)0.816:0.01206)0.000:0.00054)0.924:0.01158,((568829036_Citrus_sinensis:0.0,567909385_Citrus_clementina:0.0,641844967_Citrus_sinensis:0.0):0.00055,(590647610_Theobroma_cacao:0.00054,(902189248_Spinacia_oleracea:0.06265,731337781_Beta_vulgaris:0.01994)0.936:0.05652)0.905:0.02421)1.000:0.00054)0.924:0.01185)0.000:0.00055)0.932:0.01160)0.999:0.00054);
 TREE aligned_clustalw-gb [&U] = ((((((695024091_Musa_acuminata:0.0,102139807_Musa_acuminata:0.0):0.00054,702448437_Eucalyptus_grandis:0.05269)0.357:0.01724,((((225432380_Vitis_vinifera:0.01724,((743856239_Elaeis_guineensis:0.0,743856235_Elaeis_guineensis:0.0):0.00054,661897202_Coffea_canephora:0.14260)1.000:0.00054)0.650:0.01711,((769798757_Amborella_trichopoda:0.0,548859212_Amborella_trichopoda:0.0):0.08269,((413917728_Zea_mays:0.0,226498844_Zea_mays:0.0,514742962_Setaria_italica:0.0,721640428_Brachypodium_distachyon:0.0):0.00055,573943359_Oryza_brachyantha:0.01782)0.850:0.03579)0.807:0.02752)0.753:0.00054,((168048373_Physcomitrella_patens:0.00055,(168043471_Physcomitrella_patens:0.01721,(((719982879_Nelumbo_nucifera:0.01721,(719978331_Nelumbo_nucifera:0.00055,(548847048_Amborella_trichopoda:0.0,769811639_Amborella_trichopoda:0.0):0.01738)0.000:0.00055)0.000:0.00054,((((((731337781_Beta_vulgaris:0.00055,(902189248_Spinacia_oleracea:0.05391,(727519319_Camelina_sativa:0.01733,((922460505_Brassica_oleracea:0.0,923799979_Brassica_napus:0.0,923608188_Brassica_napus:0.0,685298583_Brassica_rapa:0.0,567193196_Eutrema_salsugineum:0.0,727556879_Camelina_sativa:0.0,565443679_Capsella_rubella:0.0,30693732_Arabidopsis_thaliana:0.0,9759153_Arabidopsis_thaliana:0.0,297805542_Arabidopsis_lyrata:0.0):0.00055,(727533565_Camelina_sativa:0.01699,674886201_Brassica_napus:0.03573)0.000:0.00054)0.000:0.00054)0.915:0.03407)0.918:0.00055)0.639:0.01727,590647610_Theobroma_cacao:0.00054)0.922:0.01693,(729307680_Cleome_hassleriana:0.04299,(((694439899_Pyrus_x:0.0,694439897_Pyrus_x:0.0,657974504_Malus_domestica:0.0,595950134_Prunus_persica:0.0,645250127_Prunus_mume:0.0):0.00055,(658011995_Malus_domestica:0.01787,(694433895_Pyrus_x:0.00055,694406551_Pyrus_x:0.01749)0.000:0.00054)0.849:0.01736)0.922:0.01809,((729400523_Cleome_hassleriana:0.0,747101589_Sesamum_indicum:0.0):0.00053,(604321264_Mimulus_guttatus:0.0,848887615_Mimulus_guttatus:0.0):0.05222)1.000:0.00055)0.761:0.01255)0.764:0.01444)0.374:0.00054,(702443957_Eucalyptus_grandis:0.03519,(147820257_Vitis_vinifera:0.0,731418538_Vitis_vinifera:0.0,743937030_Populus_euphratica:0.0,566212433_Populus_trichocarpa:0.0,566152447_Populus_trichocarpa:0.0,568829036_Citrus_sinensis:0.0,641844967_Citrus_sinensis:0.0,567909385_Citrus_clementina:0.0,802564353_Jatropha_curcas:0.0,802564358_Jatropha_curcas:0.0,255543655_Ricinus_communis:0.0,703154399_Morus_notabilis:0.0):0.00055)0.183:0.00055)0.789:0.01734,(((944224280_Setaria_italica:0.0,514816185_Setaria_italica:0.0):0.07802,(901792730_Zostera_marina:0.07344,(568871976_Citrus_sinensis:0.0,641856296_Citrus_sinensis:0.0):0.01012)0.321:0.03766)0.611:0.00724,302782383_Selaginella_moellendorffii:0.07485)0.775:0.01753)0.831:0.01826,(743802890_Elaeis_guineensis:0.0,743802872_Elaeis_guineensis:0.0,672187001_Phoenix_dactylifera:0.0,672134164_Phoenix_dactylifera:0.0,743863326_Elaeis_guineensis:0.0):0.03559)0.829:0.00055)0.843:0.01726,(((629085031_Eucalyptus_grandis:0.03577,((((729443501_Cleome_hassleriana:0.01242,698420634_Nicotiana_sylvestris:0.00915)0.934:0.01249,((567209597_Eutrema_salsugineum:0.0,297822435_Arabidopsis_lyrata:0.0,18401724_Arabidopsis_thaliana:0.0,727477418_Camelina_sativa:0.0,727457477_Camelina_sativa:0.0,697104761_Nicotiana_tomentosiformis:0.0,698554771_Nicotiana_sylvestris:0.0):0.00055,(743780087_Elaeis_guineensis:0.01702,(((743830152_Elaeis_guineensis:0.00055,672123824_Phoenix_dactylifera:0.01700)0.921:0.01699,((674902431_Brassica_napus:0.0,674928859_Brassica_napus:0.0):0.00055,((527200625_Genlisea_aurea:0.07563,661896553_Coffea_canephora:0.11404)0.748:0.01849,((527190327_Genlisea_aurea:0.03584,(747061064_Sesamum_indicum:0.01783,848868210_Erythranthe_guttata:0.00055)0.000:0.00054)0.902:0.03924,(695073576_Musa_acuminata:0.01767,695074888_Musa_acuminata:0.00054)0.784:0.01761)0.620:0.01684)1.000:0.00055)1.000:0.00054)0.921:0.01619,(922476557_Brassica_oleracea:0.0,923610892_Brassica_napus:0.0,674956466_Brassica_napus:0.0,923610885_Brassica_napus:0.0,923532000_Brassica_napus:0.0,923678988_Brassica_napus:0.0,685300330_Brassica_rapa:0.0,685331770_Brassica_rapa:0.0,923661406_Brassica_napus:0.0,922458146_Brassica_oleracea:0.0):0.00170)0.921:0.01723)0.982:0.00055)0.000:0.00055)0.922:0.01706,(645217404_Prunus_mume:0.0,595833741_Prunus_persica:0.0):0.01748)0.868:0.00054,(703105172_Morus_notabilis:0.00055,((947106758_Glycine_max:0.0,571463467_Glycine_max:0.0,734431864_Glycine_soja:0.0):0.05267,(920700956_Vigna_angularis:0.0,950955318_Vigna_radiata:0.0,593699464_Phaseolus_vulgaris:0.0):0.00055)0.821:0.01713)0.000:0.00055)0.827:0.01739)0.690:0.01036,((567141962_Eutrema_salsugineum:0.00054,(((727442301_Camelina_sativa:0.0,727465024_Camelina_sativa:0.0):0.01759,((297818244_Arabidopsis_lyrata:0.0,79420704_Arabidopsis_thaliana:0.0):0.00054,((685277029_Brassica_rapa:0.00054,((685352390_Brassica_rapa:0.0,685352393_Brassica_rapa:0.0,674920922_Brassica_napus:0.0,674240846_Arabis_alpina:0.0):0.00054,(923876091_Brassica_napus:0.01815,922561468_Brassica_oleracea:0.00055)0.954:0.03667)0.844:0.01913)0.926:0.01773,(923645744_Brassica_napus:0.0,923645742_Brassica_napus:0.0,922570073_Brassica_oleracea:0.0):0.01753)0.998:0.00055)0.279:0.00055)1.000:0.00055,727498673_Camelina_sativa:0.03600)0.894:0.01754)0.827:0.03360,902213091_Spinacia_oleracea:0.02044)0.895:0.04009)0.531:0.01824,(((743886631_Elaeis_guineensis:0.0,743886627_Elaeis_guineensis:0.0):0.11459,((((((297821192_Arabidopsis_lyrata:0.01725,(((727461900_Camelina_sativa:0.0,727461897_Camelina_sativa:0.0):0.00054,727591702_Camelina_sativa:0.01704)0.859:0.01717,(565467076_Capsella_rubella:0.03474,((22331912_Arabidopsis_thaliana:0.0,18389232_Arabidopsis_thaliana:0.0,238480134_Arabidopsis_thaliana:0.0):0.00055,7362760_Arabidopsis_thaliana:0.00055)0.845:0.03467)0.782:0.01733)0.000:0.00055)0.961:0.05336,567182260_Eutrema_salsugineum:0.00055)0.910:0.03469,(923878691_Brassica_napus:0.0,674956595_Brassica_napus:0.0,922552260_Brassica_oleracea:0.0,685365673_Brassica_rapa:0.0,674921791_Brassica_napus:0.0,923890960_Brassica_napus:0.0):0.00054)0.974:0.15973,(((763813915_Gossypium_raimondii:0.17204,(700204599_Cucumis_sativus:0.17910,922351485_Medicago_truncatula:0.15168)0.763:0.03396)0.987:0.00054,(((566199660_Populus_trichocarpa:0.03359,((743942265_Populus_euphratica:0.0,743942257_Populus_euphratica:0.0,743942269_Populus_euphratica:0.0,743942263_Populus_euphratica:0.0,743942271_Populus_euphratica:0.0,743942267_Populus_euphratica:0.0):0.05265,566232394_Populus_trichocarpa:0.00055)0.767:0.02114)0.949:0.08280,(658036517_Malus_domestica:0.17549,(593702175_Phaseolus_vulgaris:0.10293,(641835991_Citrus_sinensis:0.0,641835988_Citrus_sinensis:0.0):0.07466)0.748:0.03250)0.787:0.02712)0.798:0.03417,(702492452_Eucalyptus_grandis:0.0,702492455_Eucalyptus_grandis:0.0):0.17441)0.105:0.01950)0.765:0.02382,(703067614_Morus_notabilis:0.06859,((723657405_Solanum_lycopersicum:0.0,723657402_Solanum_lycopersicum:0.0):0.00054,(698549742_Nicotiana_sylvestris:0.0,698549745_Nicotiana_sylvestris:0.0):0.03463)0.966:0.09475)0.755:0.03545)0.795:0.03939)0.946:0.08512,(242083576_Sorghum_bicolor:0.32639,((((751185505_Amanita_muscaria:2.62749,168061835_Physcomitrella_patens:0.10891)0.605:0.00083,((568836857_Citrus_sinensis:0.0,567882507_Citrus_clementina:0.0):0.00053,((743803008_Populus_euphratica:0.02805,((((848900267_Mimulus_guttatus:0.0,848900265_Mimulus_guttatus:0.0):0.35145,(((9967526_Brassica_oleracea:0.00055,(567153629_Eutrema_salsugineum:0.01704,((685350613_Brassica_rapa:0.0,923631648_Brassica_napus:0.0,922548223_Brassica_oleracea:0.0,50511733_Brassica_napus:0.0,50511729_Brassica_oleracea:0.0):0.00055,(923694735_Brassica_napus:0.0,674901860_Brassica_napus:0.0):0.01720)0.000:0.00053)0.866:0.01704)0.209:0.00055,((50511727_Brassica_oleracea:0.0,922481856_Brassica_oleracea:0.0,27262835_Brassica_oleracea:0.0,923818876_Brassica_napus:0.0,27262831_Brassica_oleracea:0.0,27262837_Brassica_oleracea:0.0,674938331_Brassica_napus:0.0,937574938_Brassica_napus:0.0,674939808_Brassica_napus:0.0,27262829_Brassica_rapa:0.0):0.00055,(27262833_Brassica_oleracea:0.03517,50511725_Brassica_rapa:0.01726)0.000:0.00055)0.904:0.03447)0.306:0.03543,(((18391056_Arabidopsis_thaliana:0.00054,227206366_Arabidopsis_thaliana:0.00055)0.908:0.03563,((727431691_Camelina_sativa:0.0,727571433_Camelina_sativa:0.0,297849274_Arabidopsis_lyrata:0.0):0.00054,(674250504_Arabis_alpina:0.05411,((565495192_Capsella_rubella:0.0,565495194_Capsella_rubella:0.0):0.00055,(727431689_Camelina_sativa:0.07204,(727571431_Camelina_sativa:0.0,727605490_Camelina_sativa:0.0):0.00055)0.944:0.05512)0.797:0.01765)0.782:0.01773)0.000:0.00054)0.793:0.01700,727605492_Camelina_sativa:0.01845)0.771:0.01890)0.941:0.11487)0.631:0.02592,729352909_Cleome_hassleriana:0.09965)0.771:0.03376,703063076_Morus_notabilis:0.02965)0.321:0.01634)0.784:0.01951,((((743878335_Populus_euphratica:0.01735,802688379_Jatropha_curcas:0.01768)0.749:0.00055,((566157442_Populus_trichocarpa:0.00055,502133117_Cicer_arietinum:0.01726)0.867:0.01735,(((302142076_Vitis_vinifera:0.0,225459069_Vitis_vinifera:0.0):0.03389,(902179602_Spinacia_oleracea:0.10759,((525551491_Malus_baccata:0.0,658007560_Malus_domestica:0.0):0.03543,(645224715_Prunus_mume:0.0,596158920_Prunus_persica:0.0):0.00053)0.846:0.02069)0.867:0.03654)0.790:0.01886,747083087_Sesamum_indicum:0.03719)0.836:0.00055)0.233:0.00054)0.000:0.00055,(566172246_Populus_trichocarpa:0.0,593268297_Phaseolus_vulgaris:0.0,950965516_Vigna_radiata:0.0,571459766_Glycine_max:0.0,356515734_Glycine_max:0.0,255637537_Glycine_max:0.0,734339571_Glycine_soja:0.0,356510122_Glycine_max:0.0):0.00055)0.000:0.00055,(((778671812_Cucumis_sativus:0.0,778671815_Cucumis_sativus:0.0,659088314_Cucumis_melo:0.0,659088316_Cucumis_melo:0.0):0.01772,(((661884980_Coffea_canephora:0.05334,(565341775_Solanum_tuberosum:0.0,565341777_Solanum_tuberosum:0.0,460384614_Solanum_lycopersicum:0.0):0.05681)0.880:0.00051,(629120394_Eucalyptus_grandis:0.15478,((590596107_Theobroma_cacao:0.0,590596103_Theobroma_cacao:0.0):0.00055,(731366663_Beta_vulgaris:0.0,731366661_Beta_vulgaris:0.0):0.01755)0.851:0.03482)0.854:0.00055)0.832:0.01729,((548856532_Amborella_trichopoda:0.0,769802110_Amborella_trichopoda:0.0):0.01277,(475436851_Aegilops_tauschii:0.00054,(475527702_Aegilops_tauschii:0.09090,(((695072549_Musa_acuminata:0.01799,743769063_Elaeis_guineensis:0.01728)0.832:0.02637,((226506372_Zea_mays:0.0,670373461_Zea_mays:0.0):0.03539,(357155520_Brachypodium_distachyon:0.01773,242084480_Sorghum_bicolor:0.00054)1.000:0.00054)0.790:0.01490)0.811:0.02888,387538561_Oryza_sativa:0.00054)0.808:0.03449)0.940:0.00054)0.891:0.06802)0.829:0.06357)0.101:0.00055)0.756:0.01737,((255545990_Ricinus_communis:0.00055,((922376228_Medicago_truncatula:0.0,922382936_Medicago_truncatula:0.0):0.03537,((763791864_Gossypium_raimondii:0.0,823228547_Gossypium_raimondii:0.0,728831284_Gossypium_arboreum:0.0,823228543_Gossypium_raimondii:0.0):0.02161,(823239117_Gossypium_raimondii:0.0,728839830_Gossypium_arboreum:0.0):0.07123)0.783:0.01532)0.791:0.01754)0.000:0.00053,((848900515_Erythranthe_guttata:0.16925,(470127557_Fragaria_vesca:0.04263,(698588222_Nicotiana_sylvestris:0.0,697166787_Nicotiana_tomentosiformis:0.0):0.08392)0.669:0.03643)0.904:0.00055,720089679_Nelumbo_nucifera:0.01736)0.000:0.00054)0.000:0.00055)0.856:0.01764)0.763:0.01281)0.777:0.01152)0.990:0.20611)0.766:0.04622,(302790644_Selaginella_moellendorffii:0.19724,116787066_Picea_sitchensis:0.52476)0.627:0.01661)0.866:0.12892,((((((474412010_Triticum_urartu:0.0,475542034_Aegilops_tauschii:0.0):0.13865,(357141254_Brachypodium_distachyon:0.0,944062513_Brachypodium_distachyon:0.0):0.00082)0.768:0.03889,((944237224_Setaria_italica:0.0,514795435_Setaria_italica:0.0,944237225_Setaria_italica:0.0):0.07262,(242081359_Sorghum_bicolor:0.02031,((670357787_Zea_mays:0.0,212276238_Zea_mays:0.0):0.00055,414870580_Zea_mays:0.00054)0.919:0.06298)0.743:0.02600)0.979:0.17567)0.956:0.14318,573955716_Oryza_brachyantha:0.04478)0.529:0.07952,(115476208_Oryza_sativa:0.0,125561394_Oryza_sativa:0.0):0.04637)0.888:0.15382,(((641843999_Citrus_sinensis:0.01874,567919300_Citrus_clementina:0.00055)0.989:0.18555,((723685803_Solanum_lycopersicum:0.0,723685806_Solanum_lycopersicum:0.0):0.17453,(698550740_Nicotiana_sylvestris:0.05997,697185027_Nicotiana_tomentosiformis:0.02065)0.864:0.08091)0.638:0.04487)0.768:0.02753,((((590652044_Theobroma_cacao:0.05101,((((593800720_Phaseolus_vulgaris:0.34786,729420093_Cleome_hassleriana:0.27445)0.752:0.06893,(((657978763_Malus_domestica:0.0,658026352_Malus_domestica:0.0,694392740_Pyrus_x:0.0):0.05260,694412163_Pyrus_x:0.14206)0.993:0.24779,(((565382916_Solanum_tuberosum:0.00055,460372343_Solanum_lycopersicum:0.01807)0.782:0.03309,(698515503_Nicotiana_sylvestris:0.03652,697102207_Nicotiana_tomentosiformis:0.00055)0.765:0.02410)0.916:0.11785,((848863671_Erythranthe_guttata:0.0,604342269_Mimulus_guttatus:0.0):0.17434,(747098252_Sesamum_indicum:0.0,747098254_Sesamum_indicum:0.0):0.04912)0.955:0.10938)0.862:0.06997)0.768:0.00081)0.779:0.02482,255583419_Ricinus_communis:0.13563)0.772:0.02801,(661894264_Coffea_canephora:0.15974,((((731417500_Vitis_vinifera:0.0,731417508_Vitis_vinifera:0.0,359488195_Vitis_vinifera:0.0):0.06403,(703093321_Morus_notabilis:0.08936,703127104_Morus_notabilis:0.14290)0.975:0.17484)0.531:0.03330,((823205315_Gossypium_raimondii:0.0,763781141_Gossypium_raimondii:0.0,823205297_Gossypium_raimondii:0.0,763781139_Gossypium_raimondii:0.0,728815603_Gossypium_arboreum:0.0,763781138_Gossypium_raimondii:0.0):0.00055,(823166184_Gossypium_raimondii:0.17751,823231732_Gossypium_raimondii:0.05625)0.000:0.00054)0.978:0.12683)0.629:0.01568,(743821400_Populus_euphratica:0.0,743821405_Populus_euphratica:0.0,743821409_Populus_euphratica:0.0):0.08801)0.583:0.02306)0.114:0.02044)0.708:0.02664)0.838:0.03915,(((((502096936_Cicer_arietinum:0.0,502096933_Cicer_arietinum:0.0):0.12402,(947051746_Glycine_max:0.23796,(593490045_Phaseolus_vulgaris:0.0,593490047_Phaseolus_vulgaris:0.0):0.15852)0.631:0.00589)0.764:0.02055,(593490049_Phaseolus_vulgaris:0.20073,((947114678_Glycine_max:0.0,734389064_Glycine_soja:0.0):0.15618,(920703804_Vigna_angularis:0.00054,950983577_Vigna_radiata:0.09294)0.677:0.02434)0.775:0.04704)0.951:0.11818)0.788:0.03611,(731316020_Beta_vulgaris:0.11679,902211677_Spinacia_oleracea:0.10074)0.909:0.09357)0.881:0.07451,(802633995_Jatropha_curcas:0.09846,((778680845_Cucumis_sativus:0.0,449464150_Cucumis_sativus:0.0,778680848_Cucumis_sativus:0.0):0.03954,(659114468_Cucumis_melo:0.0,659114470_Cucumis_melo:0.0,659114472_Cucumis_melo:0.0):0.10027)0.970:0.13823)0.842:0.05362)0.321:0.01678)0.747:0.02631,(629085847_Eucalyptus_grandis:0.30127,((641844199_Citrus_sinensis:0.0,641844200_Citrus_sinensis:0.0,568857173_Citrus_sinensis:0.0,567876089_Citrus_clementina:0.0,567876087_Citrus_clementina:0.0):0.13014,(((695007324_Musa_acuminata:0.0,695007322_Musa_acuminata:0.0,695007320_Musa_acuminata:0.0,695007328_Musa_acuminata:0.0,695007326_Musa_acuminata:0.0,695007330_Musa_acuminata:0.0):0.35993,((743758056_Elaeis_guineensis:0.0,743758060_Elaeis_guineensis:0.0,743758058_Elaeis_guineensis:0.0,743758062_Elaeis_guineensis:0.0):0.00054,((((743794512_Elaeis_guineensis:0.0,743794508_Elaeis_guineensis:0.0):0.07551,(769805912_Amborella_trichopoda:0.0,769805910_Amborella_trichopoda:0.0):0.24427)0.948:0.00054,672206097_Phoenix_dactylifera:0.03701)0.000:0.00054,(672181513_Phoenix_dactylifera:0.0,672181507_Phoenix_dactylifera:0.0,672181511_Phoenix_dactylifera:0.0,672181509_Phoenix_dactylifera:0.0):0.00055)0.869:0.01840)0.765:0.02447)0.875:0.08266,(720059808_Nelumbo_nucifera:0.18716,661898402_Coffea_canephora:0.15102)0.798:0.05059)0.774:0.03726)0.738:0.02894)0.393:0.03230)0.863:0.05855,902227052_Spinacia_oleracea:0.23053)0.772:0.02229)0.893:0.16058)0.947:0.26088)0.870:0.12924)0.879:0.09674)0.961:0.00054,(((518128193_Leisingera_spp:1.82965,443705473_Capitella_teleta:0.62327)0.254:0.07388,((((((907751471_Stomoxys_calcitrans:0.20927,(((321461921_Daphnia_pulex:0.89008,675884730_Helobdella_robusta:5.18626)0.066:0.00050,(((952512926_Oryctes_borbonicus:0.86108,(290562111_Lepeophtheirus_salmonis:0.01655,290462563_Lepeophtheirus_salmonis:0.00054)0.968:0.73458)0.646:0.12746,(91084515_Tribolium_castaneum:0.07728,(405953593_Crassostrea_gigas:0.0,762094404_Crassostrea_gigas:0.0):1.74696)0.721:0.41665)0.941:0.44194,939690083_Halyomorpha_halys:0.61969)0.807:0.18608)0.761:0.05612,(((26347661_Mus_musculus:0.00054,(((194375538_Homo_sapiens:0.0,568958901_Mus_musculus:0.0):0.00055,768002285_Homo_sapiens:0.00055)0.878:0.00054,884749850_Melopsittacus_undulatus:0.29884)0.979:0.18348)0.688:0.03510,642120861_Oncorhynchus_mykiss:0.22176)0.956:0.30074,((432110996_Myotis_davidii:0.00055,(958750057_Equus_asinus:0.00055,(528767223_Camelus_ferus:0.00055,(686732322_Pongo_abelii:0.07415,(((642072197_Oncorhynchus_mykiss:0.01904,831516687_Fundulus_heteroclitus:0.00055)0.833:0.03760,642132480_Oncorhynchus_mykiss:0.12221)0.780:0.03909,(((694640184_Pelecanus_crispus:0.0,697042247_Fulmarus_glacialis:0.0,706120390_Colius_striatus:0.0,704318989_Caprimulgus_carolinensis:0.0,699577527_Apaloderma_vittatum:0.0,466000035_Chelonia_mydas:0.0):0.00055,701342962_Tauraco_erythrolophus:0.01930)0.357:0.00055,565317347_Ophiophagus_hannah:0.09820)0.766:0.02241)0.180:0.07118)0.529:0.09792)0.000:0.00054)0.745:0.00054)0.995:0.45157,(260835858_Branchiostoma_floridae:0.25610,((677700307_Acanthisitta_chloris:0.0,694631150_Pelecanus_crispus:0.0,701299322_Nestor_notabilis:0.0,723543652_Balearica_pavonina:0.0,704318874_Caprimulgus_carolinensis:0.0,675621006_Merops_nubicus:0.0):0.01713,(((504183058_Ochotona_princeps:0.03767,310689634_Rattus_norvegicus:0.00055)0.791:0.05005,919020454_Lingula_anatina:0.26573)0.783:0.08477,642131303_Oncorhynchus_mykiss:0.16285)0.771:0.02828)0.715:0.03780)0.796:0.09360)0.860:0.20660)0.867:0.18197)0.838:0.28077)0.954:0.60028,930676217_Papilio_machaon:0.74975)0.338:0.24619,341877067_Caenorhabditis_brenneri:2.59470)0.027:0.00397,(((((312067398_Loa_loa:0.00053,((671407229_Brugia_malayi:0.0,170574540_Brugia_malayi:0.0):0.01868,402594243_Wuchereria_bancrofti:0.00054)0.905:0.05661)0.805:0.14371,(17555186_Caenorhabditis_elegans:1.07495,(768191696_Dictyocaulus_viviparus:0.04732,((597867190_Ancylostoma_ceylanicum:0.0,597867189_Ancylostoma_ceylanicum:0.0,597867191_Ancylostoma_ceylanicum:0.0):0.00055,748379924_Ancylostoma_duodenale:0.00054)0.896:0.13397)0.885:0.48730)0.708:0.25645)0.985:0.49664,((((((805822597_Megachile_rotundata:0.00053,(805822601_Megachile_rotundata:0.00055,805822599_Megachile_rotundata:0.12224)0.978:0.12639)0.994:0.39016,((((((322786736_Solenopsis_invicta:0.06100,(795077851_Vollenhovia_emeryi:0.0,795077846_Vollenhovia_emeryi:0.0):0.27355)0.764:0.06247,(751207541_Solenopsis_invicta:0.24524,769843792_Pogonomyrmex_barbatus:0.14054)0.728:0.02766)0.650:0.01809,((780614979_Wasmannia_auropunctata:0.0,780614971_Wasmannia_auropunctata:0.0):0.19088,746865770_Acromyrmex_echinatior:0.04820)0.824:0.04674)0.791:0.05793,(826457756_Monomorium_pharaonis:0.0,826457751_Monomorium_pharaonis:0.0):0.17474)0.818:0.08001,((749799690_Harpegnathos_saltator:0.08073,951526496_Dinoponera_quadriceps:0.08578)0.994:0.25486,((752873434_Camponotus_floridanus:0.0,752873436_Camponotus_floridanus:0.0):0.19738,815797038_Linepithema_humile:0.27011)0.703:0.03164)0.763:0.02750)0.810:0.07416,759073565_Cerapachys_biroi:0.32593)0.875:0.20052)0.780:0.13704,((((340714833_Bombus_terrestris:0.0,815914298_Bombus_impatiens:0.0):0.08510,((805823786_Megachile_rotundata:0.00055,805823788_Megachile_rotundata:0.05581)0.927:0.03680,((954570363_Polistes_canadensis:0.12950,(936686394_Trichogramma_pretiosum:0.03469,936707387_Trichogramma_pretiosum:0.18418)0.997:0.26848)0.342:0.02612,(((749799688_Harpegnathos_saltator:0.01460,(951535379_Dinoponera_quadriceps:0.00054,951535376_Dinoponera_quadriceps:0.00055)0.957:0.05291)0.917:0.05170,(759039184_Cerapachys_biroi:0.10232,((751209718_Solenopsis_invicta:0.00055,(826409827_Monomorium_pharaonis:0.00054,769850940_Pogonomyrmex_barbatus:0.01639)0.851:0.01648)0.867:0.01661,((780658124_Wasmannia_auropunctata:0.00055,780716449_Wasmannia_auropunctata:0.14340)0.944:0.06922,((795045601_Vollenhovia_emeryi:0.01735,(815815999_Linepithema_humile:0.01812,(861591000_Lasius_niger:0.01834,752897430_Camponotus_floridanus:0.05233)0.954:0.07152)0.744:0.01511)0.000:0.00053,746841666_Acromyrmex_echinatior:0.03316)1.000:0.00055)0.905:0.01615)0.955:0.00054)0.178:0.01797)0.915:0.05690,((817211536_Orussus_abietinus:0.14378,817067446_Athalia_rosae:0.06066)0.687:0.01362,(((755991134_Fopius_arisanus:0.0,755991137_Fopius_arisanus:0.0):0.09953,665816457_Microplitis_demolitor:0.07159)0.938:0.07706,((936603067_Copidosoma_floridanum:0.25232,766920551_Ceratosolen_solmsi:0.08781)0.638:0.00462,(645026502_Nasonia_vitripennis:0.0,645026498_Nasonia_vitripennis:0.0,645026500_Nasonia_vitripennis:0.0,645026494_Nasonia_vitripennis:0.0):0.03669)0.743:0.01813)0.759:0.01631)0.838:0.03153)0.767:0.02000)0.923:0.05247)0.000:0.00054)0.736:0.01817,((380029320_Apis_florea:0.00055,(572308332_Apis_dorsata:0.00054,571532763_Apis_mellifera:0.01752)0.743:0.01754)0.907:0.05609,915659100_Habropoda_laboriosa:0.09212)0.757:0.01948)0.349:0.03158,925675275_Melipona_quadrifasciata:0.03626)0.972:0.16917)0.740:0.02058,(((345488428_Nasonia_vitripennis:0.0,645028860_Nasonia_vitripennis:0.0):0.43198,(((939265665_Cimex_lectularius:0.13853,((939688622_Halyomorpha_halys:0.0,939688620_Halyomorpha_halys:0.0):0.23454,939681059_Halyomorpha_halys:0.42097)0.224:0.09868)0.966:0.23361,(646723541_Zootermopsis_nevadensis:0.23665,242021000_Pediculus_humanus:0.33543)0.871:0.12785)0.203:0.01321,(647735766_Bemisia_tabaci:0.39729,468362560_Nilaparvata_lugens:0.40476)0.804:0.08591)0.478:0.00419)0.860:0.06558,(((939251219_Cimex_lectularius:0.0,939251213_Cimex_lectularius:0.0):0.44369,954568449_Polistes_canadensis:0.34064)0.630:0.12066,(((240848923_Acyrthosiphon_pisum:0.01511,429137923_Aphis_glycines:0.05635)0.999:0.52505,((((749206377_Aedes_aegypti:0.0,157130321_Aedes_aegypti:0.0):0.26106,170051834_Culex_quinquefasciatus:0.07310)0.872:0.15348,(568259757_Anopheles_darlingi:0.18033,(158298855_Anopheles_gambiae:0.14370,668457131_Anopheles_sinensis:0.17336)0.580:0.05632)0.308:0.17133)0.929:0.31704,(425626936_Mayetiola_destructor:0.15128,425626938_Mayetiola_destructor:0.55628)0.893:0.24507)0.256:0.13888)0.277:0.06998,((201023367_Tribolium_castaneum:0.22298,(478257042_Dendroctonus_ponderosae:0.47776,952521730_Oryctes_borbonicus:0.10239)0.713:0.14538)0.858:0.16094,749386511_Agrilus_planipennis:0.37258)0.846:0.12825)0.330:0.09761)0.735:0.08282)0.759:0.03076)0.880:0.05825,(936686050_Trichogramma_pretiosum:0.63008,((((936703269_Trichogramma_pretiosum:0.0,936703267_Trichogramma_pretiosum:0.0):0.28359,328714433_Acyrthosiphon_pisum:1.39906)0.936:0.53197,(698792294_Aphanomyces_astaci:3.19998,936581851_Copidosoma_floridanum:0.36604)0.251:0.11153)0.795:0.18207,((665817121_Microplitis_demolitor:0.44713,939656172_Halyomorpha_halys:1.24322)0.837:0.20797,345494313_Nasonia_vitripennis:0.47726)0.697:0.05575)0.474:0.05216)0.725:0.03765)0.725:0.03598,((755929626_Fopius_arisanus:0.55067,(328705090_Acyrthosiphon_pisum:0.44202,((304307735_Bombyx_mori:0.0,827550185_Bombyx_mori:0.0):0.21473,(((910342418_Papilio_xuthus:0.0,930658899_Papilio_xuthus:0.0):0.00237,943947501_Papilio_machaon:0.03192)0.639:0.03455,(914563855_Operophtera_brumata:0.78458,(357613734_Danaus_plexippus:0.08812,((913312182_Amyelois_transitella:0.0,913312184_Amyelois_transitella:0.0):0.14761,567975268_Spodoptera_litura:0.02809)0.909:0.09795)0.600:0.03637)0.694:0.02959)0.855:0.12797)0.966:0.38464)0.698:0.06307)0.789:0.12114,755977070_Fopius_arisanus:0.85324)0.240:0.09388)0.893:0.10958)0.749:0.05179,((642921560_Tribolium_castaneum:0.68874,(675885410_Helobdella_robusta:0.58486,((((((827559752_Bombyx_mori:0.0,827559754_Bombyx_mori:0.0,827559746_Bombyx_mori:0.0,827559750_Bombyx_mori:0.0,827559748_Bombyx_mori:0.0,827559756_Bombyx_mori:0.0,304307737_Bombyx_mori:0.0,913305697_Amyelois_transitella:0.0,913305695_Amyelois_transitella:0.0,913305699_Amyelois_transitella:0.0,567975297_Spodoptera_litura:0.0,528466193_Spodoptera_frugiperda:0.0,768439234_Plutella_xylostella:0.0,357603048_Danaus_plexippus:0.0):0.00053,(910322719_Papilio_xuthus:0.0,930655349_Papilio_xuthus:0.0,910322717_Papilio_xuthus:0.0,910322721_Papilio_xuthus:0.0,943950282_Papilio_machaon:0.0,909576486_Papilio_polytes:0.0,909576488_Papilio_polytes:0.0,909576490_Papilio_polytes:0.0):0.01725)0.767:0.02026,((((751223048_Solenopsis_invicta:0.0,751223050_Solenopsis_invicta:0.0,751223052_Solenopsis_invicta:0.0,751223054_Solenopsis_invicta:0.0):0.00054,(936700147_Trichogramma_pretiosum:0.0,936700145_Trichogramma_pretiosum:0.0):0.01737)0.000:0.00054,(((817080924_Athalia_rosae:0.0,817080922_Athalia_rosae:0.0,817080930_Athalia_rosae:0.0,817080926_Athalia_rosae:0.0,817080928_Athalia_rosae:0.0):0.05127,((((((808133258_Bombus_terrestris:0.0,340721164_Bombus_terrestris:0.0,808133260_Bombus_terrestris:0.0):0.01689,(380016563_Apis_florea:0.0,820843403_Apis_florea:0.0,572314758_Apis_dorsata:0.0,572314754_Apis_dorsata:0.0,572314762_Apis_dorsata:0.0,571558902_Apis_mellifera:0.0,571558915_Apis_mellifera:0.0,571558909_Apis_mellifera:0.0,572314760_Apis_dorsata:0.0,571558905_Apis_mellifera:0.0,815897006_Bombus_impatiens:0.0,815897004_Bombus_impatiens:0.0,350399379_Bombus_impatiens:0.0,805763731_Megachile_rotundata:0.0,805763724_Megachile_rotundata:0.0,805763746_Megachile_rotundata:0.0,805763727_Megachile_rotundata:0.0,805763740_Megachile_rotundata:0.0,805763743_Megachile_rotundata:0.0):0.00055)0.977:0.05183,((749731264_Harpegnathos_saltator:0.0,749731262_Harpegnathos_saltator:0.0,749731266_Harpegnathos_saltator:0.0,951572955_Dinoponera_quadriceps:0.0,951572957_Dinoponera_quadriceps:0.0,951572960_Dinoponera_quadriceps:0.0,801393105_Atta_cephalotes:0.0,826422970_Monomorium_pharaonis:0.0,826422968_Monomorium_pharaonis:0.0,780633528_Wasmannia_auropunctata:0.0,780633523_Wasmannia_auropunctata:0.0,752889226_Camponotus_floridanus:0.0,752889230_Camponotus_floridanus:0.0,769854142_Pogonomyrmex_barbatus:0.0,769854138_Pogonomyrmex_barbatus:0.0,769854144_Pogonomyrmex_barbatus:0.0,759034630_Cerapachys_biroi:0.0,759034628_Cerapachys_biroi:0.0,815802918_Linepithema_humile:0.0,815802920_Linepithema_humile:0.0,815802922_Linepithema_humile:0.0,861638580_Lasius_niger:0.0):0.00055,(746835616_Acromyrmex_echinatior:0.0,746835618_Acromyrmex_echinatior:0.0,746835620_Acromyrmex_echinatior:0.0,332029664_Acromyrmex_echinatior:0.0,746835622_Acromyrmex_echinatior:0.0):0.01699)0.000:0.00055)0.891:0.01673,954562339_Polistes_canadensis:0.05559)1.000:0.00055,(795047998_Vollenhovia_emeryi:0.0,795047991_Vollenhovia_emeryi:0.0):0.00055)0.578:0.01691,((645013540_Nasonia_vitripennis:0.0,645013546_Nasonia_vitripennis:0.0):0.00055,(((766936485_Ceratosolen_solmsi:0.02375,662186267_Diaphorina_citri:0.33110)0.794:0.02954,((((619831236_Bemisia_tabaci:0.22195,242022991_Pediculus_humanus:0.06726)0.722:0.03784,(468362528_Nilaparvata_lugens:0.00055,375161472_Laodelphax_striatella:0.06604)0.936:0.10265)0.721:0.01187,646700117_Zootermopsis_nevadensis:0.01955)0.757:0.02672,((939279253_Cimex_lectularius:0.00055,939279251_Cimex_lectularius:0.00055)0.966:0.11525,((952529112_Oryctes_borbonicus:0.03145,(91091212_Tribolium_castaneum:0.0,642936428_Tribolium_castaneum:0.0):0.04680)0.932:0.11193,(425626950_Mayetiola_destructor:0.04351,((((751469320_Bactrocera_cucurbitae:0.0,751469322_Bactrocera_cucurbitae:0.0,751781356_Bactrocera_dorsalis:0.0,751781358_Bactrocera_dorsalis:0.0,929346358_Bactrocera_oleae:0.0,929346356_Bactrocera_oleae:0.0):0.01723,(906457680_Lucilia_cuprina:0.01705,557777002_Musca_domestica:0.00055)0.919:0.03499)0.785:0.01717,(((946590986_Drosophila_mojavensis:0.0,195115174_Drosophila_mojavensis:0.0,195398117_Drosophila_virilis:0.0,195434256_Drosophila_willistoni:0.0,946582213_Drosophila_willistoni:0.0):0.00055,(195049901_Drosophila_grimshawi:0.06947,(19921250_Drosophila_melanogaster:0.0,665407870_Drosophila_melanogaster:0.0,85724940_Drosophila_melanogaster:0.0,320545024_Drosophila_melanogaster:0.0,945211915_Drosophila_erecta:0.0,194860648_Drosophila_erecta:0.0,195472607_Drosophila_yakuba:0.0,948551523_Drosophila_yakuba:0.0):0.03480)0.759:0.00054)0.000:0.00054,924554694_Drosophila_busckii:0.01710)0.786:0.01753)0.901:0.05581,((749206381_Aedes_aegypti:0.0,157119564_Aedes_aegypti:0.0,170037189_Culex_quinquefasciatus:0.0,158298694_Anopheles_gambiae:0.0):0.03449,668461674_Anopheles_sinensis:0.00055)0.923:0.05467)0.826:0.03349)0.895:0.05689)0.794:0.03810)0.769:0.03195)0.736:0.01630)0.831:0.01687,925669278_Melipona_quadrifasciata:0.26758)0.996:0.00054)0.000:0.00055)0.770:0.00951)0.757:0.00915,((939687167_Microplitis_demolitor:0.0,939687171_Microplitis_demolitor:0.0,939687179_Microplitis_demolitor:0.0,939687175_Microplitis_demolitor:0.0):0.01761,755980049_Fopius_arisanus:0.03446)0.285:0.01687)1.000:0.00054)0.923:0.00054,(817212898_Orussus_abietinus:0.0,817212902_Orussus_abietinus:0.0,817212906_Orussus_abietinus:0.0):0.03499)0.897:0.04976)0.946:0.10883,225714608_Lepeophtheirus_salmonis:0.10645)0.757:0.02692,((328905029_Litopenaeus_vannamei:0.0,195971116_Fenneropenaeus_chinensis:0.0,332271591_Marsupenaeus_japonicus:0.0,443609753_Penaeus_monodon:0.0,221328528_Fenneropenaeus_chinensis:0.0,332271593_Marsupenaeus_japonicus:0.0):0.09852,(((926618341_Limulus_polyphemus:0.06407,926645751_Limulus_polyphemus:0.26436)0.922:0.10629,675377345_Stegodyphus_mimosarum:0.11789)0.753:0.00081,(241779179_Ixodes_scapularis:0.28327,282585603_Pyramidobacter_piscolens:1.25783)0.808:0.16482)0.913:0.11521)0.731:0.03201)0.928:0.12925,((((291238580_Saccoglossus_kowalevskii:0.25371,((360043383_Schistosoma_mansoni:0.00055,226480664_Schistosoma_japonicum:0.01832)0.966:0.41683,(576694631_Echinococcus_granulosus:0.00055,(674572911_Echinococcus_multilocularis:0.00054,674595547_Hymenolepis_microstoma:0.21020)0.471:0.01808)0.927:0.31662)0.971:0.39714)0.026:0.00060,((762145638_Crassostrea_gigas:0.18242,(676430986_Lottia_gigantea:0.15705,(524882922_Aplysia_californica:0.01619,(908469525_Biomphalaria_glabrata:0.05176,51105080_Lymnaea_stagnalis:0.00054)0.795:0.05685)0.938:0.12905)0.055:0.04469)0.948:0.16693,(443733452_Capitella_teleta:0.08610,675882128_Helobdella_robusta:0.16916)0.682:0.07536)0.774:0.03425)0.850:0.07701,919086949_Lingula_anatina:0.18370)0.705:0.02949,(632945857_Callorhinchus_milii:0.16262,((((((929429092_Falco_cherrug:0.00055,(944463289_Alligator_mississippiensis:0.01679,(((449266107_Columba_livia:0.0,543748082_Columba_livia:0.0):0.01678,((602666040_Python_bivittatus:0.0,602666038_Python_bivittatus:0.0,602666042_Python_bivittatus:0.0,927183312_Thamnophis_sirtalis:0.0,927183314_Thamnophis_sirtalis:0.0):0.00120,((676781346_Calypte_anna:0.21196,(675403371_Manacus_vitellinus:0.05403,(669260873_Corvus_brachyrhynchos:0.01153,676407962_Corvus_brachyrhynchos:0.02557)0.947:0.11939)0.949:0.17211)0.779:0.09091,676583671_Cuculus_canorus:0.17377)0.989:0.24675)0.893:0.01646)0.000:0.00054,(950922199_Alligator_mississippiensis:0.0,950922203_Alligator_mississippiensis:0.0,950922206_Alligator_mississippiensis:0.0,944351211_Alligator_sinensis:0.0,530642142_Chrysemys_picta:0.0,591382824_Chelonia_mydas:0.0,768400786_Aquila_chrysaetos:0.0,768400784_Aquila_chrysaetos:0.0,909789043_Falco_peregrinus:0.0,729734776_Haliaeetus_leucocephalus:0.0,541961050_Falco_cherrug:0.0,465963954_Chelonia_mydas:0.0):0.00055)0.000:0.00055)0.851:0.00055)0.999:0.00053,((((530400763_Homo_sapiens:0.0,795535901_Cercocebus_atys:0.0,947348733_Tupaia_chinensis:0.0,594662691_Balaenoptera_acutorostrata:0.0,545825386_Sus_scrofa:0.0,946637595_Camelus_ferus:0.0,859914561_Mustela_putorius:0.0,488552176_Dasypus_novemcinctus:0.0,752416815_Ailuropoda_melanoleuca:0.0,554549385_Myotis_brandtii:0.0,584073545_Myotis_davidii:0.0,568991932_Mus_musculus:0.0,564362063_Rattus_norvegicus:0.0,625280074_Cricetulus_griseus:0.0,880870608_Mesocricetus_auratus:0.0):0.00055,(560961361_Vicugna_pacos:0.0,560961359_Vicugna_pacos:0.0):0.01567)0.965:0.00113,(((((505773256_Sorex_araneus:0.01656,((617579689_Erinaceus_europaeus:0.0,617579685_Erinaceus_europaeus:0.0):0.01611,(530400765_Homo_sapiens:0.12738,830178253_Condylura_cristata:0.06658)0.968:0.23805)0.000:0.00054)0.909:0.01709,504141558_Ochotona_princeps:0.03374)0.964:0.00054,585644269_Elephantulus_edwardii:0.07074)0.000:0.00054,(731457738_Loxodonta_africana:0.24776,(589938265_Peromyscus_maniculatus:0.0,589938263_Peromyscus_maniculatus:0.0,655732871_Oryctolagus_cuniculus:0.0,291389267_Oryctolagus_cuniculus:0.0):0.01644)1.000:0.00054)0.000:0.00053,((470656912_Tursiops_truncatus:0.0,466030928_Orcinus_orca:0.0,470656914_Tursiops_truncatus:0.0,594662687_Balaenoptera_acutorostrata:0.0,472373596_Odobenus_rosmarus:0.0,472373598_Odobenus_rosmarus:0.0,345791598_Canis_lupus:0.0,410964561_Felis_catus:0.0,410964557_Felis_catus:0.0,859914550_Mustela_putorius:0.0,395835025_Otolemur_garnettii:0.0,831227183_Otolemur_garnettii:0.0,826269822_Propithecus_coquereli:0.0,826269825_Propithecus_coquereli:0.0,829723841_Microcebus_murinus:0.0,829723836_Microcebus_murinus:0.0,829723832_Microcebus_murinus:0.0,829723846_Microcebus_murinus:0.0,560912408_Camelus_ferus:0.0,593740541_Physeter_catodon:0.0,478509811_Ceratotherium_simum:0.0,478509809_Ceratotherium_simum:0.0,958719351_Equus_asinus:0.0,149714845_Equus_caballus:0.0,149714848_Equus_caballus:0.0,958719358_Equus_asinus:0.0,335287861_Sus_scrofa:0.0,164448622_Bos_taurus:0.0,113912024_Bos_taurus:0.0,440900674_Bos_mutus:0.0,555980506_Bos_mutus:0.0,803042759_Ovis_aries:0.0,426224362_Ovis_aries:0.0,548465000_Capra_hircus:0.0,548465007_Capra_hircus:0.0,803042762_Ovis_aries:0.0,803042764_Ovis_aries:0.0,556717011_Pantholops_hodgsonii:0.0,528948518_Bos_taurus:0.0,641700851_Eptesicus_fuscus:0.0,641700849_Eptesicus_fuscus:0.0,584073543_Myotis_davidii:0.0,554549383_Myotis_brandtii:0.0,471366980_Trichechus_manatus:0.0,471366978_Trichechus_manatus:0.0,586522264_Pteropus_alecto:0.0,586522266_Pteropus_alecto:0.0,634872311_Orycteropus_afer:0.0,634872314_Orycteropus_afer:0.0,562883246_Tupaia_chinensis:0.0,562883244_Tupaia_chinensis:0.0,403296815_Saimiri_boliviensis:0.0,817271419_Aotus_nancymaae:0.0,817271421_Aotus_nancymaae:0.0,725595466_Saimiri_boliviensis:0.0,675679649_Callithrix_jacchus:0.0,296211840_Callithrix_jacchus:0.0,30585201_synthetic_construct:0.0,19743840_Homo_sapiens:0.0,7412848_Homo_sapiens:0.0,158254910_Homo_sapiens:0.0,426372757_Gorilla_gorilla:0.0,19743838_Homo_sapiens:0.0,724877092_Rhinopithecus_roxellana:0.0,724877089_Rhinopithecus_roxellana:0.0,355786146_Macaca_fascicularis:0.0,544470211_Macaca_fascicularis:0.0,402886167_Papio_anubis:0.0,635065650_Chlorocebus_sabaeus:0.0,635065652_Chlorocebus_sabaeus:0.0,795359859_Colobus_angolensis:0.0,795359854_Colobus_angolensis:0.0,339909_Homo_sapiens:0.0,107904_Homo_sapiens:0.0,667243417_Galeopterus_variegatus:0.0,667243414_Galeopterus_variegatus:0.0,281341836_Ailuropoda_melanoleuca:0.0,752416813_Ailuropoda_melanoleuca:0.0,640785482_Tarsius_syrichta:0.0,640785478_Tarsius_syrichta:0.0,640785480_Tarsius_syrichta:0.0,562883242_Tupaia_chinensis:0.0,594662685_Balaenoptera_acutorostrata:0.0,593740539_Physeter_catodon:0.0,311255463_Sus_scrofa:0.0,560912404_Camelus_ferus:0.0,511910512_Mustela_putorius:0.0,488552174_Dasypus_novemcinctus:0.0,301775807_Ailuropoda_melanoleuca:0.0,671024111_Ursus_maritimus:0.0,584073541_Myotis_davidii:0.0,554549381_Myotis_brandtii:0.0,821004860_Nomascus_leucogenys:0.0,821004862_Nomascus_leucogenys:0.0,109096950_Macaca_mulatta:0.0,564362061_Rattus_norvegicus:0.0,568991930_Mus_musculus:0.0,166295185_Mus_musculus:0.0,1737216_Mus_musculus:0.0,77917582_Rattus_norvegicus:0.0,625210077_Cricetulus_griseus:0.0,625210079_Cricetulus_griseus:0.0,524926294_Mesocricetus_auratus:0.0,880870604_Mesocricetus_auratus:0.0,625210081_Cricetulus_griseus:0.0,913498280_Microtus_ochrogaster:0.0,532020894_Microtus_ochrogaster:0.0,913498282_Microtus_ochrogaster:0.0,532078670_Ictidomys_tridecemlineatus:0.0,532078674_Ictidomys_tridecemlineatus:0.0,674034100_Nannospalax_galili:0.0,674034098_Nannospalax_galili:0.0,507531765_Jaculus_jaculus:0.0,533167157_Chinchilla_lanigera:0.0,533167159_Chinchilla_lanigera:0.0,533167161_Chinchilla_lanigera:0.0,533167163_Chinchilla_lanigera:0.0,507671426_Octodon_degus:0.0,507671422_Octodon_degus:0.0,514472914_Cavia_porcellus:0.0,514472912_Cavia_porcellus:0.0,514472916_Cavia_porcellus:0.0,513023143_Heterocephalus_glaber:0.0,513023147_Heterocephalus_glaber:0.0,731277380_Fukomys_damarensis:0.0,731277382_Fukomys_damarensis:0.0,585651929_Elephantulus_edwardii:0.0,585651933_Elephantulus_edwardii:0.0,686741037_Pongo_abelii:0.0,591309729_Panthera_tigris:0.0,528763305_Camelus_ferus:0.0,444513890_Tupaia_chinensis:0.0,821489899_Sarcophilus_harrisii:0.0,731277369_Fukomys_damarensis:0.0,731277371_Fukomys_damarensis:0.0,731277367_Fukomys_damarensis:0.0):0.00055,507708369_Echinops_telfairi:0.01695)0.000:0.00053)0.992:0.00053)0.909:0.03571,(847100379_Xenopus_Silurana:0.0,847100388_Xenopus_Silurana:0.0,71895927_Xenopus_Silurana:0.0,847100376_Xenopus_Silurana:0.0,847100382_Xenopus_Silurana:0.0,847100385_Xenopus_Silurana:0.0,229891737_Xenopus_laevis:0.0,148232429_Xenopus_laevis:0.0):0.05599)0.773:0.01671)0.931:0.03453,(632986465_Callorhinchus_milii:0.0,573882270_Lepisosteus_oculatus:0.0):0.00055)0.850:0.00061,556962913_Latimeria_chalumnae:0.02285)0.751:0.00363,(((((831326931_Clupea_harengus:0.0,831326933_Clupea_harengus:0.0,831326935_Clupea_harengus:0.0):0.01623,(((929226249_Salmo_salar:0.0,929226251_Salmo_salar:0.0):0.01616,((736306087_Notothenia_coriiceps:0.0,736306091_Notothenia_coriiceps:0.0):0.01595,(929226253_Salmo_salar:0.01653,742240397_Esox_lucius:0.00054)0.998:0.13426)0.964:0.00054)0.672:0.00055,(734606514_Larimichthys_crocea:0.0,317418804_Dicentrarchus_labrax:0.0,657547995_Stegastes_partitus:0.0,928022883_Austrofundulus_limnaeus:0.0,554868767_Haplochromis_burtoni:0.0,908455162_Oreochromis_niloticus:0.0,583976253_Neolamprologus_brichardi:0.0,432857632_Oryzias_latipes:0.0,584032642_Neolamprologus_brichardi:0.0,657782608_Cynoglossus_semilaevis:0.0,617303158_Poecilia_formosa:0.0,658848379_Poecilia_reticulata:0.0,941772625_Xiphophorus_maculatus:0.0,831541665_Fundulus_heteroclitus:0.0,742240395_Esox_lucius:0.0,41053389_Danio_rerio:0.0):0.00055)0.000:0.00055)0.000:0.00055,(768945950_Takifugu_rubripes:0.0,410920129_Takifugu_rubripes:0.0,82268346_gi|82268346|sp|Q4SS661|TRBP2_TETNG_RecName_:0.0):0.01640)0.918:0.01195,938080014_Scleropages_formosus:0.00877)0.918:0.01196,597779661_Astyanax_mexicanus:0.00055)0.782:0.02972)0.933:0.12742,((573897798_Lepisosteus_oculatus:0.05773,(((597789253_Astyanax_mexicanus:0.0,597789251_Astyanax_mexicanus:0.0):0.08448,(831318365_Clupea_harengus:0.0,831318363_Clupea_harengus:0.0):0.16685)0.766:0.03253,((((542228064_Oreochromis_niloticus:0.0,542228066_Oreochromis_niloticus:0.0,542228068_Oreochromis_niloticus:0.0,348519647_Oreochromis_niloticus:0.0):0.00054,(548342156_Pundamilia_nyererei:0.01602,(499012871_Maylandia_zebra:0.00055,(583986528_Neolamprologus_brichardi:0.0,583986530_Neolamprologus_brichardi:0.0):0.01618)0.000:0.00054)0.844:0.01604)0.955:0.05902,((432933135_Oryzias_latipes:0.03266,(((617381204_Poecilia_formosa:0.01656,551492235_Xiphophorus_maculatus:0.03254)0.996:0.12696,((929302656_Salmo_salar:0.0,642109565_Oncorhynchus_mykiss:0.0):0.00054,((929288006_Salmo_salar:0.0,642070876_Oncorhynchus_mykiss:0.0):0.03322,742200240_Esox_lucius:0.00053)0.848:0.01622)0.996:0.06677)0.000:0.00055,(((734616810_Larimichthys_crocea:0.0,734616808_Larimichthys_crocea:0.0,808865670_Larimichthys_crocea:0.0):0.00296,(47218120_Tetraodon_nigroviridis:0.05621,410896914_Takifugu_rubripes:0.02751)0.943:0.08798)0.781:0.03051,(657798056_Cynoglossus_semilaevis:0.10281,736300066_Notothenia_coriiceps:0.02165)0.663:0.01122)0.786:0.01664)0.851:0.01605)0.854:0.00053,657599923_Stegastes_partitus:0.03252)0.738:0.01227)0.107:0.01965,((928080814_Austrofundulus_limnaeus:0.0,928017821_Austrofundulus_limnaeus:0.0):0.16239,(528489092_Danio_rerio:0.0,169146118_Danio_rerio:0.0,251764897_gi|251764897|sp|B0V3F82|PRKRA_DANRE_RecName_:0.0,148235737_Danio_rerio:0.0):0.15352)0.820:0.05699)0.193:0.01846)0.845:0.07725)0.891:0.09303,((3334381_gi|3334381|sp|Q918361|PRKAB_XENLA_RecName_:0.01664,148234413_Xenopus_laevis:0.00055)0.997:0.26297,(((530600341_Chrysemys_picta:0.0,530600343_Chrysemys_picta:0.0):0.01700,602654925_Python_bivittatus:0.13733)0.740:0.02092,((((((586997445_Felis_catus:0.0,674090979_Nannospalax_galili:0.0,817312624_Aotus_nancymaae:0.0,640794981_Tarsius_syrichta:0.0,725553483_Saimiri_boliviensis:0.0,829872113_Microcebus_murinus:0.0,507926560_Condylura_cristata:0.0,4505581_Homo_sapiens:0.0,62901980_synthetic_construct:0.0,30584929_synthetic_construct:0.0,190690921_synthetic_construct:0.0,62897775_Homo_sapiens:0.0,426337864_Gorilla_gorilla:0.0,686709263_Pongo_abelii:0.0,724803373_Rhinopithecus_roxellana:0.0,823670842_synthetic_construct:0.0,395837197_Otolemur_garnettii:0.0,759094388_Pteropus_vampyrus:0.0,586532816_Pteropus_alecto:0.0,74004908_Canis_lupus:0.0,470597677_Tursiops_truncatus:0.0,743728426_Camelus_bactrianus:0.0,478504874_Ceratotherium_simum:0.0,472368536_Odobenus_rosmarus:0.0,301766900_Ailuropoda_melanoleuca:0.0,594685962_Balaenoptera_acutorostrata:0.0,465995163_Orcinus_orca:0.0,488583000_Dasypus_novemcinctus:0.0,488583002_Dasypus_novemcinctus:0.0,488583010_Dasypus_novemcinctus:0.0,488583008_Dasypus_novemcinctus:0.0,348585626_Cavia_porcellus:0.0,6755162_Mus_musculus:0.0,149022336_Rattus_norvegicus:0.0,354477724_Cricetulus_griseus:0.0,524921838_Mesocricetus_auratus:0.0,507658462_Octodon_degus:0.0,670988807_Ursus_maritimus:0.0,532005667_Microtus_ochrogaster:0.0,589918593_Peromyscus_maniculatus:0.0,114052769_Bos_taurus:0.0,594071576_Bubalus_bubalis:0.0,584081601_Myotis_davidii:0.0,558101108_Myotis_lucifugus:0.0,625244431_Cricetulus_griseus:0.0,545191414_Equus_caballus:0.0,213417911_Homo_sapiens:0.0,213417919_Homo_sapiens:0.0,560937651_Camelus_ferus:0.0,591315150_Panthera_tigris:0.0,281352310_Ailuropoda_melanoleuca:0.0,426337866_Gorilla_gorilla:0.0,395837199_Otolemur_garnettii:0.0,556771494_Pantholops_hodgsonii:0.0,742201786_Bison_bison:0.0,525344700_Pan_troglodytes:0.0,795174534_Colobus_angolensis:0.0,119571203_Homo_sapiens:0.0,513013677_Heterocephalus_glaber:0.0,351699987_Heterocephalus_glaber:0.0,731243681_Fukomys_damarensis:0.0,676273285_Fukomys_damarensis:0.0,505771822_Sorex_araneus:0.0,507553116_Jaculus_jaculus:0.0,641706814_Eptesicus_fuscus:0.0,946734018_Myotis_brandtii:0.0,823389157_Trichechus_manatus:0.0,955509679_Ceratotherium_simum:0.0,488583004_Dasypus_novemcinctus:0.0,803017554_Ovis_aries:0.0,755499566_Mus_musculus:0.0,755499568_Mus_musculus:0.0,584081603_Myotis_davidii:0.0,641697091_Eptesicus_fuscus:0.0,731459218_Loxodonta_africana:0.0,488583012_Dasypus_novemcinctus:0.0,488583006_Dasypus_novemcinctus:0.0,344252498_Cricetulus_griseus:0.0):0.00055,((560975964_Vicugna_pacos:0.03431,((507640907_Echinops_telfairi:0.01663,586472339_Chrysochloris_asiatica:0.05084)0.300:0.01613,521020553_Myotis_brandtii:0.00055)0.098:0.00094)0.000:0.00054,(852730993_Dipodomys_ordii:0.01645,((291391824_Oryctolagus_cuniculus:0.0,655828135_Oryctolagus_cuniculus:0.0,504127077_Ochotona_princeps:0.0,504127079_Ochotona_princeps:0.0):0.01400,562845588_Tupaia_chinensis:0.01014)0.924:0.00873)0.924:0.00053)0.000:0.00053)0.000:0.00054,((((488583014_Dasypus_novemcinctus:0.0,953879217_Equus_caballus:0.0,939320328_Homo_sapiens:0.0,148695266_Mus_musculus:0.0):0.00055,(((767920304_Homo_sapiens:0.46952,149022335_Rattus_norvegicus:0.46355)0.768:0.15786,444723100_Tupaia_chinensis:0.00055)0.715:0.03608,667254702_Galeopterus_variegatus:0.13225)0.136:0.00053)0.130:0.16973,(602722911_Lipotes_vexillifer:0.04983,(355786187_Macaca_fascicularis:0.00055,109097111_Macaca_mulatta:0.01921)0.875:0.01660)1.000:0.00054)0.811:0.01615,532077864_Ictidomys_tridecemlineatus:0.01661)0.913:0.00053)0.000:0.00055,(12849779_Mus_musculus:0.01645,(634820809_Orycteropus_afer:0.0,634820801_Orycteropus_afer:0.0):0.01648)0.534:0.00054)0.000:0.00055,(617651929_Erinaceus_europaeus:0.0,585637240_Elephantulus_edwardii:0.0):0.03357)0.841:0.01651,67078460_Rattus_norvegicus:0.00054)0.981:0.12679)0.752:0.03211)0.840:0.06042)0.853:0.05974)0.656:0.06837)0.990:0.25354)0.822:0.07865)0.765:0.06084)0.353:0.13565)0.161:0.00144,(((((328713075_Acyrthosiphon_pisum:0.0,328713081_Acyrthosiphon_pisum:0.0):2.49747,(405951198_Crassostrea_gigas:1.00720,(808580285_Mycobacterium_bohemicum:0.38327,504117107_Nocardia_cyriacigeorgica:0.60886)0.817:0.56225)0.936:1.54112)0.773:0.58754,((312283555_Eutrema_halophilum:0.04862,(62321227_Arabidopsis_thaliana:0.00055,727558259_Camelina_sativa:0.00055)0.633:0.00052)0.892:1.41302,(((701346111_Tyto_alba:0.00055,678176127_Tyto_alba:0.00055)0.782:0.07593,((957834230_Priapulus_caudatus:0.26588,157129346_Aedes_aegypti:0.60099)0.987:0.77519,(((10438400_Homo_sapiens:0.0,159795592_Homo_sapiens:0.0,823475365_Taeniopygia_guttata:0.0):0.00055,(701291998_Nestor_notabilis:0.0,677455636_Nestor_notabilis:0.0):0.01342)0.118:0.00106,(((696966507_Cuculus_canorus:0.0,676582525_Cuculus_canorus:0.0):0.04456,((677497724_Phoenicopterus_ruber:0.0,543713871_Columba_livia:0.0,706136439_Colius_striatus:0.0):0.00054,(((558215684_Pelodiscus_sinensis:0.02985,((768380657_Aquila_chrysaetos:0.0,729765733_Haliaeetus_leucocephalus:0.0):0.01164,557296723_Alligator_sinensis:0.02585)0.960:0.02454)0.767:0.01368,902877806_Anser_cygnoides:0.00054)0.328:0.01370,731506830_Loxodonta_africana:0.03701)1.000:0.00054)0.916:0.01415)1.000:0.00053,((723142185_Phaethon_lepturus:0.0,677488248_Phaethon_lepturus:0.0,690421716_Pygoscelis_adeliae:0.0,541988170_Falco_cherrug:0.0,697040611_Fulmarus_glacialis:0.0,678189874_Gavia_stellata:0.0,698429270_Gavia_stellata:0.0,704241241_Eurypyga_helias:0.0,677528777_Nipponia_nippon:0.0,677243020_Cathartes_aura:0.0,683472038_Podiceps_cristatus:0.0,700350263_Haliaeetus_albicilla:0.0,677383845_Haliaeetus_albicilla:0.0,697835584_Egretta_garzetta:0.0,678136348_Tauraco_erythrolophus:0.0,701318511_Tauraco_erythrolophus:0.0,677473863_Pelecanus_crispus:0.0,694659797_Pelecanus_crispus:0.0,677547306_Opisthocomus_hoazin:0.0,700381803_Opisthocomus_hoazin:0.0,678113362_Chaetura_pelagica:0.0,699637485_Picoides_pubescens:0.0):0.00054,(678001780_Acanthisitta_chloris:0.0,677302841_Acanthisitta_chloris:0.0):0.01463)0.000:0.00054)0.507:0.00055)0.736:0.03495)0.744:0.06648)0.761:0.11618,578837277_Homo_sapiens:0.00055)0.986:1.95132)0.750:0.31126)0.806:0.42401,(167535410_Monosiga_brevicollis:0.49908,((669221307_Trichuris_trichiura:0.00054,(313232439_Oikopleura_dioica:2.61556,669310123_Trichuris_suis:0.00055)0.873:0.13174)0.768:0.40074,(646389113_Jaapia_argillacea:0.20815,629120395_Eucalyptus_grandis:1.47037)0.778:1.13413)0.564:0.20891)0.339:0.16787)0.604:0.03874,(((546681032_Dendroctonus_ponderosae:0.00054,478253762_Dendroctonus_ponderosae:0.00055)0.992:0.46056,((669226251_Trichuris_trichiura:0.19232,730374225_Trichuris_suis:0.00054)0.971:0.53326,((((((((677595950_Acanthisitta_chloris:0.00055,(704320583_Caprimulgus_carolinensis:0.0,683466605_Caprimulgus_carolinensis:0.0):0.00054)0.960:0.46533,((((880867648_Mesocricetus_auratus:0.00054,(((947196037_Tupaia_chinensis:0.00678,(826346844_Propithecus_coquereli:0.0,617662043_Erinaceus_europaeus:0.0,344254615_Cricetulus_griseus:0.0):0.00055)0.998:0.00999,((829900774_Microcebus_murinus:0.0,829900800_Microcebus_murinus:0.0,829900792_Microcebus_murinus:0.0,829900779_Microcebus_murinus:0.0,471364065_Trichechus_manatus:0.0,471364067_Trichechus_manatus:0.0,586458708_Chrysochloris_asiatica:0.0,586458710_Chrysochloris_asiatica:0.0,830016705_Condylura_cristata:0.0,830016719_Condylura_cristata:0.0,634892577_Orycteropus_afer:0.0,634892580_Orycteropus_afer:0.0,585170231_Leptonychotes_weddellii:0.0,655678435_Oryctolagus_cuniculus:0.0,884945679_Cavia_porcellus:0.0,472368870_Odobenus_rosmarus:0.0,731212387_Fukomys_damarensis:0.0,731212377_Fukomys_damarensis:0.0,731212391_Fukomys_damarensis:0.0,507670008_Octodon_degus:0.0,507669996_Octodon_degus:0.0,918610218_Chinchilla_lanigera:0.0,507538647_Jaculus_jaculus:0.0,914921801_Ictidomys_tridecemlineatus:0.0,674079210_Nannospalax_galili:0.0,674079214_Nannospalax_galili:0.0,821117446_Dasypus_novemcinctus:0.0,914921795_Ictidomys_tridecemlineatus:0.0,852784789_Dipodomys_ordii:0.0,852784795_Dipodomys_ordii:0.0,667244356_Galeopterus_variegatus:0.0,667244353_Galeopterus_variegatus:0.0,667244341_Galeopterus_variegatus:0.0,667244350_Galeopterus_variegatus:0.0,667244344_Galeopterus_variegatus:0.0,507670000_Octodon_degus:0.0,507670004_Octodon_degus:0.0,584045115_Myotis_davidii:0.0,584045117_Myotis_davidii:0.0,946763363_Myotis_brandtii:0.0,641718017_Eptesicus_fuscus:0.0,554543659_Myotis_brandtii:0.0,940727767_Myotis_lucifugus:0.0,466062278_Orcinus_orca:0.0,585640632_Elephantulus_edwardii:0.0,585640634_Elephantulus_edwardii:0.0,795591720_Cercocebus_atys:0.0,795591630_Cercocebus_atys:0.0,256419005_Homo_sapiens:0.0,795591627_Cercocebus_atys:0.0,795591682_Cercocebus_atys:0.0,795591661_Cercocebus_atys:0.0,795591657_Cercocebus_atys:0.0,795591653_Cercocebus_atys:0.0,221040030_Homo_sapiens:0.0,426359912_Gorilla_gorilla:0.0,795145521_Mandrillus_leucophaeus:0.0,207080126_Pongo_abelii:0.0,256418993_Homo_sapiens:0.0,675774457_Callithrix_jacchus:0.0,504151540_Ochotona_princeps:0.0,162287083_Mus_musculus:0.0,16307507_Mus_musculus:0.0,755491824_Mus_musculus:0.0,55741784_Rattus_norvegicus:0.0,296480591_Bos_taurus:0.0,537222368_Cricetulus_griseus:0.0,197101215_Pongo_abelii:0.0,795145518_Mandrillus_leucophaeus:0.0,221039638_Homo_sapiens:0.0,148682396_Mus_musculus:0.0,731464866_Loxodonta_africana:0.0,634892583_Orycteropus_afer:0.0,731464863_Loxodonta_africana:0.0,586458712_Chrysochloris_asiatica:0.0,344273171_Loxodonta_africana:0.0,731464873_Loxodonta_africana:0.0,585640636_Elephantulus_edwardii:0.0,471364069_Trichechus_manatus:0.0,471364061_Trichechus_manatus:0.0,955529697_Ceratotherium_simum:0.0,478524282_Ceratotherium_simum:0.0,955529703_Ceratotherium_simum:0.0,472368872_Odobenus_rosmarus:0.0,472368868_Odobenus_rosmarus:0.0,594674534_Balaenoptera_acutorostrata:0.0,466062272_Orcinus_orca:0.0,560919393_Camelus_ferus:0.0,958741059_Equus_asinus:0.0,958741048_Equus_asinus:0.0,545225517_Equus_caballus:0.0,958741055_Equus_asinus:0.0,953862039_Equus_caballus:0.0,301782463_Ailuropoda_melanoleuca:0.0,511885180_Mustela_putorius:0.0,545548857_Canis_lupus:0.0,593751832_Physeter_catodon:0.0,593751830_Physeter_catodon:0.0,466062283_Orcinus_orca:0.0,594674536_Balaenoptera_acutorostrata:0.0,594674530_Balaenoptera_acutorostrata:0.0,594674532_Balaenoptera_acutorostrata:0.0,548493444_Capra_hircus:0.0,157074142_Bos_taurus:0.0,594060303_Bubalus_bubalis:0.0,594060305_Bubalus_bubalis:0.0,803105108_Ovis_aries:0.0,803105096_Ovis_aries:0.0,803105106_Ovis_aries:0.0,946651728_Camelus_ferus:0.0,560960041_Vicugna_pacos:0.0,471364063_Trichechus_manatus:0.0,397522631_Pan_paniscus:0.0,544452923_Macaca_fascicularis:0.0,256418997_Homo_sapiens:0.0,426359914_Gorilla_gorilla:0.0,114620490_Pan_troglodytes:0.0,635048708_Chlorocebus_sabaeus:0.0,635048700_Chlorocebus_sabaeus:0.0,795661711_Macaca_nemestrina:0.0,795661694_Macaca_nemestrina:0.0,795661709_Macaca_nemestrina:0.0,355698029_Macaca_mulatta:0.0,332826415_Pan_troglodytes:0.0,795591749_Cercocebus_atys:0.0,256419001_Homo_sapiens:0.0,426359920_Gorilla_gorilla:0.0,685558555_Papio_anubis:0.0,694927277_Pan_troglodytes:0.0,694927290_Pan_troglodytes:0.0,795591742_Cercocebus_atys:0.0,685558547_Papio_anubis:0.0,256418999_Homo_sapiens:0.0,426359918_Gorilla_gorilla:0.0,635048675_Chlorocebus_sabaeus:0.0,635048704_Chlorocebus_sabaeus:0.0,675797129_Pan_paniscus:0.0,635048679_Chlorocebus_sabaeus:0.0,635048691_Chlorocebus_sabaeus:0.0,635048685_Chlorocebus_sabaeus:0.0,635048681_Chlorocebus_sabaeus:0.0,675797122_Pan_paniscus:0.0,694927281_Pan_troglodytes:0.0,725604013_Saimiri_boliviensis:0.0,296226704_Callithrix_jacchus:0.0,817297495_Aotus_nancymaae:0.0,675733921_Callithrix_jacchus:0.0,725604003_Saimiri_boliviensis:0.0,817297489_Aotus_nancymaae:0.0,725604009_Saimiri_boliviensis:0.0,725604015_Saimiri_boliviensis:0.0,507538649_Jaculus_jaculus:0.0,504151542_Ochotona_princeps:0.0,641718019_Eptesicus_fuscus:0.0,625288117_Cricetulus_griseus:0.0,625223320_Cricetulus_griseus:0.0,625288121_Cricetulus_griseus:0.0,589923788_Peromyscus_maniculatus:0.0,149060896_Rattus_norvegicus:0.0,47679381_Rattus_norvegicus:0.0,149060895_Rattus_norvegicus:0.0,470605215_Tursiops_truncatus:0.0,545821285_Sus_scrofa:0.0,593751834_Physeter_catodon:0.0,685558549_Papio_anubis:0.0,685558545_Papio_anubis:0.0,544452915_Macaca_fascicularis:0.0,50949968_Homo_sapiens:0.0,831243079_Otolemur_garnettii:0.0,927118303_Sus_scrofa:0.0,685558553_Papio_anubis:0.0,685558551_Papio_anubis:0.0,685558557_Papio_anubis:0.0,593751836_Physeter_catodon:0.0,528760552_Camelus_ferus:0.0,505857761_Sorex_araneus:0.0):0.00055,158261305_Homo_sapiens:0.01675)0.000:0.00054)1.000:0.00055,861429440_Heterocephalus_glaber:0.01671)0.940:0.01664)0.830:0.01685,((612005304_Monodelphis_domestica:0.0,612005310_Monodelphis_domestica:0.0):0.10354,620987989_Ornithorhynchus_anatinus:0.14097)0.792:0.03781)1.000:0.00055,(((530640156_Chrysemys_picta:0.00053,(((701320120_Nestor_notabilis:0.0,701320116_Nestor_notabilis:0.0,677466328_Nestor_notabilis:0.0):0.01662,((926499134_Apteryx_australis:0.0,677222896_Cathartes_aura:0.0,683460478_Podiceps_cristatus:0.0,678148460_Tauraco_erythrolophus:0.0,701353480_Tauraco_erythrolophus:0.0,705676339_Chlamydotis_undulata:0.0,677148094_Chlamydotis_undulata:0.0,677482791_Phaethon_lepturus:0.0,723131625_Phaethon_lepturus:0.0):0.00055,(706106107_Colius_striatus:0.0,706106110_Colius_striatus:0.0,700428563_Leptosomus_discolor:0.0,700428561_Leptosomus_discolor:0.0,677397196_Leptosomus_discolor:0.0,677078746_Colius_striatus:0.0,679005634_Eurypyga_helias:0.0,704261901_Eurypyga_helias:0.0):0.01661)0.000:0.00053)0.905:0.00054,677791343_Acanthisitta_chloris:0.00054)0.921:0.03313)0.751:0.01607,602674791_Python_bivittatus:0.05591)0.758:0.01725,((632940185_Callorhinchus_milii:0.0,632940189_Callorhinchus_milii:0.0,632940187_Callorhinchus_milii:0.0,632940183_Callorhinchus_milii:0.0):0.00054,(930722842_Haplochromis_burtoni:0.01581,(938062248_Scleropages_formosus:0.01805,573892579_Lepisosteus_oculatus:0.00055)0.781:0.01790)0.970:0.08973)0.811:0.01713)0.832:0.01629)0.056:0.00113,884927419_Cavia_porcellus:0.00055)0.289:0.03216)0.741:0.03917,((((847029356_Jaculus_jaculus:0.0,532079031_Ictidomys_tridecemlineatus:0.0,914907912_Ictidomys_tridecemlineatus:0.0,914907914_Ictidomys_tridecemlineatus:0.0,914907910_Ictidomys_tridecemlineatus:0.0,507560458_Jaculus_jaculus:0.0):0.00053,(852772694_Dipodomys_ordii:0.01570,((674054758_Nannospalax_galili:0.0,674054754_Nannospalax_galili:0.0,674054760_Nannospalax_galili:0.0,674054756_Nannospalax_galili:0.0,674054762_Nannospalax_galili:0.0):0.00053,((36963075_Mus_musculus:0.03218,((74137731_Mus_musculus:0.0,74204587_Mus_musculus:0.0,51896012_Mus_musculus:0.0,74219068_Mus_musculus:0.0,74145338_Mus_musculus:0.0,74198083_Mus_musculus:0.0,158186641_Mus_musculus:0.0,568916100_Mus_musculus:0.0,599045083_Mus_musculus:0.0,74199026_Mus_musculus:0.0,158186639_Mus_musculus:0.0,74214463_Mus_musculus:0.0,6755674_Mus_musculus:0.0,51859122_Rattus_norvegicus:0.0,158186644_Rattus_norvegicus:0.0,16758178_Rattus_norvegicus:0.0,589962064_Peromyscus_maniculatus:0.0,589962066_Peromyscus_maniculatus:0.0,537151263_Cricetulus_griseus:0.0,625198479_Cricetulus_griseus:0.0,625198483_Cricetulus_griseus:0.0,625198481_Cricetulus_griseus:0.0,880905475_Mesocricetus_auratus:0.0,880905485_Mesocricetus_auratus:0.0,524948909_Mesocricetus_auratus:0.0,532040140_Microtus_ochrogaster:0.0,532040138_Microtus_ochrogaster:0.0):0.00055,537151264_Cricetulus_griseus:0.00054)0.640:0.00054)0.019:0.01461,528914164_Bos_taurus:0.00055)0.014:0.00113)0.878:0.01577)0.000:0.00054)0.884:0.01582,(((593707394_Physeter_catodon:0.0,593707402_Physeter_catodon:0.0,593707396_Physeter_catodon:0.0,593707400_Physeter_catodon:0.0,593707398_Physeter_catodon:0.0):0.01572,470653109_Tursiops_truncatus:0.00054)0.000:0.00055,(((617664175_Erinaceus_europaeus:0.00055,((759137057_Pteropus_vampyrus:0.0,586534152_Pteropus_alecto:0.0,759137070_Pteropus_vampyrus:0.0,586534148_Pteropus_alecto:0.0,586534150_Pteropus_alecto:0.0):0.01581,505850718_Sorex_araneus:0.04875)0.000:0.00054)0.901:0.01584,((351703077_Heterocephalus_glaber:0.0,512992996_Heterocephalus_glaber:0.0,512992994_Heterocephalus_glaber:0.0,884908539_Cavia_porcellus:0.0,731203300_Fukomys_damarensis:0.0,676282388_Fukomys_damarensis:0.0,731203302_Fukomys_damarensis:0.0,512992998_Heterocephalus_glaber:0.0,731203305_Fukomys_damarensis:0.0):0.00054,(((795224940_Mandrillus_leucophaeus:0.0,724924752_Rhinopithecus_roxellana:0.0,355563051_Macaca_mulatta:0.0,388490178_Macaca_mulatta:0.0,795350436_Colobus_angolensis:0.0,635020308_Chlorocebus_sabaeus:0.0,795446472_Cercocebus_atys:0.0,544466377_Macaca_fascicularis:0.0,635020310_Chlorocebus_sabaeus:0.0,544466375_Macaca_fascicularis:0.0,795446468_Cercocebus_atys:0.0,675701633_Pan_paniscus:0.0,530418341_Homo_sapiens:0.0,82659091_Homo_sapiens:0.0,675701636_Pan_paniscus:0.0,795224961_Mandrillus_leucophaeus:0.0,795224954_Mandrillus_leucophaeus:0.0,544466381_Macaca_fascicularis:0.0,544466379_Macaca_fascicularis:0.0,90076086_Macaca_fascicularis:0.0,544466383_Macaca_fascicularis:0.0,544466385_Macaca_fascicularis:0.0,635020312_Chlorocebus_sabaeus:0.0,635020318_Chlorocebus_sabaeus:0.0,635020306_Chlorocebus_sabaeus:0.0,544466371_Macaca_fascicularis:0.0,119596076_Homo_sapiens:0.0,817304667_Aotus_nancymaae:0.0,817304669_Aotus_nancymaae:0.0,768018179_Homo_sapiens:0.0,530418339_Homo_sapiens:0.0,675701627_Pan_paniscus:0.0,725579133_Saimiri_boliviensis:0.0,725579131_Saimiri_boliviensis:0.0,675657056_Callithrix_jacchus:0.0,403282329_Saimiri_boliviensis:0.0,296200670_Callithrix_jacchus:0.0,441638303_Nomascus_leucogenys:0.0,332207751_Nomascus_leucogenys:0.0,332207755_Nomascus_leucogenys:0.0,675701639_Pan_paniscus:0.0,209364604_Pongo_abelii:0.0,4335949_Homo_sapiens:0.0,4335947_Homo_sapiens:0.0,82659083_Homo_sapiens:0.0,62088702_Homo_sapiens:0.0,158256406_Homo_sapiens:0.0,82659087_Homo_sapiens:0.0,4572588_Homo_sapiens:0.0,675701630_Pan_paniscus:0.0,640807272_Tarsius_syrichta:0.0,640807274_Tarsius_syrichta:0.0,831222318_Otolemur_garnettii:0.0,831222322_Otolemur_garnettii:0.0,831222328_Otolemur_garnettii:0.0,831222324_Otolemur_garnettii:0.0,395829163_Otolemur_garnettii:0.0,444731362_Tupaia_chinensis:0.0):0.00055,(((667325243_Galeopterus_variegatus:0.0,193787146_Homo_sapiens:0.0):0.00055,((826323131_Propithecus_coquereli:0.0,826323134_Propithecus_coquereli:0.0,830024615_Microcebus_murinus:0.0,830024604_Microcebus_murinus:0.0,830024600_Microcebus_murinus:0.0,830024595_Microcebus_murinus:0.0):0.00055,685565958_Papio_anubis:0.17090)0.000:0.00109)1.000:0.01457,(837806096_Ochotona_princeps:0.0,655883368_Oryctolagus_cuniculus:0.0):0.01572)0.000:0.00055)0.406:0.00055,(585644199_Elephantulus_edwardii:0.01585,((((731487971_Loxodonta_africana:0.0,731487969_Loxodonta_africana:0.0,731487974_Loxodonta_africana:0.0,558166530_Myotis_lucifugus:0.0,584077404_Myotis_davidii:0.0,554543306_Myotis_brandtii:0.0,641701537_Eptesicus_fuscus:0.0):0.01564,(488579776_Dasypus_novemcinctus:0.0,488579774_Dasypus_novemcinctus:0.0,488579772_Dasypus_novemcinctus:0.0):0.01562)0.000:0.00055,(((530635598_Chrysemys_picta:0.0,591369940_Chelonia_mydas:0.0,591369938_Chelonia_mydas:0.0,530635596_Chrysemys_picta:0.0,558204329_Pelodiscus_sinensis:0.0,558204333_Pelodiscus_sinensis:0.0):0.01630,(675628713_Merops_nubicus:0.0,675628715_Merops_nubicus:0.0,686608657_Aptenodytes_forsteri:0.0,675628717_Merops_nubicus:0.0,677434604_Merops_nubicus:0.0,557262509_Alligator_sinensis:0.0,944419366_Alligator_mississippiensis:0.0):0.00055)0.827:0.01597,(471359485_Trichechus_manatus:0.0,471359489_Trichechus_manatus:0.0,586454872_Chrysochloris_asiatica:0.0,634841198_Orycteropus_afer:0.0,958676907_Equus_asinus:0.0,958676910_Equus_asinus:0.0,958676922_Equus_asinus:0.0,958676914_Equus_asinus:0.0,545200638_Equus_caballus:0.0,545200633_Equus_caballus:0.0,664762126_Equus_przewalskii:0.0,149733337_Equus_caballus:0.0,591302391_Panthera_tigris:0.0,591302389_Panthera_tigris:0.0,586980471_Felis_catus:0.0,586980473_Felis_catus:0.0,545541018_Canis_lupus:0.0,545541012_Canis_lupus:0.0,545541014_Canis_lupus:0.0,859773660_Mustela_putorius:0.0,859773654_Mustela_putorius:0.0,859773666_Mustela_putorius:0.0,511843713_Mustela_putorius:0.0,744560377_Camelus_dromedarius:0.0,744560383_Camelus_dromedarius:0.0,560897176_Camelus_ferus:0.0,545541010_Canis_lupus:0.0,928169266_Canis_lupus:0.0,586980469_Felis_catus:0.0,591302387_Panthera_tigris:0.0,664762116_Equus_przewalskii:0.0,744560379_Camelus_dromedarius:0.0,744560381_Camelus_dromedarius:0.0,560968726_Vicugna_pacos:0.0,955517040_Ceratotherium_simum:0.0,955517032_Ceratotherium_simum:0.0,955517030_Ceratotherium_simum:0.0,955517034_Ceratotherium_simum:0.0,528768663_Camelus_ferus:0.0,821459493_Sarcophilus_harrisii:0.0,611979509_Monodelphis_domestica:0.0,821459507_Sarcophilus_harrisii:0.0,611979513_Monodelphis_domestica:0.0,821459497_Sarcophilus_harrisii:0.0,821459499_Sarcophilus_harrisii:0.0,821459503_Sarcophilus_harrisii:0.0,701303561_Nestor_notabilis:0.0,701303563_Nestor_notabilis:0.0,701303567_Nestor_notabilis:0.0,701303565_Nestor_notabilis:0.0,677451253_Nestor_notabilis:0.0):0.00055)0.000:0.00055)0.000:0.00055,(958676901_Equus_asinus:0.0,958676904_Equus_asinus:0.0,664762112_Equus_przewalskii:0.0):0.00054)0.000:0.00055)0.841:0.01572)0.106:0.01572)0.819:0.01570)0.000:0.00055,(671010838_Ursus_maritimus:0.0,752381265_Ailuropoda_melanoleuca:0.0,742097585_Bison_bison:0.0,440902185_Bos_mutus:0.0,358415217_Bos_taurus:0.0,528914168_Bos_taurus:0.0,742097581_Bison_bison:0.0,742097589_Bison_bison:0.0,742097577_Bison_bison:0.0,528914173_Bos_taurus:0.0,151553859_Bos_taurus:0.0,528914177_Bos_taurus:0.0,803137768_Ovis_aries:0.0,926707802_Capra_hircus:0.0,926707798_Capra_hircus:0.0,803265442_Ovis_aries:0.0,803137763_Ovis_aries:0.0,548491766_Capra_hircus:0.0,556780156_Pantholops_hodgsonii:0.0,830068129_Condylura_cristata:0.0,830068080_Condylura_cristata:0.0,830068151_Condylura_cristata:0.0,830068107_Condylura_cristata:0.0,830068087_Condylura_cristata:0.0,671010832_Ursus_maritimus:0.0,671010836_Ursus_maritimus:0.0,752381261_Ailuropoda_melanoleuca:0.0,752381263_Ailuropoda_melanoleuca:0.0,325530262_gi|325530262|sp|D2GVP71|STAU1_AILME_RecName_:0.0,594675117_Balaenoptera_acutorostrata:0.0,594675115_Balaenoptera_acutorostrata:0.0,594675129_Balaenoptera_acutorostrata:0.0,594675125_Balaenoptera_acutorostrata:0.0,821418082_Orcinus_orca:0.0,821418076_Orcinus_orca:0.0,927215448_Sus_scrofa:0.0,594675119_Balaenoptera_acutorostrata:0.0,594675123_Balaenoptera_acutorostrata:0.0,594675121_Balaenoptera_acutorostrata:0.0,918610582_Chinchilla_lanigera:0.0):0.00053)0.000:0.00055)0.975:0.00055)0.897:0.07384,(224613372_Salmo_salar:0.04562,(928080862_Austrofundulus_limnaeus:0.03425,((617355447_Poecilia_formosa:0.0,617355443_Poecilia_formosa:0.0):0.00055,(658848873_Poecilia_reticulata:0.0,658848871_Poecilia_reticulata:0.0):0.01661)0.850:0.03105)0.831:0.04192)0.948:0.08863)0.851:0.06011)0.985:0.19489,((195150825_Drosophila_persimilis:0.25947,(241998518_Ixodes_scapularis:3.43184,(768448905_Plutella_xylostella:0.00081,357601727_Danaus_plexippus:0.10158)0.737:0.28558)0.267:0.00082)0.229:0.09349,((312095371_Loa_loa:0.55545,321463534_Daphnia_pulex:0.35995)0.817:0.13588,645031639_Nasonia_vitripennis:0.10673)0.741:0.06451)0.820:0.07458)0.514:0.03690,(908500486_Biomphalaria_glabrata:0.0,908500490_Biomphalaria_glabrata:0.0):0.05798)0.983:0.51117,(780087995_Strongylocentrotus_purpuratus:0.0,390341681_Strongylocentrotus_purpuratus:0.0):0.20004)0.829:0.37867,449662798_Hydra_vulgaris:0.43221)0.749:0.25246,749161079_Gregarina_niphandrodes:1.28012)0.326:0.19594)0.823:0.20603)0.734:0.08114,((((669304830_Trichuris_suis:0.0,669320784_Trichuris_suis:0.0):0.15293,669221607_Trichuris_trichiura:0.00054)1.000:1.41826,(669220661_Trichuris_trichiura:0.03152,669307337_Trichuris_suis:0.02323)0.756:0.24243)0.334:0.24401,(((557766148_Musca_domestica:0.17613,907724178_Stomoxys_calcitrans:0.06618)0.941:0.20419,(498988167_Ceratitis_capitata:0.09204,(751468664_Bactrocera_cucurbitae:0.06420,(929376874_Bactrocera_oleae:0.00054,(948284421_Bactrocera_dorsalis:0.01682,751792014_Bactrocera_dorsalis:0.00055)1.000:0.00129)0.823:0.04976)0.864:0.10209)0.918:0.18077)0.491:0.06562,((((((82469812_Drosophila_prostipennis:0.00055,(82469802_Drosophila_lucipennis:0.02051,(82469810_Drosophila_paralutea:0.00054,82469806_Drosophila_orosa:0.06940)0.862:0.17162)0.888:0.00054)0.960:0.00054,82469822_Drosophila_takahashii:0.00055)0.947:0.00055,((195147336_Drosophila_persimilis:0.01735,198473861_Drosophila_pseudoobscura:0.00054)0.964:0.11039,(195118471_Drosophila_mojavensis:0.05725,(195385930_Drosophila_virilis:0.11446,(924553668_Drosophila_busckii:0.01909,195034168_Drosophila_grimshawi:0.03687)0.699:0.01548)0.758:0.02359)0.788:0.03238)0.913:0.06865)1.000:0.00084,((194862942_Drosophila_erecta:0.00054,((195471419_Drosophila_yakuba:0.0,82469856_Drosophila_yakuba:0.0,82469860_Drosophila_yakuba:0.0):0.01794,(82469816_Drosophila_santomea:0.00055,82469820_Drosophila_teissieri:0.00055)0.000:0.00055)0.839:0.01807)0.923:0.03544,(82469800_Drosophila_biarmipes:0.00054,((82469838_Drosophila_melanogaster:0.0,24582609_Drosophila_melanogaster:0.0,82469836_Drosophila_melanogaster:0.0,82469828_Drosophila_melanogaster:0.0,82469824_Drosophila_melanogaster:0.0,82469826_Drosophila_melanogaster:0.0,82469834_Drosophila_melanogaster:0.0):0.03680,(82469818_Drosophila_sechellia:0.00055,((82469840_Drosophila_simulans:0.0,195577381_Drosophila_simulans:0.0,82469846_Drosophila_simulans:0.0,82469848_Drosophila_simulans:0.0,82469844_Drosophila_simulans:0.0,82469842_Drosophila_simulans:0.0,195339009_Drosophila_sechellia:0.0):0.00055,82469804_Drosophila_mauritiana:0.00055)0.799:0.00055)0.923:0.05539)0.748:0.01798)0.943:0.00054)0.921:0.01775)0.872:0.01904,((82469814_Drosophila_rufa:0.03573,195435714_Drosophila_willistoni:0.65412)0.747:0.03076,(194765667_Drosophila_ananassae:0.00054,82469808_Drosophila_pallidosa:0.00055)0.928:0.06971)0.945:0.00054)0.805:0.03707,195434340_Drosophila_willistoni:0.06067)0.901:0.19357)0.993:0.42734)0.648:0.04629)0.561:0.06033)0.524:0.11831)0.612:0.09573)0.799:0.12048,(((939653111_Halyomorpha_halys:0.0,939653108_Halyomorpha_halys:0.0):0.82795,675862162_Helobdella_robusta:0.98737)0.756:0.24580,((((952512041_Oryctes_borbonicus:0.35669,(491528418_Vibrio_alginolyticus:1.47411,((662204228_Diaphorina_citri:0.59676,(675853508_Helobdella_robusta:0.73712,((918301214_Octopus_bimaculoides:0.15390,(374675328_Branchiostoma_belcheri:0.02218,260785891_Branchiostoma_floridae:0.00054)0.994:0.33776)0.865:0.12294,((585639202_Elephantulus_edwardii:0.04906,((755499086_Mus_musculus:0.04816,426392079_Gorilla_gorilla:0.10472)0.664:0.13232,594032620_Bubalus_bubalis:0.11365)0.734:0.02155)0.859:0.14569,(617666339_Erinaceus_europaeus:0.00054,733883089_Meleagris_gallopavo:0.16163)0.649:0.04800)0.956:0.32127)0.662:0.09231)0.068:0.09267)0.853:0.23889,546674536_Dendroctonus_ponderosae:0.63272)0.841:0.23278)0.042:0.09258)0.869:0.30174,817062924_Athalia_rosae:1.23511)0.081:0.01918,(321457253_Daphnia_pulex:0.00054,321476628_Daphnia_pulex:0.13130)0.999:2.35271)0.775:0.35105,(((((12850774_Mus_musculus:0.00055,257215814_Schistosoma_japonicum:0.64337)0.744:0.01911,602675912_Python_bivittatus:0.08089)0.522:0.00107,90077408_Macaca_fascicularis:0.01869)0.997:1.68348,156364733_Nematostella_vectensis:0.46961)0.181:0.25557,((734348720_Glycine_soja:0.10744,658028920_Malus_domestica:0.35601)0.902:0.51344,((297600250_Oryza_sativa:0.00054,(242037143_Sorghum_bicolor:0.00055,293334879_Zea_mays:0.02752)0.802:0.02976)0.825:0.36330,((293335075_Zea_mays:0.0,670443376_Zea_mays:0.0):0.70893,697156994_Nicotiana_tomentosiformis:0.86107)0.815:0.39767)0.781:0.43212)0.747:0.29046)0.512:0.11207)0.745:0.11306)0.884:0.25890)0.807:0.10727)0.885:0.17025,((213512316_Salmo_salar:0.35439,(548420604_Pundamilia_nyererei:0.52004,831557162_Fundulus_heteroclitus:0.30100)0.437:0.09394)0.744:0.11999,755987942_Fopius_arisanus:1.94239)0.418:0.11748)0.319:0.01057,((733877535_Meleagris_gallopavo:0.17580,(700360032_Haliaeetus_albicilla:0.02514,701328978_Tauraco_erythrolophus:0.05123)0.774:0.14371)0.959:0.42476,(819554608_Sus_scrofa:0.09870,(685580959_Papio_anubis:0.13253,(576317825_synthetic_construct:0.00053,159162913_Homo_sapiens:0.00054)0.740:0.03091)0.815:0.19987)0.946:0.30808)0.877:0.31847)0.981:0.44926)0.779:0.10746,(695041739_Musa_acuminata:0.26958,(((567908213_Citrus_clementina:0.00055,641847427_Citrus_sinensis:0.00055)0.905:0.13060,((590585930_Theobroma_cacao:0.06954,((823123879_Gossypium_raimondii:0.0,823123881_Gossypium_raimondii:0.0,763741681_Gossypium_raimondii:0.0):0.01936,728848536_Gossypium_arboreum:0.00055)0.869:0.06219)0.895:0.09887,((((694438570_Pyrus_x:0.10836,764565173_Fragaria_vesca:0.10616)0.830:0.06634,((669031868_Triticum_aestivum:0.26479,670384701_Zea_mays:0.37837)1.000:0.71540,((734309775_Glycine_soja:0.10326,(920710193_Vigna_angularis:0.07386,((593691713_Phaseolus_vulgaris:0.0,593691715_Phaseolus_vulgaris:0.0):0.00054,593691717_Phaseolus_vulgaris:0.00055)0.821:0.05214)0.905:0.11605)0.978:0.19339,(922375602_Medicago_truncatula:0.26514,(661877326_Coffea_canephora:0.05474,((848876030_Mimulus_guttatus:0.0,604331142_Mimulus_guttatus:0.0):0.10827,747085995_Sesamum_indicum:0.24199)0.940:0.18168)0.974:0.25552)0.516:0.04867)0.629:0.00054)0.938:0.22488)0.856:0.07373,((658053431_Malus_domestica:0.04911,658015256_Malus_domestica:0.00053)0.950:0.31117,(255569488_Ricinus_communis:0.08022,147856819_Vitis_vinifera:0.51572)0.727:0.12933)0.977:0.44273)0.147:0.00054,(566188159_Populus_trichocarpa:0.0,743796222_Populus_euphratica:0.0):0.25709)0.789:0.06141)0.277:0.04781)0.891:0.14129,763813912_Gossypium_raimondii:0.30560)0.859:0.11853)0.154:0.02470)0.907:0.13968)0.889:0.09673)0.979:0.19563,((40788412_Oryza_sativa:0.00055,((326495676_Hordeum_vulgare:0.0,475530025_Aegilops_tauschii:0.0):0.00053,474086540_Triticum_urartu:0.01809)0.928:0.05259)0.922:0.00054,((215764986_Oryza_sativa:0.0,125564316_Oryza_sativa:0.0,222641889_Oryza_sativa:0.0,322518582_gi|322518582|sp|B7E3211|DRB5_ORYSJ_RecName_:0.0):0.00054,((670372533_Zea_mays:0.0,670372531_Zea_mays:0.0,195641916_Zea_mays:0.0):0.03473,573958423_Oryza_brachyantha:0.00055)0.850:0.01722)0.792:0.00053)0.748:0.02133)0.800:0.04015)0.760:0.02316)0.000:0.00053)0.000:0.00053)0.000:0.00055,168043507_Physcomitrella_patens:0.01716)0.864:0.01724)0.000:0.00054,719973409_Nelumbo_nucifera:0.00054)0.083:0.00054)0.886:0.01714,((((729317248_Cleome_hassleriana:0.0,729317245_Cleome_hassleriana:0.0):0.03932,(302805769_Selaginella_moellendorffii:0.03537,(590660761_Theobroma_cacao:0.03318,((731416607_Vitis_vinifera:0.0,298204936_Vitis_vinifera:0.0):0.00055,731328214_Beta_vulgaris:0.01729)0.768:0.00952)0.760:0.00978)0.792:0.01702)0.794:0.01741,743919593_Populus_euphratica:0.01800)0.763:0.00953,567881105_Citrus_clementina:0.03254)0.758:0.00972)0.000:0.00055,(357512161_Medicago_truncatula:0.00055,502113473_Cicer_arietinum:0.01713)0.941:0.03469)0.000:0.00055,(802757631_Jatropha_curcas:0.00055,((734425552_Glycine_soja:0.0,356571155_Glycine_max:0.0):0.01707,(734320757_Glycine_soja:0.0,955313363_Glycine_max:0.0):0.00055)0.870:0.01713)0.000:0.00055,(((593693166_Phaseolus_vulgaris:0.01741,(823196435_Gossypium_raimondii:0.0,823196432_Gossypium_raimondii:0.0,728814057_Gossypium_arboreum:0.0):0.01716)0.000:0.00055,823264480_Gossypium_raimondii:0.01711)0.000:0.00055,388495920_Lotus_japonicus:0.01712)0.000:0.00055);
 TREE aligned_elision [&U] = (((388490178_Macaca_mulatta:0.00055,(((795224940_Mandrillus_leucophaeus:0.00054,(640807272_Tarsius_syrichta:0.00055,640807274_Tarsius_syrichta:0.00055)1.000:0.03016)1.000:0.00060,724924752_Rhinopithecus_roxellana:0.00051)1.000:0.00055,795350436_Colobus_angolensis:0.00114)0.738:0.00055)0.736:0.00055,(355563051_Macaca_mulatta:0.00055,((((830024600_Microcebus_murinus:0.00055,830024595_Microcebus_murinus:0.00055)0.000:0.00055,(830024604_Microcebus_murinus:0.00055,830024615_Microcebus_murinus:0.00055)1.000:0.00055)0.996:0.00449,(826323131_Propithecus_coquereli:0.00055,826323134_Propithecus_coquereli:0.00055)0.981:0.00281)1.000:0.00792,(831222328_Otolemur_garnettii:0.00055,(((395829163_Otolemur_garnettii:0.00055,831222322_Otolemur_garnettii:0.00055)0.554:0.00055,831222318_Otolemur_garnettii:0.00055)0.967:0.00055,831222324_Otolemur_garnettii:0.00055)0.000:0.00055)1.000:0.01323)1.000:0.00997)0.000:0.00055)0.990:0.00054,544466371_Macaca_fascicularis:0.00055,(((635020306_Chlorocebus_sabaeus:0.00055,635020308_Chlorocebus_sabaeus:0.00055)0.951:0.00112,(((675657056_Callithrix_jacchus:0.00055,((403282329_Saimiri_boliviensis:0.00055,(725579133_Saimiri_boliviensis:0.00055,725579131_Saimiri_boliviensis:0.00055)0.000:0.00055)0.940:0.00111,(817304667_Aotus_nancymaae:0.00055,817304669_Aotus_nancymaae:0.00055)1.000:0.03938)0.300:0.00053)0.502:0.00055,296200670_Callithrix_jacchus:0.00055)0.941:0.00149,(((444731362_Tupaia_chinensis:0.04345,(655883368_Oryctolagus_cuniculus:0.03222,(((((918610582_Chinchilla_lanigera:0.04900,(((589962064_Peromyscus_maniculatus:0.00055,589962066_Peromyscus_maniculatus:0.00055)1.000:0.00790,(((158186644_Rattus_norvegicus:0.00055,(16758178_Rattus_norvegicus:0.00055,51859122_Rattus_norvegicus:0.00055)0.000:0.00055)0.965:0.01386,(158186639_Mus_musculus:0.00055,(74199026_Mus_musculus:0.00147,(6755674_Mus_musculus:0.00055,(74214463_Mus_musculus:0.00145,(599045083_Mus_musculus:0.00055,(755499086_Mus_musculus:0.00055,(158186641_Mus_musculus:0.00055,(568916100_Mus_musculus:0.00055,(74219068_Mus_musculus:0.00055,(51896012_Mus_musculus:0.00055,(74137731_Mus_musculus:0.00055,(74145338_Mus_musculus:0.00055,(74198083_Mus_musculus:0.00078,74204587_Mus_musculus:0.00157)0.743:0.00055)0.478:0.00055)0.473:0.00055)0.371:0.00054)0.999:0.00055)0.486:0.00055)0.774:0.00054)0.763:0.00054)0.114:0.00055)0.132:0.00055)0.504:0.00055)0.000:0.00055)1.000:0.02336)1.000:0.01597,((880905485_Mesocricetus_auratus:0.00055,(880905475_Mesocricetus_auratus:0.00054,524948909_Mesocricetus_auratus:0.00055)0.000:0.00055)1.000:0.00990,(625198479_Cricetulus_griseus:0.00055,(537151263_Cricetulus_griseus:0.00055,(537151264_Cricetulus_griseus:0.00058,(625198483_Cricetulus_griseus:0.00055,625198481_Cricetulus_griseus:0.00055)1.000:0.00051)1.000:0.00051)0.000:0.00055)1.000:0.00724)0.982:0.00428)0.930:0.00285)0.883:0.00720,(532040140_Microtus_ochrogaster:0.00055,532040138_Microtus_ochrogaster:0.00055)0.904:0.00054)1.000:0.08290)1.000:0.03999,884908539_Cavia_porcellus:0.01136)0.517:0.00221,(512992998_Heterocephalus_glaber:0.00054,(512992994_Heterocephalus_glaber:0.00055,(351703077_Heterocephalus_glaber:0.00055,512992996_Heterocephalus_glaber:0.00055)1.000:0.00055)0.976:0.00054)0.988:0.00324)0.943:0.00245,(731203305_Fukomys_damarensis:0.00055,(676282388_Fukomys_damarensis:0.00055,(731203300_Fukomys_damarensis:0.00055,731203302_Fukomys_damarensis:0.00055)0.000:0.00055)1.000:0.00054)1.000:0.01451)0.968:0.00397,(507560458_Jaculus_jaculus:0.03129,((914907912_Ictidomys_tridecemlineatus:0.00055,914907910_Ictidomys_tridecemlineatus:0.00055)0.968:0.00055,(914907914_Ictidomys_tridecemlineatus:0.00055,532079031_Ictidomys_tridecemlineatus:0.00055)0.999:0.00055)1.000:0.00910)1.000:0.01028)0.972:0.00584)0.962:0.00472)0.979:0.00683,((((((((((558204329_Pelodiscus_sinensis:0.00055,558204333_Pelodiscus_sinensis:0.00168)0.999:0.00605,(530635596_Chrysemys_picta:0.00198,(591369940_Chelonia_mydas:0.00185,591369938_Chelonia_mydas:0.00055)0.992:0.00335)0.691:0.00054)0.999:0.00845,(557262509_Alligator_sinensis:0.00054,944419366_Alligator_mississippiensis:0.00162)0.687:0.00581)1.000:0.12228,(958676904_Equus_asinus:0.00055,(958676901_Equus_asinus:0.00055,664762112_Equus_przewalskii:0.00381)0.863:0.00148)0.998:0.01730)0.848:0.00346,((426392079_Gorilla_gorilla:0.05582,(585644199_Elephantulus_edwardii:0.00053,585639202_Elephantulus_edwardii:0.02656)1.000:0.04853)0.883:0.00569,((674054758_Nannospalax_galili:0.00055,(674054762_Nannospalax_galili:0.00055,(674054760_Nannospalax_galili:0.00055,(674054754_Nannospalax_galili:0.00055,674054756_Nannospalax_galili:0.00055)0.943:0.00188)0.759:0.00055)0.787:0.00054)1.000:0.03312,837806096_Ochotona_princeps:0.06545)1.000:0.02243)1.000:0.07078)0.850:0.00584,594032620_Bubalus_bubalis:0.03343)1.000:0.05033,528914164_Bos_taurus:0.01138)0.990:0.04151,852772694_Dipodomys_ordii:0.06304)0.997:0.03527,((((634841198_Orycteropus_afer:0.00119,586454872_Chrysochloris_asiatica:0.01959)0.995:0.00489,((731487974_Loxodonta_africana:0.00055,(731487971_Loxodonta_africana:0.00055,731487969_Loxodonta_africana:0.00055)0.612:0.00055)1.000:0.01664,(471359485_Trichechus_manatus:0.00055,471359489_Trichechus_manatus:0.00055)0.999:0.00580)0.967:0.00315)1.000:0.00790,(488579776_Dasypus_novemcinctus:0.00055,488579774_Dasypus_novemcinctus:0.00055)1.000:0.00678)0.884:0.00175,(((((374675328_Branchiostoma_belcheri:0.02514,260785891_Branchiostoma_floridae:0.00849)1.000:0.31437,((((918301214_Octopus_bimaculoides:0.30119,(662204228_Diaphorina_citri:1.09708,(675853508_Helobdella_robusta:0.69008,(952512041_Oryctes_borbonicus:1.04748,546674536_Dendroctonus_ponderosae:0.70926)1.000:0.36775)0.962:0.15900)1.000:0.28861)0.995:0.11142,321463534_Daphnia_pulex:0.71836)1.000:0.18215,241998518_Ixodes_scapularis:0.76534)0.372:0.08129,((449662798_Hydra_vulgaris:1.35377,((((((((((((662186267_Diaphorina_citri:0.67259,328705090_Acyrthosiphon_pisum:0.94914)1.000:0.31970,((619831236_Bemisia_tabaci:0.44664,((468362528_Nilaparvata_lugens:0.34042,375161472_Laodelphax_striatella:0.87760)0.998:0.19532,(939279253_Cimex_lectularius:0.00402,939279251_Cimex_lectularius:0.08651)1.000:0.34733)0.000:0.05077)0.833:0.06037,((((((170037189_Culex_quinquefasciatus:0.06792,(749206381_Aedes_aegypti:0.00055,157119564_Aedes_aegypti:0.05984)1.000:0.04924)0.947:0.03392,(158298694_Anopheles_gambiae:0.09943,668461674_Anopheles_sinensis:0.17601)1.000:0.09427)1.000:0.23332,(425626950_Mayetiola_destructor:0.27044,(((906457680_Lucilia_cuprina:0.06144,557777002_Musca_domestica:0.06245)1.000:0.06578,((751469320_Bactrocera_cucurbitae:0.00676,(929346358_Bactrocera_oleae:0.01527,929346356_Bactrocera_oleae:0.00053)1.000:0.02521)0.997:0.03555,(751469322_Bactrocera_cucurbitae:0.03965,(751781356_Bactrocera_dorsalis:0.00429,751781358_Bactrocera_dorsalis:0.01146)0.993:0.01723)0.981:0.03366)1.000:0.19813)0.989:0.04936,(((195434256_Drosophila_willistoni:0.00054,946582213_Drosophila_willistoni:0.09378)1.000:0.10533,(924554694_Drosophila_busckii:0.12308,((195049901_Drosophila_grimshawi:0.09649,(946590986_Drosophila_mojavensis:0.00061,195115174_Drosophila_mojavensis:0.11816)1.000:0.03332)0.975:0.01088,195398117_Drosophila_virilis:0.02824)1.000:0.03229)0.979:0.02699)0.988:0.04227,(19921250_Drosophila_melanogaster:0.02029,((194860648_Drosophila_erecta:0.03290,((948551523_Drosophila_yakuba:0.00909,(665407870_Drosophila_melanogaster:0.00055,(320545024_Drosophila_melanogaster:0.02458,85724940_Drosophila_melanogaster:0.16921)1.000:0.05883)1.000:0.02845)1.000:0.03366,945211915_Drosophila_erecta:0.07819)0.785:0.03028)1.000:0.07946,195472607_Drosophila_yakuba:0.00589)0.772:0.00827)1.000:0.12333)1.000:0.10262)1.000:0.24738)0.037:0.05218)1.000:0.24265,((((827559754_Bombyx_mori:0.00072,827559750_Bombyx_mori:0.00881)1.000:0.07069,(827559752_Bombyx_mori:0.00055,(304307737_Bombyx_mori:0.07624,(827559746_Bombyx_mori:0.00358,(827559748_Bombyx_mori:0.02774,827559756_Bombyx_mori:0.05245)1.000:0.04404)0.845:0.00357)0.725:0.00055)0.688:0.00238)1.000:0.03601,(((768439234_Plutella_xylostella:0.15065,(913305697_Amyelois_transitella:0.01988,357603048_Danaus_plexippus:0.03848)0.319:0.00481)0.740:0.00290,((909576488_Papilio_polytes:0.00054,909576490_Papilio_polytes:0.00055)0.983:0.00351,((943950282_Papilio_machaon:0.00171,(910322719_Papilio_xuthus:0.00055,930655349_Papilio_xuthus:0.00053)0.990:0.00720)0.986:0.00797,(910322721_Papilio_xuthus:0.05501,((909576486_Papilio_polytes:0.00533,910322717_Papilio_xuthus:0.01666)0.968:0.01517,(528466193_Spodoptera_frugiperda:0.05012,(913305699_Amyelois_transitella:0.02340,913305695_Amyelois_transitella:0.01690)1.000:0.05506)1.000:0.04551)0.811:0.00831)1.000:0.05474)0.205:0.00054)1.000:0.05876)0.814:0.00860,567975297_Spodoptera_litura:0.01513)0.524:0.01616)1.000:0.26344,(952529112_Oryctes_borbonicus:0.44694,(91091212_Tribolium_castaneum:0.00054,642936428_Tribolium_castaneum:0.07712)0.990:0.09514)1.000:0.15685)0.715:0.02797)0.850:0.04166,(954562339_Polistes_canadensis:0.27944,(((((817080928_Athalia_rosae:0.00055,(817080930_Athalia_rosae:0.01230,817080922_Athalia_rosae:0.00055)1.000:0.06835)1.000:0.07343,(817080924_Athalia_rosae:0.07119,817080926_Athalia_rosae:0.00062)0.883:0.00127)1.000:0.08458,((817212902_Orussus_abietinus:0.00054,(817212898_Orussus_abietinus:0.07195,817212906_Orussus_abietinus:0.01206)0.959:0.01114)1.000:0.09035,((((805763727_Megachile_rotundata:0.00675,(805763731_Megachile_rotundata:0.00054,(805763724_Megachile_rotundata:0.02122,((380016563_Apis_florea:0.00054,(572314762_Apis_dorsata:0.00055,(572314758_Apis_dorsata:0.00054,(571558909_Apis_mellifera:0.00055,571558915_Apis_mellifera:0.00054)0.950:0.00168)1.000:0.00239)1.000:0.00098)1.000:0.01781,(815897004_Bombus_impatiens:0.00128,340721164_Bombus_terrestris:0.02802)0.983:0.00800)1.000:0.05286)1.000:0.06738)0.421:0.00109)0.989:0.02104,(805763743_Megachile_rotundata:0.00055,(805763740_Megachile_rotundata:0.00370,805763746_Megachile_rotundata:0.00054)0.802:0.00376)0.828:0.00491)1.000:0.02695,((((350399379_Bombus_impatiens:0.00055,815897006_Bombus_impatiens:0.00105)0.963:0.00330,(808133258_Bombus_terrestris:0.00054,808133260_Bombus_terrestris:0.00053)1.000:0.02273)0.987:0.00645,((((571558905_Apis_mellifera:0.00055,571558902_Apis_mellifera:0.00054)0.946:0.00168,572314754_Apis_dorsata:0.00054)1.000:0.00236,572314760_Apis_dorsata:0.00055)1.000:0.00102,820843403_Apis_florea:0.00053)0.998:0.00896)0.931:0.00698,925669278_Melipona_quadrifasciata:0.05209)1.000:0.02620)1.000:0.08607,(((752889226_Camponotus_floridanus:0.00054,(815802918_Linepithema_humile:0.01714,(769854144_Pogonomyrmex_barbatus:0.00878,((((826422970_Monomorium_pharaonis:0.00541,332029664_Acromyrmex_echinatior:0.01183)0.994:0.00557,780633523_Wasmannia_auropunctata:0.00297)0.989:0.00055,795047991_Vollenhovia_emeryi:0.00773)0.823:0.00167,(751223054_Solenopsis_invicta:0.00061,751223052_Solenopsis_invicta:0.00073)1.000:0.02348)0.999:0.00964)0.995:0.00739)0.837:0.00175)0.985:0.00939,(((759034628_Cerapachys_biroi:0.02564,(749731262_Harpegnathos_saltator:0.02424,((((795047998_Vollenhovia_emeryi:0.00689,780633528_Wasmannia_auropunctata:0.00055)0.577:0.00052,(826422968_Monomorium_pharaonis:0.00814,(746835622_Acromyrmex_echinatior:0.02203,(751223048_Solenopsis_invicta:0.00703,751223050_Solenopsis_invicta:0.00054)1.000:0.03550)0.408:0.00699)0.886:0.00361)0.996:0.01126,(769854142_Pogonomyrmex_barbatus:0.00054,769854138_Pogonomyrmex_barbatus:0.00739)0.993:0.00790)0.961:0.00698,(752889230_Camponotus_floridanus:0.00174,(815802922_Linepithema_humile:0.00106,815802920_Linepithema_humile:0.00071)1.000:0.01602)0.918:0.00053)0.982:0.00831)0.853:0.00344)1.000:0.03368,(861638580_Lasius_niger:0.05473,(((801393105_Atta_cephalotes:0.00501,746835620_Acromyrmex_echinatior:0.00054)0.997:0.02976,(746835616_Acromyrmex_echinatior:0.00376,746835618_Acromyrmex_echinatior:0.00053)1.000:0.02453)1.000:0.03464,(951572955_Dinoponera_quadriceps:0.02242,951572957_Dinoponera_quadriceps:0.03357)0.999:0.02055)0.949:0.01523)0.943:0.01713)1.000:0.03682,(951572960_Dinoponera_quadriceps:0.00398,(749731266_Harpegnathos_saltator:0.00055,749731264_Harpegnathos_saltator:0.00088)0.998:0.01077)0.997:0.01401)0.868:0.00347)0.828:0.00646,759034630_Cerapachys_biroi:0.00872)0.998:0.02140)1.000:0.05276)0.891:0.00849)0.955:0.01391,(755980049_Fopius_arisanus:0.04060,(939687167_Microplitis_demolitor:0.00119,(939687171_Microplitis_demolitor:0.01702,(939687179_Microplitis_demolitor:0.00055,939687175_Microplitis_demolitor:0.00239)0.971:0.01106)1.000:0.05781)1.000:0.07804)1.000:0.05385)0.000:0.01409,((936700147_Trichogramma_pretiosum:0.00054,936700145_Trichogramma_pretiosum:0.07545)1.000:0.24643,((645013540_Nasonia_vitripennis:0.00054,645013546_Nasonia_vitripennis:0.06954)0.901:0.00952,766936485_Ceratosolen_solmsi:0.14703)0.412:0.02125)0.568:0.01800)0.995:0.04983)1.000:0.14627)0.993:0.04596,(242022991_Pediculus_humanus:0.35840,646700117_Zootermopsis_nevadensis:0.17066)0.194:0.03084)0.999:0.06422)0.962:0.07960)1.000:0.13886,((675377345_Stegodyphus_mimosarum:0.45392,(241779179_Ixodes_scapularis:0.58416,(926618341_Limulus_polyphemus:0.15051,926645751_Limulus_polyphemus:0.48483)1.000:0.35356)0.997:0.11397)1.000:0.31941,225714608_Lepeophtheirus_salmonis:0.53192)0.368:0.04766)0.789:0.03718,((195971116_Fenneropenaeus_chinensis:0.00136,((443609753_Penaeus_monodon:0.00217,332271593_Marsupenaeus_japonicus:0.00561)1.000:0.02971,(328905029_Litopenaeus_vannamei:0.01344,221328528_Fenneropenaeus_chinensis:0.00623)0.996:0.02202)1.000:0.04002)0.241:0.00248,332271591_Marsupenaeus_japonicus:0.00055)1.000:0.26909)1.000:0.29840,((291238580_Saccoglossus_kowalevskii:0.55669,(632945857_Callorhinchus_milii:0.25184,((632986465_Callorhinchus_milii:0.08523,((((41053389_Danio_rerio:0.05419,((831326931_Clupea_harengus:0.05025,(831326935_Clupea_harengus:0.00466,831326933_Clupea_harengus:0.00055)0.775:0.00105)1.000:0.06264,(938080014_Scleropages_formosus:0.09723,(((929226249_Salmo_salar:0.00055,(929226251_Salmo_salar:0.00203,929226253_Salmo_salar:0.02157)0.000:0.00055)1.000:0.05260,(742240395_Esox_lucius:0.01680,742240397_Esox_lucius:0.06491)0.136:0.01362)1.000:0.07303,((((((768945950_Takifugu_rubripes:0.00054,410920129_Takifugu_rubripes:0.05950)0.954:0.00903,82268346_gi|82268346|sp|Q4SS661|TRBP2_TETNG_RecName:0.01370)1.000:0.03330,(928022883_Austrofundulus_limnaeus:0.02313,(831541665_Fundulus_heteroclitus:0.02129,(941772625_Xiphophorus_maculatus:0.00762,(617303158_Poecilia_formosa:0.00055,658848379_Poecilia_reticulata:0.00407)0.670:0.00050)0.202:0.00880)0.999:0.02425)0.968:0.01195)0.953:0.00675,(317418804_Dicentrarchus_labrax:0.00055,((657547995_Stegastes_partitus:0.00801,(((554868767_Haplochromis_burtoni:0.00196,(583976253_Neolamprologus_brichardi:0.02140,584032642_Neolamprologus_brichardi:0.08716)0.999:0.03568)0.881:0.00217,908455162_Oreochromis_niloticus:0.00054)0.999:0.01836,432857632_Oryzias_latipes:0.04661)0.640:0.00761)0.915:0.00230,734606514_Larimichthys_crocea:0.00614)0.965:0.00415)0.846:0.00550)0.970:0.00895,657782608_Cynoglossus_semilaevis:0.03679)0.958:0.01036,(736306087_Notothenia_coriiceps:0.00054,736306091_Notothenia_coriiceps:0.00055)1.000:0.08965)0.983:0.01985)0.972:0.02492)0.754:0.01995)0.964:0.02276)0.959:0.01558,597779661_Astyanax_mexicanus:0.02972)1.000:0.07967,573882270_Lepisosteus_oculatus:0.05358)1.000:0.08809,(((847100379_Xenopus_Silurana:0.00119,847100388_Xenopus_Silurana:0.00055)0.622:0.02336,((71895927_Xenopus_Silurana:0.00055,847100385_Xenopus_Silurana:0.00054)1.000:0.03601,((847100376_Xenopus_Silurana:0.00055,847100382_Xenopus_Silurana:0.00055)0.496:0.00054,(229891737_Xenopus_laevis:0.00075,148232429_Xenopus_laevis:0.00055)1.000:0.02643)0.470:0.00053)0.978:0.01309)1.000:0.16415,((821489899_Sarcophilus_harrisii:0.04171,((655732871_Oryctolagus_cuniculus:0.00055,291389267_Oryctolagus_cuniculus:0.00055)1.000:0.02875,((((((507671422_Octodon_degus:0.00054,507671426_Octodon_degus:0.00054)0.993:0.00721,(((533167161_Chinchilla_lanigera:0.00055,(533167157_Chinchilla_lanigera:0.00055,533167159_Chinchilla_lanigera:0.00055)1.000:0.02820)0.921:0.00055,533167163_Chinchilla_lanigera:0.00055)0.997:0.00741,(514472914_Cavia_porcellus:0.00055,(514472916_Cavia_porcellus:0.00055,514472912_Cavia_porcellus:0.00055)1.000:0.00055)1.000:0.01443)0.982:0.00055)0.942:0.00918,((513023143_Heterocephalus_glaber:0.00055,513023147_Heterocephalus_glaber:0.00055)0.997:0.00971,(731277382_Fukomys_damarensis:0.00054,(731277380_Fukomys_damarensis:0.00201,(731277367_Fukomys_damarensis:0.00055,(731277369_Fukomys_damarensis:0.00055,731277371_Fukomys_damarensis:0.00055)0.994:0.00055)0.993:0.02350)0.937:0.01334)0.998:0.00892)0.981:0.00837)1.000:0.03014,(532078670_Ictidomys_tridecemlineatus:0.00055,532078674_Ictidomys_tridecemlineatus:0.00055)0.999:0.00962)0.811:0.00310,((((((166295185_Mus_musculus:0.00055,(1737216_Mus_musculus:0.01308,568991932_Mus_musculus:0.00054)1.000:0.00054)0.000:0.00050,568991930_Mus_musculus:0.00055)0.980:0.00623,(564362061_Rattus_norvegicus:0.00055,(564362063_Rattus_norvegicus:0.00054,77917582_Rattus_norvegicus:0.00055)0.921:0.00054)1.000:0.01514)0.993:0.00907,((((589938265_Peromyscus_maniculatus:0.00055,589938263_Peromyscus_maniculatus:0.00055)1.000:0.01732,((524926294_Mesocricetus_auratus:0.00055,880870604_Mesocricetus_auratus:0.00055)0.000:0.00055,880870608_Mesocricetus_auratus:0.00055)0.918:0.00191)0.935:0.00191,(625280074_Cricetulus_griseus:0.00054,((625210081_Cricetulus_griseus:0.00055,625210077_Cricetulus_griseus:0.00055)0.000:0.00055,625210079_Cricetulus_griseus:0.00055)0.000:0.00055)0.959:0.00191)0.911:0.00053,(913498282_Microtus_ochrogaster:0.00055,(913498280_Microtus_ochrogaster:0.00055,532020894_Microtus_ochrogaster:0.00055)0.902:0.00055)1.000:0.02112)0.867:0.00215)0.999:0.01038,(674034100_Nannospalax_galili:0.00055,674034098_Nannospalax_galili:0.00055)1.000:0.01616)0.980:0.00637,507531765_Jaculus_jaculus:0.02065)0.991:0.00828)0.915:0.00540,(504141558_Ochotona_princeps:0.05543,((((591309729_Panthera_tigris:0.03144,528763305_Camelus_ferus:0.00055)0.873:0.01380,((617579689_Erinaceus_europaeus:0.00054,617579685_Erinaceus_europaeus:0.00055)1.000:0.01985,505773256_Sorex_araneus:0.05736)0.995:0.01019)0.752:0.00121,(((946637595_Camelus_ferus:0.01757,(((488552176_Dasypus_novemcinctus:0.05364,947348733_Tupaia_chinensis:0.06511)0.986:0.02634,530400765_Homo_sapiens:0.22900)0.342:0.00450,(444513890_Tupaia_chinensis:0.02299,(554549385_Myotis_brandtii:0.02444,554549381_Myotis_brandtii:0.01888)1.000:0.03260)0.986:0.02021)0.986:0.01427)0.804:0.00152,(((((594662691_Balaenoptera_acutorostrata:0.00055,(594662685_Balaenoptera_acutorostrata:0.00055,594662687_Balaenoptera_acutorostrata:0.00055)0.969:0.00055)0.999:0.00755,(((470656914_Tursiops_truncatus:0.00055,(470656912_Tursiops_truncatus:0.00055,466030928_Orcinus_orca:0.00191)0.899:0.00050)1.000:0.01328,593740541_Physeter_catodon:0.00055)0.964:0.00055,593740539_Physeter_catodon:0.00055)0.000:0.00055)0.990:0.00383,(560912404_Camelus_ferus:0.00055,((478509811_Ceratotherium_simum:0.00055,478509809_Ceratotherium_simum:0.00055)1.000:0.00758,((((555980506_Bos_mutus:0.00055,((113912024_Bos_taurus:0.00589,440900674_Bos_mutus:0.00055)0.732:0.00054,(164448622_Bos_taurus:0.00055,(528948518_Bos_taurus:0.00055,((803042759_Ovis_aries:0.00188,(426224362_Ovis_aries:0.00055,(548465007_Capra_hircus:0.00055,548465000_Capra_hircus:0.00055)0.963:0.00191)0.000:0.00055)0.874:0.00055,((803042764_Ovis_aries:0.00055,803042762_Ovis_aries:0.00054)0.973:0.01643,556717011_Pantholops_hodgsonii:0.00055)1.000:0.00055)0.991:0.00577)0.965:0.00055)0.475:0.00055)0.119:0.00055)0.982:0.00409,(830178253_Condylura_cristata:0.09989,(((752416813_Ailuropoda_melanoleuca:0.00055,(301775807_Ailuropoda_melanoleuca:0.00055,(752416815_Ailuropoda_melanoleuca:0.00054,281341836_Ailuropoda_melanoleuca:0.00142)0.000:0.00053)0.563:0.00054)0.969:0.00400,671024111_Ursus_maritimus:0.00579)0.999:0.00797,(345791598_Canis_lupus:0.01355,(410964561_Felis_catus:0.00055,410964557_Felis_catus:0.00055)0.977:0.00385)0.998:0.00054)0.964:0.00222)0.960:0.00551)0.916:0.00215,((((545825386_Sus_scrofa:0.00054,311255463_Sus_scrofa:0.00055)0.000:0.00055,335287861_Sus_scrofa:0.00055)0.999:0.00957,((((562883244_Tupaia_chinensis:0.00850,(562883246_Tupaia_chinensis:0.02014,562883242_Tupaia_chinensis:0.03472)0.894:0.01127)0.996:0.01516,((667243417_Galeopterus_variegatus:0.00055,667243414_Galeopterus_variegatus:0.00055)0.999:0.01363,(((19743840_Homo_sapiens:0.00055,((((((355786146_Macaca_fascicularis:0.00089,544470211_Macaca_fascicularis:0.00055)1.000:0.00106,(402886167_Papio_anubis:0.00055,((635065650_Chlorocebus_sabaeus:0.00055,635065652_Chlorocebus_sabaeus:0.00055)0.946:0.00192,109096950_Macaca_mulatta:0.01560)0.000:0.00055)0.000:0.00055)0.957:0.00192,((19743838_Homo_sapiens:0.00055,((795359859_Colobus_angolensis:0.00055,795359854_Colobus_angolensis:0.00054)1.000:0.00872,(339909_Homo_sapiens:0.00055,107904_Homo_sapiens:0.00055)0.988:0.03436)0.489:0.00054)1.000:0.00054,(724877089_Rhinopithecus_roxellana:0.00054,724877092_Rhinopithecus_roxellana:0.00053)0.966:0.00192)0.000:0.00054)0.950:0.00196,((686741037_Pongo_abelii:0.04637,426372757_Gorilla_gorilla:0.00054)0.933:0.00197,(821004860_Nomascus_leucogenys:0.00054,821004862_Nomascus_leucogenys:0.00055)1.000:0.01344)0.000:0.00053)0.567:0.00055,7412848_Homo_sapiens:0.00192)0.000:0.00055,158254910_Homo_sapiens:0.00385)0.000:0.00053)0.943:0.00055,30585201_synthetic_construct:0.00055)0.918:0.00230,((((403296815_Saimiri_boliviensis:0.00055,725595466_Saimiri_boliviensis:0.00055)0.961:0.00192,817271421_Aotus_nancymaae:0.00055)0.000:0.00055,817271419_Aotus_nancymaae:0.00055)0.948:0.00193,(296211840_Callithrix_jacchus:0.00054,675679649_Callithrix_jacchus:0.00055)0.938:0.00192)0.872:0.00168)0.967:0.00410)0.931:0.00209)1.000:0.00053,(640785480_Tarsius_syrichta:0.00065,(640785482_Tarsius_syrichta:0.00055,640785478_Tarsius_syrichta:0.01797)0.614:0.01304)1.000:0.02118)0.958:0.00179,(((395835025_Otolemur_garnettii:0.00053,831227183_Otolemur_garnettii:0.00055)1.000:0.00768,((829723846_Microcebus_murinus:0.00055,(829723836_Microcebus_murinus:0.00055,829723832_Microcebus_murinus:0.00055)1.000:0.00075)0.817:0.04012,829723841_Microcebus_murinus:0.00054)0.936:0.00262)0.000:0.00054,(826269825_Propithecus_coquereli:0.00053,826269822_Propithecus_coquereli:0.00055)0.943:0.00191)0.934:0.00267)0.974:0.00777)0.095:0.00055,((560961361_Vicugna_pacos:0.00055,560961359_Vicugna_pacos:0.00055)0.984:0.00383,((((731457738_Loxodonta_africana:0.13927,(471366980_Trichechus_manatus:0.00055,471366978_Trichechus_manatus:0.00054)0.990:0.00600)0.794:0.00168,507708369_Echinops_telfairi:0.03431)0.907:0.00196,((634872311_Orycteropus_afer:0.00055,634872314_Orycteropus_afer:0.00055)0.998:0.00758,(585644269_Elephantulus_edwardii:0.04589,(585651929_Elephantulus_edwardii:0.00055,585651933_Elephantulus_edwardii:0.00052)0.890:0.00175)1.000:0.01750)0.913:0.00188)0.986:0.00389,(586522264_Pteropus_alecto:0.00055,586522266_Pteropus_alecto:0.00055)0.997:0.00767)0.921:0.00195)0.913:0.00194)0.658:0.00055)0.083:0.00055,560912408_Camelus_ferus:0.00055)0.000:0.00055)0.474:0.00055)0.156:0.00055)0.112:0.00055,488552174_Dasypus_novemcinctus:0.01538)0.328:0.00054,((958719351_Equus_asinus:0.00055,((149714845_Equus_caballus:0.00055,149714848_Equus_caballus:0.00055)0.964:0.00191,958719358_Equus_asinus:0.00055)0.000:0.00055)0.939:0.00192,((641700851_Eptesicus_fuscus:0.00055,641700849_Eptesicus_fuscus:0.00055)0.997:0.00762,(((584073545_Myotis_davidii:0.00054,584073541_Myotis_davidii:0.00055)0.926:0.00055,584073543_Myotis_davidii:0.00055)0.979:0.00459,554549383_Myotis_brandtii:0.00055)0.984:0.00680)0.968:0.00415)0.915:0.00193)0.799:0.00055)0.845:0.00297,(((859914561_Mustela_putorius:0.00055,511910512_Mustela_putorius:0.00055)0.000:0.00055,859914550_Mustela_putorius:0.00055)1.000:0.00774,(472373596_Odobenus_rosmarus:0.00055,472373598_Odobenus_rosmarus:0.00055)0.930:0.00191)0.912:0.00203)0.926:0.00340)0.836:0.00055,(530400763_Homo_sapiens:0.00055,795535901_Cercocebus_atys:0.00488)1.000:0.00984)0.982:0.00905)0.822:0.00192)0.302:0.01189)1.000:0.07477)1.000:0.16713,((((927183312_Thamnophis_sirtalis:0.00055,927183314_Thamnophis_sirtalis:0.00055)1.000:0.04010,(602666042_Python_bivittatus:0.00055,(602666040_Python_bivittatus:0.00055,602666038_Python_bivittatus:0.00055)0.702:0.00054)0.999:0.01776)1.000:0.06552,(530642142_Chrysemys_picta:0.00492,(465963954_Chelonia_mydas:0.12051,591382824_Chelonia_mydas:0.00055)1.000:0.04343)1.000:0.03375)0.858:0.02727,((((950922199_Alligator_mississippiensis:0.02649,(950922206_Alligator_mississippiensis:0.00050,944351211_Alligator_sinensis:0.01152)0.994:0.00082)0.397:0.00055,944463289_Alligator_mississippiensis:0.00451)0.000:0.00054,950922203_Alligator_mississippiensis:0.00055)1.000:0.06294,((676583671_Cuculus_canorus:0.18846,((676781346_Calypte_anna:0.06766,556962913_Latimeria_chalumnae:0.19998)1.000:0.44415,(675403371_Manacus_vitellinus:0.15403,(676407962_Corvus_brachyrhynchos:0.16404,669260873_Corvus_brachyrhynchos:0.00861)0.991:0.09700)1.000:0.25540)0.988:0.18936)1.000:0.08282,((449266107_Columba_livia:0.06177,543748082_Columba_livia:0.00054)1.000:0.08755,(((909789043_Falco_peregrinus:0.00244,(541961050_Falco_cherrug:0.00879,929429092_Falco_cherrug:0.16636)0.847:0.00495)0.921:0.00279,768400786_Aquila_chrysaetos:0.00055)0.809:0.00053,(768400784_Aquila_chrysaetos:0.04629,729734776_Haliaeetus_leucocephalus:0.06953)0.989:0.01752)0.848:0.00688)0.927:0.02581)1.000:0.07354)0.910:0.03264)0.991:0.04000)0.999:0.06489)1.000:0.09066)0.924:0.04100)1.000:0.34590,(((3334381_gi|3334381|sp|Q918361|PRKAB_XENLA_RecName:0.00545,148234413_Xenopus_laevis:0.00055)1.000:0.22741,(((530600341_Chrysemys_picta:0.00053,530600343_Chrysemys_picta:0.00055)1.000:0.07840,602654925_Python_bivittatus:0.50169)0.999:0.06653,((634820801_Orycteropus_afer:0.02873,((641706814_Eptesicus_fuscus:0.06920,(731243681_Fukomys_damarensis:0.00055,676273285_Fukomys_damarensis:0.00055)0.992:0.01182)0.842:0.00328,((((560937651_Camelus_ferus:0.00055,(625244431_Cricetulus_griseus:0.00511,560975964_Vicugna_pacos:0.01405)0.000:0.00053)0.927:0.00345,(556771494_Pantholops_hodgsonii:0.00176,742201786_Bison_bison:0.00304)0.998:0.01063)0.762:0.00140,((119571203_Homo_sapiens:0.00768,213417911_Homo_sapiens:0.00050)0.000:0.00055,525344700_Pan_troglodytes:0.00255)0.947:0.00498)0.804:0.00251,(281352310_Ailuropoda_melanoleuca:0.00248,591315150_Panthera_tigris:0.01047)0.000:0.00173)0.882:0.00697)0.504:0.00699)0.979:0.02207,((((395837199_Otolemur_garnettii:0.00253,((946734018_Myotis_brandtii:0.23758,((823389157_Trichechus_manatus:0.01643,521020553_Myotis_brandtii:0.17075)0.899:0.02715,(667254702_Galeopterus_variegatus:0.09012,(444723100_Tupaia_chinensis:0.06673,(953879217_Equus_caballus:0.00178,((488583014_Dasypus_novemcinctus:0.00624,767920304_Homo_sapiens:0.02378)0.999:0.00054,(148695266_Mus_musculus:0.01921,(149022335_Rattus_norvegicus:0.05196,939320328_Homo_sapiens:0.02990)0.988:0.02530)0.967:0.01445)0.992:0.02144)1.000:0.17785)1.000:0.08269)0.978:0.03499)1.000:0.12630)0.965:0.02026,((513013677_Heterocephalus_glaber:0.00053,351699987_Heterocephalus_glaber:0.00500)1.000:0.01842,((674090979_Nannospalax_galili:0.01117,426337866_Gorilla_gorilla:0.00511)0.881:0.00055,((817312624_Aotus_nancymaae:0.00231,((507658462_Octodon_degus:0.00478,((504127077_Ochotona_princeps:0.00694,(291391824_Oryctolagus_cuniculus:0.00054,655828135_Oryctolagus_cuniculus:0.00055)0.946:0.00961)0.996:0.00906,((((12849779_Mus_musculus:0.00458,6755162_Mus_musculus:0.00055)0.918:0.00234,(149022336_Rattus_norvegicus:0.00055,67078460_Rattus_norvegicus:0.00461)0.920:0.00229)0.998:0.00691,(532005667_Microtus_ochrogaster:0.00691,524921838_Mesocricetus_auratus:0.00054)0.934:0.00231)0.000:0.00054,589918593_Peromyscus_maniculatus:0.01153)0.999:0.00055)0.080:0.00230)0.875:0.00211,((640794981_Tarsius_syrichta:0.00055,((725553483_Saimiri_boliviensis:0.00229,(((((190690921_synthetic_construct:0.00460,(602722911_Lipotes_vexillifer:0.06461,(355786187_Macaca_fascicularis:0.00247,109097111_Macaca_mulatta:0.01287)1.000:0.04171)0.998:0.01128)0.000:0.00053,((426337864_Gorilla_gorilla:0.00230,((62897775_Homo_sapiens:0.00230,62901980_synthetic_construct:0.00492)0.000:0.00055,686709263_Pongo_abelii:0.00055)0.000:0.00055)0.513:0.00055,(724803373_Rhinopithecus_roxellana:0.00055,795174534_Colobus_angolensis:0.00055)0.967:0.00230)0.000:0.00055)0.943:0.00489,852730993_Dipodomys_ordii:0.03498)0.288:0.00055,(634820809_Orycteropus_afer:0.00917,((558101108_Myotis_lucifugus:0.01790,488583008_Dasypus_novemcinctus:0.00619)0.773:0.00076,(617651929_Erinaceus_europaeus:0.02361,((465995163_Orcinus_orca:0.00055,(594685962_Balaenoptera_acutorostrata:0.00227,470597677_Tursiops_truncatus:0.00242)0.000:0.00054)0.632:0.00054,(114052769_Bos_taurus:0.00055,594071576_Bubalus_bubalis:0.00228)0.999:0.00688)0.000:0.00055)0.944:0.00241)0.000:0.00053)0.939:0.00243)0.185:0.00055,507553116_Jaculus_jaculus:0.01383)0.000:0.00055)0.523:0.00055,395837197_Otolemur_garnettii:0.00460)0.000:0.00055)0.521:0.00055,829872113_Microcebus_murinus:0.00230)0.107:0.00055)0.000:0.00055)0.522:0.00055,532077864_Ictidomys_tridecemlineatus:0.00922)0.067:0.00054)0.000:0.00053)0.812:0.00055)0.998:0.00291)1.000:0.00212,((((4505581_Homo_sapiens:0.00055,823670842_synthetic_construct:0.00224)0.998:0.01619,(354477724_Cricetulus_griseus:0.00707,(584081601_Myotis_davidii:0.01980,213417919_Homo_sapiens:0.00245)0.738:0.00083)0.939:0.00683)0.925:0.00908,(562845588_Tupaia_chinensis:0.03339,(488583010_Dasypus_novemcinctus:0.00055,(488583000_Dasypus_novemcinctus:0.00055,488583002_Dasypus_novemcinctus:0.00055)0.994:0.00582)0.992:0.00904)0.995:0.01837)0.967:0.01198,((507926560_Condylura_cristata:0.00053,(545191414_Equus_caballus:0.01038,670988807_Ursus_maritimus:0.00514)0.932:0.01036)0.996:0.01788,((30584929_synthetic_construct:0.00406,(74004908_Canis_lupus:0.00055,(586997445_Felis_catus:0.00055,586532816_Pteropus_alecto:0.00131)0.999:0.00096)0.879:0.00054)1.000:0.02049,((472368536_Odobenus_rosmarus:0.00220,(743728426_Camelus_bactrianus:0.00220,(759094388_Pteropus_vampyrus:0.00829,301766900_Ailuropoda_melanoleuca:0.00151)0.582:0.00055)0.523:0.00055)0.000:0.00055,(478504874_Ceratotherium_simum:0.00350,348585626_Cavia_porcellus:0.00797)1.000:0.01463)0.999:0.02753)0.980:0.01901)0.755:0.00260)0.358:0.00422)0.763:0.00055,(((955509679_Ceratotherium_simum:0.00739,731459218_Loxodonta_africana:0.08178)0.809:0.03672,(803017554_Ovis_aries:0.01902,((755499566_Mus_musculus:0.01063,755499568_Mus_musculus:0.00667)1.000:0.06115,(584081603_Myotis_davidii:0.00173,641697091_Eptesicus_fuscus:0.04318)1.000:0.06652)0.832:0.01642)0.769:0.02329)0.776:0.03148,((488583006_Dasypus_novemcinctus:0.09280,344252498_Cricetulus_griseus:0.04550)0.990:0.05773,(504127079_Ochotona_princeps:0.04399,(488583012_Dasypus_novemcinctus:0.00283,488583004_Dasypus_novemcinctus:0.00055)0.997:0.03851)0.997:0.02565)0.766:0.00662)0.997:0.03877)0.831:0.00117,((585637240_Elephantulus_edwardii:0.06434,(507640907_Echinops_telfairi:0.04895,586472339_Chrysochloris_asiatica:0.08490)0.998:0.02558)0.947:0.00595,505771822_Sorex_araneus:0.02367)0.914:0.00256)0.926:0.01187)1.000:0.34620)1.000:0.07459)0.988:0.07224,(573897798_Lepisosteus_oculatus:0.22607,(((742200240_Esox_lucius:0.01581,((929288006_Salmo_salar:0.00441,642070876_Oncorhynchus_mykiss:0.01194)1.000:0.05962,(929302656_Salmo_salar:0.00174,642109565_Oncorhynchus_mykiss:0.06271)0.984:0.01055)0.935:0.01331)1.000:0.07219,((47218120_Tetraodon_nigroviridis:0.09725,410896914_Takifugu_rubripes:0.07808)1.000:0.14769,(657798056_Cynoglossus_semilaevis:0.14444,((432933135_Oryzias_latipes:0.14594,(((542228068_Oreochromis_niloticus:0.00055,(542228064_Oreochromis_niloticus:0.02297,((348519647_Oreochromis_niloticus:0.00054,(499012871_Maylandia_zebra:0.00054,583986530_Neolamprologus_brichardi:0.00464)0.998:0.01171)0.978:0.01490,542228066_Oreochromis_niloticus:0.03643)0.184:0.03352)0.963:0.00055)0.924:0.00487,(583986528_Neolamprologus_brichardi:0.00249,548342156_Pundamilia_nyererei:0.00843)0.987:0.00787)1.000:0.11421,(657599923_Stegastes_partitus:0.07653,(736300066_Notothenia_coriiceps:0.07004,(734616810_Larimichthys_crocea:0.00054,(808865670_Larimichthys_crocea:0.00055,734616808_Larimichthys_crocea:0.00055)1.000:0.06355)1.000:0.03318)0.989:0.02463)0.935:0.01044)0.820:0.00873)0.839:0.01118,((617381204_Poecilia_formosa:0.02651,551492235_Xiphophorus_maculatus:0.03385)1.000:0.16130,(928080814_Austrofundulus_limnaeus:0.00055,928017821_Austrofundulus_limnaeus:0.03386)1.000:0.20279)1.000:0.05553)0.813:0.03178)0.946:0.03254)0.991:0.04968)1.000:0.06661,((831318365_Clupea_harengus:0.00054,831318363_Clupea_harengus:0.04163)1.000:0.27832,((597789253_Astyanax_mexicanus:0.00054,597789251_Astyanax_mexicanus:0.06904)1.000:0.20194,(148235737_Danio_rerio:0.00206,(528489092_Danio_rerio:0.03595,(251764897_gi|251764897|sp|B0V3F82|PRKRA_DANRE_RecName:0.00984,169146118_Danio_rerio:0.00055)0.951:0.02090)1.000:0.04240)1.000:0.39213)0.408:0.05349)0.999:0.06585)1.000:0.16596)1.000:0.20095)1.000:0.10946)0.386:0.07251)1.000:0.42411)1.000:0.19695,((675885410_Helobdella_robusta:0.88781,(((360043383_Schistosoma_mansoni:0.05049,226480664_Schistosoma_japonicum:0.07242)1.000:0.57449,(674595547_Hymenolepis_microstoma:0.26538,(674572911_Echinococcus_multilocularis:0.01519,576694631_Echinococcus_granulosus:0.00342)0.999:0.15358)1.000:0.63637)1.000:0.70675,675862162_Helobdella_robusta:1.85961)0.939:0.23208)0.999:0.16445,((919086949_Lingula_anatina:0.45040,(762145638_Crassostrea_gigas:0.21921,(676430986_Lottia_gigantea:0.29561,(524882922_Aplysia_californica:0.06820,(908469525_Biomphalaria_glabrata:0.10713,51105080_Lymnaea_stagnalis:0.29415)0.541:0.02432)1.000:0.26586)0.510:0.05960)1.000:0.15420)0.847:0.08695,(443733452_Capitella_teleta:0.18522,675882128_Helobdella_robusta:0.65139)1.000:0.15010)0.999:0.11132)1.000:0.15540)0.770:0.09839)1.000:0.40197,(((669220661_Trichuris_trichiura:0.06579,669307337_Trichuris_suis:0.03540)1.000:0.84843,(669226251_Trichuris_trichiura:0.41986,730374225_Trichuris_suis:0.10354)1.000:1.34301)1.000:0.68372,((755987942_Fopius_arisanus:1.88816,((((((((((557766148_Musca_domestica:0.15512,907724178_Stomoxys_calcitrans:0.20884)1.000:0.24106,((195147336_Drosophila_persimilis:0.01216,198473861_Drosophila_pseudoobscura:0.00152)1.000:0.26759,((195435714_Drosophila_willistoni:0.73072,195434340_Drosophila_willistoni:0.08717)1.000:0.15210,(((194765667_Drosophila_ananassae:0.00055,82469808_Drosophila_pallidosa:0.09300)1.000:0.16072,((82469802_Drosophila_lucipennis:0.07432,((82469822_Drosophila_takahashii:0.01569,(82469810_Drosophila_paralutea:0.05076,82469812_Drosophila_prostipennis:0.01049)0.825:0.01069)0.977:0.01556,(82469800_Drosophila_biarmipes:0.02815,(((82469820_Drosophila_teissieri:0.02625,(((195471419_Drosophila_yakuba:0.02890,82469856_Drosophila_yakuba:0.01973)1.000:0.09219,82469860_Drosophila_yakuba:0.00054)1.000:0.02649,82469816_Drosophila_santomea:0.00517)1.000:0.02717)0.962:0.01936,194862942_Drosophila_erecta:0.10224)0.997:0.03875,(((82469818_Drosophila_sechellia:0.01719,(((195339009_Drosophila_sechellia:0.06813,(195577381_Drosophila_simulans:0.00530,82469848_Drosophila_simulans:0.00053)0.994:0.02067)1.000:0.06911,((82469846_Drosophila_simulans:0.00260,82469844_Drosophila_simulans:0.00055)0.404:0.00055,82469840_Drosophila_simulans:0.00076)0.869:0.00055)0.798:0.00183,82469842_Drosophila_simulans:0.00234)0.996:0.01584)0.757:0.00166,82469804_Drosophila_mauritiana:0.01828)1.000:0.08985,(82469824_Drosophila_melanogaster:0.00288,((82469836_Drosophila_melanogaster:0.00705,((82469838_Drosophila_melanogaster:0.00055,24582609_Drosophila_melanogaster:0.00363)1.000:0.00831,82469828_Drosophila_melanogaster:0.00409)0.993:0.00055)0.966:0.01211,(82469826_Drosophila_melanogaster:0.01288,82469834_Drosophila_melanogaster:0.02151)0.967:0.01258)1.000:0.10634)1.000:0.10614)1.000:0.12228)1.000:0.06815)0.796:0.01689)0.983:0.01985)1.000:0.05659,(82469814_Drosophila_rufa:0.05626,82469806_Drosophila_orosa:0.08755)0.999:0.05266)0.999:0.05495)1.000:0.07640,(924553668_Drosophila_busckii:0.18760,(195034168_Drosophila_grimshawi:0.18756,(195385930_Drosophila_virilis:0.10450,195118471_Drosophila_mojavensis:0.13183)0.995:0.04077)0.833:0.03647)1.000:0.10392)0.245:0.03965)0.982:0.06161)1.000:0.32266)0.624:0.08307,(498988167_Ceratitis_capitata:0.12987,(751468664_Bactrocera_cucurbitae:0.08993,(929376874_Bactrocera_oleae:0.03386,(948284421_Bactrocera_dorsalis:0.00055,751792014_Bactrocera_dorsalis:0.00055)0.994:0.01838)1.000:0.08029)1.000:0.10830)0.987:0.13258)1.000:0.96947,(((170051834_Culex_quinquefasciatus:0.21851,(749206377_Aedes_aegypti:0.00055,157130321_Aedes_aegypti:0.00053)1.000:0.27729)1.000:0.22253,(568259757_Anopheles_darlingi:0.24725,(668457131_Anopheles_sinensis:0.29049,158298855_Anopheles_gambiae:0.27572)0.903:0.07294)0.999:0.25876)1.000:0.76682,(425626936_Mayetiola_destructor:0.69921,425626938_Mayetiola_destructor:1.10850)1.000:0.34254)0.959:0.11852)1.000:0.57251,(749386511_Agrilus_planipennis:0.68183,(952521730_Oryctes_borbonicus:0.67304,(201023367_Tribolium_castaneum:0.48509,478257042_Dendroctonus_ponderosae:0.86575)0.994:0.21339)0.991:0.20291)1.000:0.53259)1.000:0.33564,939656172_Halyomorpha_halys:2.37440)0.663:0.02496,(((((749799690_Harpegnathos_saltator:0.29739,951526496_Dinoponera_quadriceps:0.35154)1.000:0.61951,(759073565_Cerapachys_biroi:0.71374,((815797038_Linepithema_humile:0.48826,(769843792_Pogonomyrmex_barbatus:0.50284,(((322786736_Solenopsis_invicta:0.70805,(826457756_Monomorium_pharaonis:0.00055,826457751_Monomorium_pharaonis:0.12352)1.000:0.22773)0.914:0.04705,751207541_Solenopsis_invicta:0.45516)1.000:0.12476,((746865770_Acromyrmex_echinatior:0.32493,(780614979_Wasmannia_auropunctata:0.00054,780614971_Wasmannia_auropunctata:0.16106)1.000:0.34736)0.953:0.07931,(795077851_Vollenhovia_emeryi:0.00051,795077846_Vollenhovia_emeryi:0.00207)1.000:0.66903)0.875:0.07317)0.999:0.08646)1.000:0.19824)0.888:0.09159,(752873434_Camponotus_floridanus:0.01827,752873436_Camponotus_floridanus:0.11146)1.000:0.40953)1.000:0.20263)0.942:0.12720)1.000:0.35565,(805822597_Megachile_rotundata:0.04087,(805822601_Megachile_rotundata:0.08822,805822599_Megachile_rotundata:0.13787)0.955:0.03519)1.000:0.98664)0.669:0.19357,954568449_Polistes_canadensis:1.21282)1.000:0.25997,((817062924_Athalia_rosae:2.15270,936686050_Trichogramma_pretiosum:1.30287)0.653:0.23611,((345494313_Nasonia_vitripennis:0.93030,936581851_Copidosoma_floridanum:1.59456)0.991:0.26431,(665817121_Microplitis_demolitor:1.40043,755977070_Fopius_arisanus:1.02323)0.999:0.32851)0.840:0.13187)0.850:0.11949)0.996:0.14867)0.734:0.11785,((((939251219_Cimex_lectularius:0.04158,939251213_Cimex_lectularius:0.08728)1.000:1.45300,(939265665_Cimex_lectularius:0.62459,(939681059_Halyomorpha_halys:0.87711,(939688622_Halyomorpha_halys:0.00051,939688620_Halyomorpha_halys:0.10920)1.000:0.45008)0.982:0.18697)0.614:0.27094)0.990:0.19174,((647735766_Bemisia_tabaci:1.03209,(242021000_Pediculus_humanus:1.34418,(646723541_Zootermopsis_nevadensis:0.59802,(240848923_Acyrthosiphon_pisum:0.17481,429137923_Aphis_glycines:0.08291)1.000:1.23583)0.587:0.12199)0.180:0.07002)0.688:0.09750,468362560_Nilaparvata_lugens:1.00050)0.881:0.10235)1.000:0.26431,((((805823786_Megachile_rotundata:0.00055,805823788_Megachile_rotundata:0.00615)1.000:0.16140,(915659100_Habropoda_laboriosa:0.35975,((380029320_Apis_florea:0.01753,(571532763_Apis_mellifera:0.02615,572308332_Apis_dorsata:0.00923)1.000:0.03545)1.000:0.19821,(925675275_Melipona_quadrifasciata:0.26827,(340714833_Bombus_terrestris:0.02301,815914298_Bombus_impatiens:0.03020)1.000:0.20111)0.512:0.04456)0.969:0.05825)0.995:0.05423)0.998:0.08623,((954570363_Polistes_canadensis:0.52714,((749799688_Harpegnathos_saltator:0.09805,(951535379_Dinoponera_quadriceps:0.00369,951535376_Dinoponera_quadriceps:0.08203)1.000:0.13484)1.000:0.13358,((((815815999_Linepithema_humile:0.23048,(861591000_Lasius_niger:0.09648,752897430_Camponotus_floridanus:0.19657)1.000:0.14721)0.984:0.05372,(780658124_Wasmannia_auropunctata:0.03559,780716449_Wasmannia_auropunctata:0.30276)1.000:0.20134)0.674:0.07710,((795045601_Vollenhovia_emeryi:0.19650,(826409827_Monomorium_pharaonis:0.10487,751209718_Solenopsis_invicta:0.07910)0.999:0.05629)0.998:0.04269,(746841666_Acromyrmex_echinatior:0.11460,769850940_Pogonomyrmex_barbatus:0.20863)0.204:0.02560)0.980:0.04209)1.000:0.10174,759039184_Cerapachys_biroi:0.22173)1.000:0.16522)1.000:0.14999)0.908:0.04370,(((665816457_Microplitis_demolitor:0.48663,(755991134_Fopius_arisanus:0.01037,755991137_Fopius_arisanus:0.09545)1.000:0.45099)0.999:0.15603,817067446_Athalia_rosae:0.41952)0.719:0.06181,(((((645026494_Nasonia_vitripennis:0.00338,645026498_Nasonia_vitripennis:0.02811)1.000:0.12036,(645026502_Nasonia_vitripennis:0.02532,645026500_Nasonia_vitripennis:0.00054)0.974:0.00090)1.000:0.20098,(766920551_Ceratosolen_solmsi:0.35952,936603067_Copidosoma_floridanum:0.61648)0.816:0.06127)1.000:0.17632,(936686394_Trichogramma_pretiosum:0.03426,936707387_Trichogramma_pretiosum:0.12679)1.000:0.79932)0.990:0.07412,817211536_Orussus_abietinus:0.41857)0.934:0.05008)0.999:0.07519)0.896:0.04444)1.000:0.44218,(755929626_Fopius_arisanus:1.45223,((936703269_Trichogramma_pretiosum:0.03582,936703267_Trichogramma_pretiosum:0.08375)1.000:1.28723,(345488428_Nasonia_vitripennis:0.00990,645028860_Nasonia_vitripennis:0.07497)1.000:0.62760)0.850:0.24365)1.000:0.37733)0.995:0.17767)0.724:0.13210)0.887:0.07488,(357613734_Danaus_plexippus:0.29814,(914563855_Operophtera_brumata:1.07615,((304307735_Bombyx_mori:0.03061,827550185_Bombyx_mori:0.00054)1.000:0.59420,((913312182_Amyelois_transitella:0.01572,913312184_Amyelois_transitella:0.02284)1.000:0.42601,(567975268_Spodoptera_litura:0.25369,(943947501_Papilio_machaon:0.04300,(910342418_Papilio_xuthus:0.00283,930658899_Papilio_xuthus:0.30341)0.992:0.03502)1.000:0.27091)0.791:0.13068)0.103:0.06808)0.903:0.10390)0.748:0.07804)1.000:1.41591)0.678:0.06237,(642921560_Tribolium_castaneum:1.31205,(546681032_Dendroctonus_ponderosae:0.00365,478253762_Dendroctonus_ponderosae:0.00294)1.000:1.12102)1.000:0.81946)0.853:0.08244)0.851:0.08343,((768191696_Dictyocaulus_viviparus:0.32320,(748379924_Ancylostoma_duodenale:0.13683,(597867190_Ancylostoma_ceylanicum:0.00877,(597867191_Ancylostoma_ceylanicum:0.00699,597867189_Ancylostoma_ceylanicum:0.06721)0.885:0.00939)0.843:0.05159)1.000:0.31476)1.000:0.98312,((312067398_Loa_loa:0.07326,(402594243_Wuchereria_bancrofti:0.02064,(671407229_Brugia_malayi:0.00054,170574540_Brugia_malayi:0.16610)1.000:0.02497)1.000:0.13662)1.000:1.02674,17555186_Caenorhabditis_elegans:2.03372)0.490:0.25115)1.000:0.77742)0.891:0.05859)0.701:0.08222)0.843:0.08159,((669221607_Trichuris_trichiura:0.08478,(669304830_Trichuris_suis:0.09008,669320784_Trichuris_suis:0.00055)0.911:0.14921)1.000:1.71167,(321457253_Daphnia_pulex:0.19526,321476628_Daphnia_pulex:0.15349)1.000:1.37641)0.999:0.56353)0.974:0.11488,((939653111_Halyomorpha_halys:0.08294,939653108_Halyomorpha_halys:0.05768)1.000:2.16334,(328714433_Acyrthosiphon_pisum:1.73073,(328713075_Acyrthosiphon_pisum:0.00055,328713081_Acyrthosiphon_pisum:0.00054)1.000:1.43179)0.998:0.55779)0.989:0.35644)0.960:0.09727,(((518128193_Leisingera_spp:2.27864,491528418_Vibrio_alginolyticus:1.69227)0.975:0.51187,749161079_Gregarina_niphandrodes:1.86436)0.878:0.15578,282585603_Pyramidobacter_piscolens:2.22147)0.641:0.21131)0.853:0.07325,(669221307_Trichuris_trichiura:0.12268,669310123_Trichuris_suis:0.15113)1.000:2.21973)0.844:0.07528,(((698792294_Aphanomyces_astaci:2.37026,(313232439_Oikopleura_dioica:1.65276,((((((697040611_Fulmarus_glacialis:0.00203,(697835584_Egretta_garzetta:0.00186,(701318511_Tauraco_erythrolophus:0.00055,678136348_Tauraco_erythrolophus:0.00200)1.000:0.00625)0.000:0.00055)0.801:0.00104,((557296723_Alligator_sinensis:0.02570,((696966507_Cuculus_canorus:0.00055,676582525_Cuculus_canorus:0.00099)1.000:0.00821,(678113362_Chaetura_pelagica:0.00697,683472038_Podiceps_cristatus:0.00394)0.971:0.00229)0.946:0.00054)0.939:0.00099,((677547306_Opisthocomus_hoazin:0.00282,700381803_Opisthocomus_hoazin:0.00055)0.999:0.00581,(704241241_Eurypyga_helias:0.00431,(677473863_Pelecanus_crispus:0.00226,694659797_Pelecanus_crispus:0.00052)1.000:0.00498)0.931:0.00132)0.727:0.00086)0.925:0.00101)1.000:0.00054,541988170_Falco_cherrug:0.00054)0.999:0.00062,((((((700350263_Haliaeetus_albicilla:0.00099,698429270_Gavia_stellata:0.00055)0.000:0.00052,678189874_Gavia_stellata:0.00055)0.696:0.00055,(677528777_Nipponia_nippon:0.00261,677243020_Cathartes_aura:0.00172)0.985:0.00341)0.999:0.03532,(768380657_Aquila_chrysaetos:0.08473,(677383845_Haliaeetus_albicilla:0.09037,729765733_Haliaeetus_leucocephalus:0.11830)0.985:0.06305)1.000:0.08966)1.000:0.05587,(((((678001780_Acanthisitta_chloris:0.00055,677302841_Acanthisitta_chloris:0.00055)1.000:0.01688,699637485_Picoides_pubescens:0.00887)0.831:0.00054,690421716_Pygoscelis_adeliae:0.00742)0.875:0.00115,(543713871_Columba_livia:0.00822,677497724_Phoenicopterus_ruber:0.00246)0.931:0.00124)0.906:0.00188,(723142185_Phaethon_lepturus:0.00067,677488248_Phaethon_lepturus:0.00098)1.000:0.00406)1.000:0.00055)0.833:0.00055,(731506830_Loxodonta_africana:0.11725,((706136439_Colius_striatus:0.00791,(701291998_Nestor_notabilis:0.00055,677455636_Nestor_notabilis:0.00098)1.000:0.00972)0.990:0.00389,(558215684_Pelodiscus_sinensis:0.03165,902877806_Anser_cygnoides:0.00557)0.387:0.00188)0.827:0.00096)0.980:0.00298)0.959:0.00054)0.696:0.00054,(701346111_Tyto_alba:0.00055,(678176127_Tyto_alba:0.08302,(823475365_Taeniopygia_guttata:0.10330,(10438400_Homo_sapiens:0.00053,(159795592_Homo_sapiens:0.05346,578837277_Homo_sapiens:0.00251)0.755:0.00098)1.000:0.12970)1.000:0.22480)1.000:0.08298)1.000:0.02540)1.000:0.40477,(957834230_Priapulus_caudatus:0.35888,157129346_Aedes_aegypti:0.66211)1.000:0.32810)1.000:1.12511)0.999:0.61733)0.995:0.50170,((((733877535_Meleagris_gallopavo:0.41145,(700360032_Haliaeetus_albicilla:0.15127,701328978_Tauraco_erythrolophus:0.29217)1.000:0.25698)1.000:0.88536,((831557162_Fundulus_heteroclitus:0.82995,(213512316_Salmo_salar:0.89729,548420604_Pundamilia_nyererei:0.69782)0.830:0.25247)1.000:0.54697,(819554608_Sus_scrofa:0.54727,(685580959_Papio_anubis:0.27340,(159162913_Homo_sapiens:0.00144,576317825_synthetic_construct:0.58733)0.978:0.14368)0.986:0.22215)1.000:0.80184)0.970:0.24968)1.000:0.59348,(443705473_Capitella_teleta:1.75681,((((((((((743780087_Elaeis_guineensis:0.06575,(743830152_Elaeis_guineensis:0.04411,672123824_Phoenix_dactylifera:0.04745)1.000:0.04449)0.985:0.02939,(944224280_Setaria_italica:0.07917,514816185_Setaria_italica:0.07840)1.000:0.44904)0.524:0.02058,(695073576_Musa_acuminata:0.10937,695074888_Musa_acuminata:0.09969)1.000:0.08712)1.000:0.12041,((629085031_Eucalyptus_grandis:0.28124,(527200625_Genlisea_aurea:0.33159,((((((571463467_Glycine_max:0.01011,947106758_Glycine_max:0.00054)0.998:0.02490,734431864_Glycine_soja:0.01227)1.000:0.16975,(593699464_Phaseolus_vulgaris:0.02151,(920700956_Vigna_angularis:0.01047,950955318_Vigna_radiata:0.00591)0.903:0.00506)0.914:0.02904)1.000:0.10397,703105172_Morus_notabilis:0.11555)0.387:0.03079,(645217404_Prunus_mume:0.00365,595833741_Prunus_persica:0.00483)1.000:0.13789)1.000:0.08846,((((727477418_Camelina_sativa:0.00430,727457477_Camelina_sativa:0.00196)1.000:0.03180,(297822435_Arabidopsis_lyrata:0.01468,18401724_Arabidopsis_thaliana:0.02280)0.571:0.00578)1.000:0.05305,(567209597_Eutrema_salsugineum:0.05060,(((((922476557_Brassica_oleracea:0.06892,923678988_Brassica_napus:0.10806)1.000:0.05538,(674956466_Brassica_napus:0.00148,923610885_Brassica_napus:0.00879)0.873:0.00172)0.856:0.00138,923610892_Brassica_napus:0.00055)0.961:0.00362,(685300330_Brassica_rapa:0.00294,(674902431_Brassica_napus:0.00736,923532000_Brassica_napus:0.00149)0.997:0.00441)0.955:0.00392)1.000:0.04046,(922458146_Brassica_oleracea:0.01894,(923661406_Brassica_napus:0.00419,(674928859_Brassica_napus:0.01642,685331770_Brassica_rapa:0.00054)0.951:0.00530)0.996:0.01446)1.000:0.05804)1.000:0.05399)0.969:0.02404)1.000:0.09817,729443501_Cleome_hassleriana:0.12571)1.000:0.10250)0.853:0.02839)0.365:0.03456)0.978:0.04575,((698554771_Nicotiana_sylvestris:0.09687,(698420634_Nicotiana_sylvestris:0.02766,697104761_Nicotiana_tomentosiformis:0.00920)1.000:0.09883)1.000:0.08470,(661896553_Coffea_canephora:0.28960,(848868210_Erythranthe_guttata:0.12685,(527190327_Genlisea_aurea:0.24698,747061064_Sesamum_indicum:0.11479)0.998:0.09119)1.000:0.12396)0.622:0.04453)1.000:0.17697)0.954:0.03560)1.000:0.32877,((302782383_Selaginella_moellendorffii:0.34096,(168043471_Physcomitrella_patens:0.12703,(168043507_Physcomitrella_patens:0.20768,168048373_Physcomitrella_patens:0.34591)0.957:0.05735)1.000:0.38118)0.963:0.10191,302805769_Selaginella_moellendorffii:0.25908)0.992:0.18152)0.885:0.06497,(((901792730_Zostera_marina:0.46105,(((721640428_Brachypodium_distachyon:0.19343,573943359_Oryza_brachyantha:0.12765)0.910:0.04150,(514742962_Setaria_italica:0.09444,(226498844_Zea_mays:0.01364,413917728_Zea_mays:0.05317)1.000:0.22675)0.955:0.09096)1.000:0.42183,((695024091_Musa_acuminata:0.01393,102139807_Musa_acuminata:0.01001)1.000:0.23092,(743856239_Elaeis_guineensis:0.00375,743856235_Elaeis_guineensis:0.13434)1.000:0.18478)0.998:0.07270)0.516:0.05417)1.000:0.14628,(((((902213091_Spinacia_oleracea:0.04593,731328214_Beta_vulgaris:0.20000)1.000:0.16646,((731416607_Vitis_vinifera:0.00054,298204936_Vitis_vinifera:0.01967)1.000:0.16363,(((802757631_Jatropha_curcas:0.10651,743919593_Populus_euphratica:0.16659)1.000:0.06891,(567881105_Citrus_clementina:0.22906,((729317248_Cleome_hassleriana:0.00055,729317245_Cleome_hassleriana:0.00053)1.000:0.43973,(823264480_Gossypium_raimondii:0.14496,(728814057_Gossypium_arboreum:0.01202,(823196435_Gossypium_raimondii:0.00054,823196432_Gossypium_raimondii:0.10495)0.999:0.01255)1.000:0.12338)1.000:0.11721)0.319:0.01913)0.102:0.01720)0.998:0.03975,((388495920_Lotus_japonicus:0.08337,((357512161_Medicago_truncatula:0.06407,502113473_Cicer_arietinum:0.05508)1.000:0.06140,(593693166_Phaseolus_vulgaris:0.06600,((734425552_Glycine_soja:0.00055,356571155_Glycine_max:0.00227)1.000:0.02672,(734320757_Glycine_soja:0.00055,955313363_Glycine_max:0.00230)1.000:0.02261)1.000:0.01930)0.999:0.02783)0.731:0.00705)1.000:0.21958,702448437_Eucalyptus_grandis:0.36018)0.995:0.06684)0.749:0.03903)0.968:0.04865)0.991:0.04234,719973409_Nelumbo_nucifera:0.19542)1.000:0.07253,((225432380_Vitis_vinifera:0.22891,(590660761_Theobroma_cacao:0.20267,(568871976_Citrus_sinensis:0.00873,641856296_Citrus_sinensis:0.00190)1.000:0.19467)0.999:0.05446)1.000:0.06225,661897202_Coffea_canephora:0.50955)1.000:0.08853)0.994:0.07459,(769798757_Amborella_trichopoda:0.00055,548859212_Amborella_trichopoda:0.00512)1.000:0.55272)0.422:0.08091)1.000:0.15767,((((747101589_Sesamum_indicum:0.16687,(604321264_Mimulus_guttatus:0.08033,848887615_Mimulus_guttatus:0.00053)1.000:0.25840)1.000:0.16136,((((147820257_Vitis_vinifera:0.00464,731418538_Vitis_vinifera:0.09179)1.000:0.18977,(590647610_Theobroma_cacao:0.15857,((566152447_Populus_trichocarpa:0.14872,(743937030_Populus_euphratica:0.02220,566212433_Populus_trichocarpa:0.00392)1.000:0.05382)1.000:0.06152,((255543655_Ricinus_communis:0.10988,(802564353_Jatropha_curcas:0.00981,802564358_Jatropha_curcas:0.08939)1.000:0.16339)1.000:0.06072,(567909385_Citrus_clementina:0.09203,(568829036_Citrus_sinensis:0.03362,641844967_Citrus_sinensis:0.06177)0.232:0.02807)1.000:0.23729)0.794:0.03232)0.988:0.03976)0.962:0.03497)1.000:0.05833,(((595950134_Prunus_persica:0.00798,645250127_Prunus_mume:0.01588)1.000:0.13751,((657974504_Malus_domestica:0.00547,(694439899_Pyrus_x:0.00055,694439897_Pyrus_x:0.00055)0.997:0.00804)0.995:0.01439,(658011995_Malus_domestica:0.01519,(694433895_Pyrus_x:0.00246,694406551_Pyrus_x:0.01196)0.988:0.00892)1.000:0.04621)1.000:0.13640)1.000:0.11329,703154399_Morus_notabilis:0.23122)0.907:0.04188)0.863:0.04982,(702443957_Eucalyptus_grandis:0.29195,((902189248_Spinacia_oleracea:0.20697,731337781_Beta_vulgaris:0.10469)1.000:0.29266,((729307680_Cleome_hassleriana:0.18566,729400523_Cleome_hassleriana:0.08494)1.000:0.08472,((567141962_Eutrema_salsugineum:0.08599,(((727465024_Camelina_sativa:0.02161,(727498673_Camelina_sativa:0.03178,727442301_Camelina_sativa:0.01312)0.163:0.00681)1.000:0.03769,(297818244_Arabidopsis_lyrata:0.01294,79420704_Arabidopsis_thaliana:0.03024)0.993:0.01443)1.000:0.05858,(674240846_Arabis_alpina:0.10271,((((923645744_Brassica_napus:0.00055,923645742_Brassica_napus:0.10532)1.000:0.01817,922570073_Brassica_oleracea:0.00355)0.998:0.01451,685277029_Brassica_rapa:0.01163)1.000:0.07127,((674920922_Brassica_napus:0.01433,(685352393_Brassica_rapa:0.09081,685352390_Brassica_rapa:0.00162)0.901:0.00663)0.705:0.01117,(923876091_Brassica_napus:0.01150,922561468_Brassica_oleracea:0.09073)0.999:0.02569)1.000:0.10514)1.000:0.06572)0.956:0.02327)0.949:0.01827)1.000:0.14855,((567193196_Eutrema_salsugineum:0.08899,((923608188_Brassica_napus:0.00337,685298583_Brassica_rapa:0.00385)1.000:0.02158,(923799979_Brassica_napus:0.01666,(922460505_Brassica_oleracea:0.00365,674886201_Brassica_napus:0.02664)0.970:0.00608)0.968:0.01048)1.000:0.07450)0.991:0.03543,((565443679_Capsella_rubella:0.05852,(727519319_Camelina_sativa:0.02247,(727556879_Camelina_sativa:0.01137,727533565_Camelina_sativa:0.02650)0.982:0.01064)0.997:0.01805)1.000:0.03292,(297805542_Arabidopsis_lyrata:0.02164,(9759153_Arabidopsis_thaliana:0.08550,30693732_Arabidopsis_thaliana:0.00054)1.000:0.03637)1.000:0.03568)1.000:0.05260)1.000:0.17334)0.642:0.03722)1.000:0.20622)0.958:0.04476)0.992:0.05964)0.964:0.05138)1.000:0.10754,((719982879_Nelumbo_nucifera:0.14098,719978331_Nelumbo_nucifera:0.17528)1.000:0.12311,(((672134164_Phoenix_dactylifera:0.03864,743863326_Elaeis_guineensis:0.04332)0.996:0.02773,(672187001_Phoenix_dactylifera:0.03792,(743802890_Elaeis_guineensis:0.00054,743802872_Elaeis_guineensis:0.09414)1.000:0.05040)0.602:0.01729)1.000:0.23714,(548847048_Amborella_trichopoda:0.00055,769811639_Amborella_trichopoda:0.00055)1.000:0.34391)0.857:0.05734)1.000:0.09770)0.991:0.12105,((322518582_gi|322518582|sp|B7E3211|DRB5_ORYSJ_RecName:0.00431,40788412_Oryza_sativa:0.01803)1.000:0.46139,(((670372531_Zea_mays:0.03247,(670372533_Zea_mays:0.03456,195641916_Zea_mays:0.06808)0.846:0.01239)1.000:0.12727,(475530025_Aegilops_tauschii:0.07192,(326495676_Hordeum_vulgare:0.02716,474086540_Triticum_urartu:0.01776)0.701:0.00655)1.000:0.23451)0.935:0.08647,((222641889_Oryza_sativa:0.01075,(215764986_Oryza_sativa:0.00079,125564316_Oryza_sativa:0.00862)0.950:0.01081)0.998:0.08787,573958423_Oryza_brachyantha:0.12939)0.615:0.05971)0.502:0.10466)1.000:0.34903)0.808:0.05675)0.997:0.11584)1.000:0.62282,((743886631_Elaeis_guineensis:0.00184,743886627_Elaeis_guineensis:0.00487)1.000:0.52393,695041739_Musa_acuminata:0.80822)0.993:0.20189)0.700:0.12195,(242083576_Sorghum_bicolor:1.17449,(593702175_Phaseolus_vulgaris:0.87347,((((703067614_Morus_notabilis:0.49637,658036517_Malus_domestica:0.48003)0.997:0.16319,((566199660_Populus_trichocarpa:0.19871,(((743942271_Populus_euphratica:0.04505,566232394_Populus_trichocarpa:0.11175)0.888:0.03383,(743942269_Populus_euphratica:0.01803,(743942265_Populus_euphratica:0.00076,(743942267_Populus_euphratica:0.01934,743942257_Populus_euphratica:0.00054)1.000:0.01689)0.842:0.01431)1.000:0.05874)0.474:0.02621,743942263_Populus_euphratica:0.05126)1.000:0.21152)1.000:0.40065,((763813915_Gossypium_raimondii:0.04443,763813912_Gossypium_raimondii:0.32830)1.000:0.54645,((641835991_Citrus_sinensis:0.01055,641835988_Citrus_sinensis:0.04281)1.000:0.31953,(((565467076_Capsella_rubella:0.13572,(((22331912_Arabidopsis_thaliana:0.04198,7362760_Arabidopsis_thaliana:0.03604)0.998:0.04110,238480134_Arabidopsis_thaliana:0.02145)0.999:0.04047,18389232_Arabidopsis_thaliana:0.01864)1.000:0.11270)0.919:0.02053,(297821192_Arabidopsis_lyrata:0.15611,(727591702_Camelina_sativa:0.09534,(727461900_Camelina_sativa:0.02660,727461897_Camelina_sativa:0.11220)1.000:0.04403)1.000:0.10133)0.840:0.00988)0.978:0.06073,(567182260_Eutrema_salsugineum:0.17939,(674921791_Brassica_napus:0.09558,(685365673_Brassica_rapa:0.02615,((923878691_Brassica_napus:0.00542,(922552260_Brassica_oleracea:0.03579,674956595_Brassica_napus:0.10037)1.000:0.05826)1.000:0.03550,923890960_Brassica_napus:0.03287)0.685:0.01151)0.208:0.03353)1.000:0.17693)0.999:0.09802)1.000:0.67273)0.900:0.07977)0.202:0.01779)0.940:0.05032)0.916:0.03859,(((698549742_Nicotiana_sylvestris:0.04732,698549745_Nicotiana_sylvestris:0.07852)0.998:0.11239,(723657405_Solanum_lycopersicum:0.07324,723657402_Solanum_lycopersicum:0.07373)1.000:0.19120)1.000:0.52684,(702492452_Eucalyptus_grandis:0.05069,702492455_Eucalyptus_grandis:0.12355)1.000:0.61133)0.993:0.13185)0.552:0.02217,(700204599_Cucumis_sativus:0.61184,922351485_Medicago_truncatula:0.68615)0.487:0.09424)0.996:0.13573)0.998:0.15960)0.584:0.01430)0.956:0.09697,((669031868_Triticum_aestivum:0.94086,670384701_Zea_mays:0.48831)1.000:0.94044,((((147856819_Vitis_vinifera:0.86347,(255569488_Ricinus_communis:0.27864,(658053431_Malus_domestica:0.04096,658015256_Malus_domestica:0.03910)1.000:0.74739)1.000:0.47091)1.000:0.51751,((661877326_Coffea_canephora:0.41605,(747085995_Sesamum_indicum:0.22242,(848876030_Mimulus_guttatus:0.00055,604331142_Mimulus_guttatus:0.16301)1.000:0.24137)1.000:0.30280)1.000:0.43035,(922375602_Medicago_truncatula:0.84151,(734309775_Glycine_soja:0.17664,((593691713_Phaseolus_vulgaris:0.10953,593691717_Phaseolus_vulgaris:0.00462)1.000:0.08930,(593691715_Phaseolus_vulgaris:0.12692,920710193_Vigna_angularis:0.24656)0.899:0.11464)1.000:0.18015)1.000:0.31206)1.000:0.42138)0.917:0.13164)0.921:0.12327,((694438570_Pyrus_x:0.25375,764565173_Fragaria_vesca:0.30487)1.000:0.26217,((566188159_Populus_trichocarpa:0.02681,743796222_Populus_euphratica:0.01326)1.000:0.39421,(590585930_Theobroma_cacao:0.14942,(728848536_Gossypium_arboreum:0.04383,(763741681_Gossypium_raimondii:0.05643,(823123879_Gossypium_raimondii:0.00202,823123881_Gossypium_raimondii:0.00055)0.979:0.00054)1.000:0.03245)1.000:0.26837)1.000:0.34679)0.993:0.10615)0.995:0.17005)1.000:0.27249,(567908213_Citrus_clementina:0.19712,641847427_Citrus_sinensis:0.23468)1.000:0.45258)0.887:0.19421)0.217:0.19378)1.000:0.38954,(((168061835_Physcomitrella_patens:0.55081,302790644_Selaginella_moellendorffii:0.90790)0.923:0.16619,((548856532_Amborella_trichopoda:0.00856,769802110_Amborella_trichopoda:0.00130)1.000:0.40800,((((((565341777_Solanum_tuberosum:0.10922,(565341775_Solanum_tuberosum:0.00190,460384614_Solanum_lycopersicum:0.03442)0.910:0.02592)1.000:0.22768,(698588222_Nicotiana_sylvestris:0.03709,697166787_Nicotiana_tomentosiformis:0.09079)1.000:0.20650)1.000:0.34683,((((((255637537_Glycine_max:0.00379,(571459766_Glycine_max:0.06041,(356515734_Glycine_max:0.05130,356510122_Glycine_max:0.09380)0.521:0.02231)1.000:0.07007)0.458:0.00175,734339571_Glycine_soja:0.00183)1.000:0.03944,(593268297_Phaseolus_vulgaris:0.12149,950965516_Vigna_radiata:0.02689)1.000:0.04498)1.000:0.07167,(502133117_Cicer_arietinum:0.20612,(922376228_Medicago_truncatula:0.00717,922382936_Medicago_truncatula:0.11253)1.000:0.18538)0.993:0.05321)1.000:0.30331,((((((525551491_Malus_baccata:0.00567,658007560_Malus_domestica:0.00331)1.000:0.24962,(645224715_Prunus_mume:0.01980,596158920_Prunus_persica:0.01047)1.000:0.21465)1.000:0.14487,470127557_Fragaria_vesca:0.56517)0.989:0.08499,703063076_Morus_notabilis:0.35144)1.000:0.12699,(((590596107_Theobroma_cacao:0.01762,590596103_Theobroma_cacao:0.09686)1.000:0.10665,((823239117_Gossypium_raimondii:0.01058,728839830_Gossypium_arboreum:0.02283)1.000:0.17985,(((763791864_Gossypium_raimondii:0.07559,823228547_Gossypium_raimondii:0.08972)0.979:0.05577,823228543_Gossypium_raimondii:0.00232)0.997:0.01955,728831284_Gossypium_arboreum:0.01091)1.000:0.18462)1.000:0.09559)1.000:0.14556,((568836857_Citrus_sinensis:0.04836,567882507_Citrus_clementina:0.07799)1.000:0.26181,(((566157442_Populus_trichocarpa:0.02251,743803008_Populus_euphratica:0.04074)1.000:0.07002,(566172246_Populus_trichocarpa:0.05009,743878335_Populus_euphratica:0.04310)1.000:0.05877)1.000:0.14058,(255545990_Ricinus_communis:0.16711,802688379_Jatropha_curcas:0.24118)1.000:0.14080)1.000:0.08875)0.000:0.05110)1.000:0.10841)0.210:0.03832,((((659088316_Cucumis_melo:0.09378,659088314_Cucumis_melo:0.02406)0.976:0.03156,(778671812_Cucumis_sativus:0.02915,778671815_Cucumis_sativus:0.10425)0.988:0.04017)1.000:0.32918,(661884980_Coffea_canephora:0.25387,(848900515_Erythranthe_guttata:0.34754,(747083087_Sesamum_indicum:0.10679,(848900267_Mimulus_guttatus:0.07061,848900265_Mimulus_guttatus:0.11063)1.000:1.14753)0.662:0.10010)1.000:0.30356)1.000:0.19731)0.104:0.06345,((629120395_Eucalyptus_grandis:0.71832,629120394_Eucalyptus_grandis:0.06595)1.000:0.48707,(729352909_Cleome_hassleriana:0.17767,((674250504_Arabis_alpina:0.25880,(567153629_Eutrema_salsugineum:0.22769,(((922548223_Brassica_oleracea:0.05703,(50511729_Brassica_oleracea:0.00577,(923631648_Brassica_napus:0.00055,50511733_Brassica_napus:0.00497)0.574:0.00252)0.506:0.00053)0.000:0.00828,((923694735_Brassica_napus:0.00592,674901860_Brassica_napus:0.08886)1.000:0.04252,685350613_Brassica_rapa:0.02088)0.268:0.00694)1.000:0.06497,((50511725_Brassica_rapa:0.00779,(937574938_Brassica_napus:0.00055,(674939808_Brassica_napus:0.00055,27262829_Brassica_rapa:0.00521)1.000:0.01574)0.985:0.00609)0.972:0.01374,(((9967526_Brassica_oleracea:0.05259,(27262837_Brassica_oleracea:0.00595,((27262835_Brassica_oleracea:0.00055,923818876_Brassica_napus:0.00055)0.864:0.00146,(27262831_Brassica_oleracea:0.00502,674938331_Brassica_napus:0.02578)0.723:0.00102)0.658:0.00253)0.997:0.01027)0.859:0.00144,(50511727_Brassica_oleracea:0.00055,922481856_Brassica_oleracea:0.00245)0.992:0.00496)0.884:0.00187,27262833_Brassica_oleracea:0.02167)1.000:0.04628)1.000:0.11449)0.990:0.04057)0.946:0.04793)0.146:0.03992,(((727431691_Camelina_sativa:0.03828,(727605492_Camelina_sativa:0.06038,727571433_Camelina_sativa:0.03614)0.405:0.02626)1.000:0.07342,((565495192_Capsella_rubella:0.02086,565495194_Capsella_rubella:0.03504)1.000:0.04691,(727571431_Camelina_sativa:0.08928,(727431689_Camelina_sativa:0.09304,727605490_Camelina_sativa:0.04463)0.828:0.01256)1.000:0.07724)1.000:0.04823)1.000:0.04984,(297849274_Arabidopsis_lyrata:0.19027,(18391056_Arabidopsis_thaliana:0.03746,227206366_Arabidopsis_thaliana:0.07548)1.000:0.11924)0.935:0.01994)0.997:0.04445)1.000:0.28681)1.000:0.27374)0.974:0.08413)0.991:0.08841)0.247:0.05300)0.997:0.10532,(302142076_Vitis_vinifera:0.03692,225459069_Vitis_vinifera:0.08749)1.000:0.33026)0.989:0.09867)0.930:0.07612,(902179602_Spinacia_oleracea:0.27344,(731366663_Beta_vulgaris:0.03296,731366661_Beta_vulgaris:0.09330)1.000:0.19876)1.000:0.33564)0.714:0.08906,720089679_Nelumbo_nucifera:0.45037)0.987:0.12721,(((242084480_Sorghum_bicolor:0.04104,(226506372_Zea_mays:0.00427,670373461_Zea_mays:0.00304)1.000:0.11923)1.000:0.25150,((357155520_Brachypodium_distachyon:0.19576,475436851_Aegilops_tauschii:0.21098)0.970:0.06581,(387538561_Oryza_sativa:0.21467,475527702_Aegilops_tauschii:0.42761)0.900:0.03433)0.960:0.10724)1.000:0.34046,(695072549_Musa_acuminata:0.22779,743769063_Elaeis_guineensis:0.22349)0.636:0.10071)1.000:0.17118)0.999:0.19767)1.000:0.46578)0.746:0.20972,(116787066_Picea_sitchensis:1.14385,((((944237224_Setaria_italica:0.06448,(944237225_Setaria_italica:0.00055,514795435_Setaria_italica:0.00223)0.995:0.04235)1.000:0.17556,(242081359_Sorghum_bicolor:0.12906,(212276238_Zea_mays:0.03178,(670357787_Zea_mays:0.01598,414870580_Zea_mays:0.01187)0.703:0.05793)1.000:0.14597)1.000:0.17484)1.000:0.29530,((573955716_Oryza_brachyantha:0.12740,(115476208_Oryza_sativa:0.02291,125561394_Oryza_sativa:0.01152)1.000:0.33700)1.000:0.35695,((474412010_Triticum_urartu:0.07127,475542034_Aegilops_tauschii:0.03923)1.000:0.31326,(357141254_Brachypodium_distachyon:0.01481,944062513_Brachypodium_distachyon:0.08948)1.000:0.20068)0.999:0.14955)0.991:0.10873)1.000:0.69941,((947051746_Glycine_max:0.33674,593800720_Phaseolus_vulgaris:0.50099)1.000:0.46453,((((661898402_Coffea_canephora:0.77372,729420093_Cleome_hassleriana:1.02974)0.466:0.14405,902227052_Spinacia_oleracea:0.92736)0.999:0.19693,(((694412163_Pyrus_x:0.28977,(657978763_Malus_domestica:0.01536,(694392740_Pyrus_x:0.13122,658026352_Malus_domestica:0.06162)0.962:0.02187)1.000:0.14143)1.000:0.48869,((659114468_Cucumis_melo:0.00363,(659114472_Cucumis_melo:0.02180,659114470_Cucumis_melo:0.03384)0.944:0.01394)1.000:0.09899,(778680845_Cucumis_sativus:0.07205,(778680848_Cucumis_sativus:0.03781,449464150_Cucumis_sativus:0.03398)0.977:0.03659)1.000:0.08606)1.000:0.76985)0.691:0.03951,(629085847_Eucalyptus_grandis:0.61715,((((590652044_Theobroma_cacao:0.25036,((823205315_Gossypium_raimondii:0.00772,(763781139_Gossypium_raimondii:0.05043,823205297_Gossypium_raimondii:0.01254)0.945:0.02035)0.969:0.01991,(728815603_Gossypium_arboreum:0.04031,(((763781138_Gossypium_raimondii:0.01244,823166184_Gossypium_raimondii:0.40500)0.896:0.00913,823231732_Gossypium_raimondii:0.16653)0.685:0.00264,763781141_Gossypium_raimondii:0.00066)0.999:0.04294)0.760:0.02328)1.000:0.25721)1.000:0.18793,(641844199_Citrus_sinensis:0.02753,(568857173_Citrus_sinensis:0.00173,(641844200_Citrus_sinensis:0.00663,(567876089_Citrus_clementina:0.00055,567876087_Citrus_clementina:0.00535)0.936:0.01220)0.948:0.01006)0.984:0.02881)1.000:0.35936)0.760:0.04257,(((359488195_Vitis_vinifera:0.03625,(731417500_Vitis_vinifera:0.05661,731417508_Vitis_vinifera:0.06547)1.000:0.08048)1.000:0.22497,((743821405_Populus_euphratica:0.05296,(743821400_Populus_euphratica:0.01919,743821409_Populus_euphratica:0.02640)1.000:0.08572)1.000:0.39151,((661894264_Coffea_canephora:0.43255,((565382916_Solanum_tuberosum:0.01215,460372343_Solanum_lycopersicum:0.04357)1.000:0.14154,(698515503_Nicotiana_sylvestris:0.03210,697102207_Nicotiana_tomentosiformis:0.02250)1.000:0.09277)1.000:0.44966)0.999:0.13407,(802633995_Jatropha_curcas:0.36529,255583419_Ricinus_communis:0.34784)1.000:0.16010)0.083:0.03528)0.994:0.05769)0.270:0.02878,(703093321_Morus_notabilis:0.10756,703127104_Morus_notabilis:0.27529)1.000:0.55413)0.879:0.04779)0.970:0.06290,(((((695007324_Musa_acuminata:0.06202,((695007320_Musa_acuminata:0.00055,(695007328_Musa_acuminata:0.00055,695007322_Musa_acuminata:0.00055)0.996:0.00054)0.856:0.00245,(695007326_Musa_acuminata:0.00055,695007330_Musa_acuminata:0.09423)0.915:0.03298)0.977:0.07343)1.000:0.79835,((743794512_Elaeis_guineensis:0.05181,743794508_Elaeis_guineensis:0.06779)1.000:0.24291,((743758056_Elaeis_guineensis:0.01556,(743758062_Elaeis_guineensis:0.04479,(743758060_Elaeis_guineensis:0.00321,743758058_Elaeis_guineensis:0.00752)0.862:0.00675)0.993:0.02854)1.000:0.10953,(672206097_Phoenix_dactylifera:0.24270,(672181513_Phoenix_dactylifera:0.06313,((672181507_Phoenix_dactylifera:0.01585,672181509_Phoenix_dactylifera:0.03287)0.991:0.03370,672181511_Phoenix_dactylifera:0.06757)0.388:0.02348)1.000:0.04855)0.802:0.01138)0.999:0.09581)1.000:0.24109)1.000:0.26876,(720059808_Nelumbo_nucifera:0.55961,((641843999_Citrus_sinensis:0.02094,567919300_Citrus_clementina:0.04178)1.000:0.69879,((723685803_Solanum_lycopersicum:0.00054,723685806_Solanum_lycopersicum:0.03081)1.000:0.31030,(698550740_Nicotiana_sylvestris:0.08046,697185027_Nicotiana_tomentosiformis:0.06874)1.000:0.27890)1.000:0.51573)0.990:0.18776)0.997:0.14567)0.474:0.04976,(731316020_Beta_vulgaris:0.34171,902211677_Spinacia_oleracea:0.32589)1.000:0.42167)0.992:0.07207,((769805912_Amborella_trichopoda:0.03189,769805910_Amborella_trichopoda:0.02982)1.000:0.96020,((848863671_Erythranthe_guttata:0.05617,604342269_Mimulus_guttatus:0.08889)1.000:0.53834,(747098252_Sesamum_indicum:0.08352,747098254_Sesamum_indicum:0.03755)1.000:0.27336)1.000:0.43139)0.939:0.08512)0.339:0.05980)0.995:0.09318)0.929:0.03497)0.886:0.05142)0.994:0.11847,((502096936_Cicer_arietinum:0.02761,502096933_Cicer_arietinum:0.04264)1.000:0.65251,((593490049_Phaseolus_vulgaris:0.22177,((947114678_Glycine_max:0.03378,734389064_Glycine_soja:0.04774)1.000:0.53138,(920703804_Vigna_angularis:0.12299,950983577_Vigna_radiata:0.15201)0.993:0.08000)0.941:0.07520)1.000:0.34466,(593490045_Phaseolus_vulgaris:0.02931,593490047_Phaseolus_vulgaris:0.02452)1.000:0.50544)0.965:0.06621)0.996:0.15031)0.488:0.08680)0.948:0.10674)1.000:0.52579)0.949:0.11970)0.999:0.30741)0.999:0.35228)1.000:0.30997)0.969:0.13709,(((167535410_Monosiga_brevicollis:2.10889,(646389113_Jaapia_argillacea:1.70248,751185505_Amanita_muscaria:2.61535)0.727:0.30033)0.970:0.45597,((((290562111_Lepeophtheirus_salmonis:0.01806,290462563_Lepeophtheirus_salmonis:0.00054)1.000:1.22800,(939690083_Halyomorpha_halys:0.97077,(91084515_Tribolium_castaneum:0.73904,952512926_Oryctes_borbonicus:0.80554)1.000:0.45380)0.327:0.31851)0.996:0.40049,(405953593_Crassostrea_gigas:0.21036,762094404_Crassostrea_gigas:0.19878)1.000:1.70811)0.633:0.11645,((321461921_Daphnia_pulex:1.70138,675884730_Helobdella_robusta:2.75227)0.338:0.15645,((907751471_Stomoxys_calcitrans:0.85454,930676217_Papilio_machaon:1.65202)0.988:0.45223,(((884749850_Melopsittacus_undulatus:0.55614,(194375538_Homo_sapiens:0.07909,(768002285_Homo_sapiens:0.04086,568958901_Mus_musculus:0.08215)0.948:0.05220)0.690:0.01639)1.000:0.45460,(642120861_Oncorhynchus_mykiss:0.52525,26347661_Mus_musculus:0.22239)0.998:0.28805)1.000:0.73312,((((686732322_Pongo_abelii:0.34115,(432110996_Myotis_davidii:0.10513,((701342962_Tauraco_erythrolophus:0.01533,(((694640184_Pelecanus_crispus:0.00055,(704318989_Caprimulgus_carolinensis:0.00611,699577527_Apaloderma_vittatum:0.00926)0.913:0.00310)0.926:0.00309,((466000035_Chelonia_mydas:0.01468,565317347_Ophiophagus_hannah:0.11635)1.000:0.03272,706120390_Colius_striatus:0.00054)0.961:0.00198)0.826:0.00054,697042247_Fulmarus_glacialis:0.15357)0.889:0.00902)1.000:0.12907,(642072197_Oncorhynchus_mykiss:0.06301,831516687_Fundulus_heteroclitus:0.12169)1.000:0.17380)1.000:0.09441)0.972:0.07199)0.000:0.02812,((528767223_Camelus_ferus:0.28995,958750057_Equus_asinus:0.21722)0.799:0.02182,642132480_Oncorhynchus_mykiss:0.63934)0.991:0.10444)1.000:0.47902,(919020454_Lingula_anatina:0.52910,(((504183058_Ochotona_princeps:0.04812,310689634_Rattus_norvegicus:0.29500)1.000:0.10643,(675621006_Merops_nubicus:0.03056,((694631150_Pelecanus_crispus:0.00623,(723543652_Balearica_pavonina:0.00055,(701299322_Nestor_notabilis:0.01068,704318874_Caprimulgus_carolinensis:0.01299)0.000:0.00054)0.943:0.00053)0.690:0.00460,677700307_Acanthisitta_chloris:0.00832)0.733:0.00352)0.987:0.04115)0.846:0.03215,642131303_Oncorhynchus_mykiss:0.12051)0.983:0.10580)0.893:0.12880)0.778:0.12893,260835858_Branchiostoma_floridae:0.40436)1.000:0.39086)0.991:0.26737)0.848:0.09553)0.299:0.07295)1.000:0.63213)0.819:0.06063,((727558259_Camelina_sativa:0.10417,(312283555_Eutrema_halophilum:0.06297,62321227_Arabidopsis_thaliana:0.05283)0.981:0.13735)1.000:2.40292,(405951198_Crassostrea_gigas:2.43217,(808580285_Mycobacterium_bohemicum:0.22956,504117107_Nocardia_cyriacigeorgica:0.31676)1.000:1.88632)0.947:0.37969)0.617:0.14396)0.919:0.08635)0.961:0.08478)0.000:0.03240,(341877067_Caenorhabditis_brenneri:2.46235,((90077408_Macaca_fascicularis:0.15392,602675912_Python_bivittatus:0.25582)0.585:0.02607,(12850774_Mus_musculus:0.11890,257215814_Schistosoma_japonicum:1.11749)0.000:0.03775)1.000:2.36965)0.973:0.47697)0.947:0.12197)0.574:0.12860,(156364733_Nematostella_vectensis:2.17096,((697156994_Nicotiana_tomentosiformis:0.76278,(293335075_Zea_mays:0.02111,670443376_Zea_mays:0.04008)1.000:0.75447)1.000:1.09934,((297600250_Oryza_sativa:0.14530,(293334879_Zea_mays:0.05183,242037143_Sorghum_bicolor:0.03088)0.673:0.05465)1.000:1.24515,(658028920_Malus_domestica:0.60023,734348720_Glycine_soja:0.28143)1.000:0.93694)0.948:0.43568)0.974:0.40189)0.975:0.45718)1.000:0.64906)0.303:0.14741,(780087995_Strongylocentrotus_purpuratus:0.00055,390341681_Strongylocentrotus_purpuratus:0.00055)1.000:0.71004)0.958:0.10696)0.975:0.09658)0.764:0.11047,(((645031639_Nasonia_vitripennis:0.49565,(768448905_Plutella_xylostella:0.27426,357601727_Danaus_plexippus:0.11434)1.000:0.57288)0.981:0.23954,195150825_Drosophila_persimilis:0.83303)0.943:0.11736,((908500486_Biomphalaria_glabrata:0.00075,908500490_Biomphalaria_glabrata:0.00055)1.000:0.48781,312095371_Loa_loa:1.50789)0.964:0.14098)0.930:0.07784)1.000:0.14473,((632940189_Callorhinchus_milii:0.00731,(632940185_Callorhinchus_milii:0.00055,(632940183_Callorhinchus_milii:0.00111,632940187_Callorhinchus_milii:0.01155)0.026:0.00055)0.932:0.00149)1.000:0.09978,((((612005304_Monodelphis_domestica:0.00055,612005310_Monodelphis_domestica:0.00055)1.000:0.08881,((((((617666339_Erinaceus_europaeus:0.00601,821117446_Dasypus_novemcinctus:0.00880)0.175:0.00085,505857761_Sorex_araneus:0.05897)0.883:0.00482,((148682396_Mus_musculus:0.02287,((507538649_Jaculus_jaculus:0.00083,507538647_Jaculus_jaculus:0.00055)1.000:0.01119,(((589923788_Peromyscus_maniculatus:0.00274,((((880867648_Mesocricetus_auratus:0.05067,625223320_Cricetulus_griseus:0.00355)0.344:0.00054,625288121_Cricetulus_griseus:0.00055)1.000:0.00055,625288117_Cricetulus_griseus:0.00055)1.000:0.00054,537222368_Cricetulus_griseus:0.00222)0.990:0.00663)0.945:0.00234,(((149060896_Rattus_norvegicus:0.00055,47679381_Rattus_norvegicus:0.00055)0.999:0.00054,(149060895_Rattus_norvegicus:0.00055,55741784_Rattus_norvegicus:0.00055)0.943:0.00161)1.000:0.01373,(755491824_Mus_musculus:0.00161,(162287083_Mus_musculus:0.00055,16307507_Mus_musculus:0.00565)1.000:0.00054)1.000:0.01084)0.975:0.00355)1.000:0.00806,(674079210_Nannospalax_galili:0.00055,674079214_Nannospalax_galili:0.00055)1.000:0.00971)0.985:0.00415)0.000:0.00485)0.261:0.00084,(((914921795_Ictidomys_tridecemlineatus:0.00125,914921801_Ictidomys_tridecemlineatus:0.00054)0.937:0.00418,(((507669996_Octodon_degus:0.00055,507670008_Octodon_degus:0.00055)0.918:0.00054,(507670000_Octodon_degus:0.00055,507670004_Octodon_degus:0.00055)0.890:0.00102)0.991:0.00333,((884945679_Cavia_porcellus:0.00549,861429440_Heterocephalus_glaber:0.00831)0.922:0.00124,((731212377_Fukomys_damarensis:0.00055,(731212387_Fukomys_damarensis:0.00055,731212391_Fukomys_damarensis:0.00052)0.970:0.00055)0.997:0.00651,918610218_Chinchilla_lanigera:0.02415)0.985:0.00129)0.773:0.00054)0.991:0.00425)0.894:0.00145,(((947196037_Tupaia_chinensis:0.01272,((655678435_Oryctolagus_cuniculus:0.00379,(504151542_Ochotona_princeps:0.00055,504151540_Ochotona_princeps:0.00067)1.000:0.02079)0.980:0.00449,(((667244356_Galeopterus_variegatus:0.00054,(667244344_Galeopterus_variegatus:0.00055,((667244341_Galeopterus_variegatus:0.00055,667244353_Galeopterus_variegatus:0.00054)1.000:0.00244,667244350_Galeopterus_variegatus:0.00102)1.000:0.00515)0.000:0.00055)0.998:0.00812,((((826346844_Propithecus_coquereli:0.02863,(829900774_Microcebus_murinus:0.00381,829900800_Microcebus_murinus:0.00055)0.000:0.00163)0.392:0.00157,829900792_Microcebus_murinus:0.00125)1.000:0.00107,829900779_Microcebus_murinus:0.00054)1.000:0.02238,((471364065_Trichechus_manatus:0.00055,471364067_Trichechus_manatus:0.00055)0.791:0.00055,(471364063_Trichechus_manatus:0.00055,(471364069_Trichechus_manatus:0.00055,471364061_Trichechus_manatus:0.00055)0.854:0.00054)1.000:0.00054)0.991:0.01421)0.141:0.00412)0.942:0.00341,(((((586458712_Chrysochloris_asiatica:0.00054,(586458708_Chrysochloris_asiatica:0.00055,586458710_Chrysochloris_asiatica:0.00055)0.906:0.00077)0.999:0.00923,(585640636_Elephantulus_edwardii:0.00054,(585640632_Elephantulus_edwardii:0.00055,585640634_Elephantulus_edwardii:0.00055)0.899:0.00126)1.000:0.00937)0.917:0.00168,((((((((685558551_Papio_anubis:0.00054,(197101215_Pongo_abelii:0.00219,685558557_Papio_anubis:0.00363)0.171:0.00137)0.797:0.00541,221039638_Homo_sapiens:0.00568)1.000:0.05439,((795591630_Cercocebus_atys:0.00656,(((795591682_Cercocebus_atys:0.00055,(795591661_Cercocebus_atys:0.00054,795591653_Cercocebus_atys:0.01023)0.254:0.00067)0.000:0.00057,256419005_Homo_sapiens:0.00165)0.757:0.00059,((795591657_Cercocebus_atys:0.00531,221040030_Homo_sapiens:0.00166)0.000:0.00097,795591627_Cercocebus_atys:0.01701)0.993:0.01350)0.828:0.01091)1.000:0.05298,(256418993_Homo_sapiens:0.00162,((158261305_Homo_sapiens:0.00323,((((795591720_Cercocebus_atys:0.00054,(685558549_Papio_anubis:0.00053,685558545_Papio_anubis:0.00055)0.920:0.01033)1.000:0.02027,(544452915_Macaca_fascicularis:0.00851,795145521_Mandrillus_leucophaeus:0.00055)0.784:0.00840)0.999:0.01533,207080126_Pongo_abelii:0.00087)0.602:0.06264,685558553_Papio_anubis:0.07236)0.483:0.00104)0.000:0.00087,426359912_Gorilla_gorilla:0.00055)0.000:0.00100)0.710:0.03112)0.752:0.02559)1.000:0.03149,472368870_Odobenus_rosmarus:0.00054)0.891:0.00517,((((470605215_Tursiops_truncatus:0.12117,50949968_Homo_sapiens:0.02423)0.962:0.05698,(545821285_Sus_scrofa:0.00054,927118303_Sus_scrofa:0.00055)0.944:0.00560)0.801:0.00384,593751834_Physeter_catodon:0.02076)0.912:0.01694,(593751836_Physeter_catodon:0.04179,831243079_Otolemur_garnettii:0.00809)0.930:0.04598)0.946:0.01926)0.982:0.04061,634892580_Orycteropus_afer:0.00055)0.669:0.00051,634892577_Orycteropus_afer:0.00054)0.491:0.00054,634892583_Orycteropus_afer:0.00364)0.906:0.00055)0.930:0.00168,((731464863_Loxodonta_africana:0.00055,(731464873_Loxodonta_africana:0.00055,344273171_Loxodonta_africana:0.00055)1.000:0.00055)1.000:0.00052,731464866_Loxodonta_africana:0.00054)1.000:0.00058)0.985:0.00500,((545548857_Canis_lupus:0.00222,(472368872_Odobenus_rosmarus:0.00055,472368868_Odobenus_rosmarus:0.00055)0.948:0.00264)0.729:0.00055,(((301782463_Ailuropoda_melanoleuca:0.00055,((((953862039_Equus_caballus:0.00055,545225517_Equus_caballus:0.00055)0.913:0.00126,((958741055_Equus_asinus:0.00055,958741048_Equus_asinus:0.00055)0.985:0.00054,958741059_Equus_asinus:0.00055)0.952:0.00231)0.985:0.00256,(((955529703_Ceratotherium_simum:0.00055,955529697_Ceratotherium_simum:0.00055)0.000:0.00055,478524282_Ceratotherium_simum:0.00055)1.000:0.00771,((560919393_Camelus_ferus:0.00054,560960041_Vicugna_pacos:0.00055)0.916:0.00125,946651728_Camelus_ferus:0.00347)1.000:0.01029)0.889:0.00170)0.914:0.00168,((((803105096_Ovis_aries:0.00776,(803105108_Ovis_aries:0.00055,803105106_Ovis_aries:0.00062)0.036:0.00056)1.000:0.00053,548493444_Capra_hircus:0.00054)0.935:0.00085,((594060303_Bubalus_bubalis:0.00055,594060305_Bubalus_bubalis:0.00055)1.000:0.00126,157074142_Bos_taurus:0.00054)0.260:0.00053)0.999:0.00857,((593751832_Physeter_catodon:0.00055,593751830_Physeter_catodon:0.00054)1.000:0.01127,((466062278_Orcinus_orca:0.00110,(466062283_Orcinus_orca:0.00055,466062272_Orcinus_orca:0.00055)0.859:0.00067)0.985:0.00392,(594674534_Balaenoptera_acutorostrata:0.00054,(594674530_Balaenoptera_acutorostrata:0.00055,(594674536_Balaenoptera_acutorostrata:0.00055,594674532_Balaenoptera_acutorostrata:0.00055)0.998:0.00055)0.000:0.00055)0.930:0.00126)1.000:0.00053)1.000:0.00073)0.993:0.00430)0.995:0.00055)0.495:0.00055,511885180_Mustela_putorius:0.00055)0.681:0.00054,((((((584045115_Myotis_davidii:0.00055,584045117_Myotis_davidii:0.00055)0.961:0.00138,946763363_Myotis_brandtii:0.00055)0.889:0.00054,(940727767_Myotis_lucifugus:0.00055,554543659_Myotis_brandtii:0.00055)0.000:0.00055)0.999:0.00607,(641718019_Eptesicus_fuscus:0.00054,641718017_Eptesicus_fuscus:0.00054)0.906:0.00121)1.000:0.01420,(830016705_Condylura_cristata:0.00055,830016719_Condylura_cristata:0.00054)1.000:0.01157)1.000:0.00097,585170231_Leptonychotes_weddellii:0.00323)1.000:0.00144)0.997:0.00053)0.980:0.00463)0.985:0.00526)0.382:0.00054)0.863:0.00053)0.330:0.00055,((((675774457_Callithrix_jacchus:0.00971,725604015_Saimiri_boliviensis:0.00055)0.809:0.00055,(725604009_Saimiri_boliviensis:0.00055,(725604003_Saimiri_boliviensis:0.00055,(725604013_Saimiri_boliviensis:0.00055,(296226704_Callithrix_jacchus:0.00055,675733921_Callithrix_jacchus:0.00054)0.916:0.00227)0.934:0.00050)0.507:0.00055)0.485:0.00055)0.989:0.00103,(817297489_Aotus_nancymaae:0.00055,817297495_Aotus_nancymaae:0.00054)1.000:0.00052)0.699:0.00364,(((((685558547_Papio_anubis:0.00055,(((((795145518_Mandrillus_leucophaeus:0.00124,635048675_Chlorocebus_sabaeus:0.00123)0.000:0.00055,(795661694_Macaca_nemestrina:0.00055,(795661711_Macaca_nemestrina:0.00055,355698029_Macaca_mulatta:0.00545)0.982:0.00055)0.759:0.00054)0.913:0.00054,((694927290_Pan_troglodytes:0.00055,694927277_Pan_troglodytes:0.00054)1.000:0.00091,256418999_Homo_sapiens:0.00152)0.177:0.00100)0.860:0.00057,(675797129_Pan_paniscus:0.00055,(795661709_Macaca_nemestrina:0.00055,(635048685_Chlorocebus_sabaeus:0.00055,((635048679_Chlorocebus_sabaeus:0.00203,635048704_Chlorocebus_sabaeus:0.00055)0.000:0.00079,635048691_Chlorocebus_sabaeus:0.00055)1.000:0.00141)0.069:0.00421)0.743:0.00326)0.005:0.00094)0.328:0.00550,426359918_Gorilla_gorilla:0.00153)0.045:0.00107)0.000:0.00081,795591742_Cercocebus_atys:0.00055)1.000:0.00076,675797122_Pan_paniscus:0.00055)0.000:0.00054,635048681_Chlorocebus_sabaeus:0.00126)0.998:0.00055,((694927281_Pan_troglodytes:0.00055,(114620490_Pan_troglodytes:0.00054,((795591749_Cercocebus_atys:0.00055,(332826415_Pan_troglodytes:0.05253,426359920_Gorilla_gorilla:0.00166)0.751:0.00055)0.808:0.00055,685558555_Papio_anubis:0.00055)1.000:0.00054)0.723:0.00054)0.783:0.00116,(544452923_Macaca_fascicularis:0.00136,(((635048700_Chlorocebus_sabaeus:0.00055,635048708_Chlorocebus_sabaeus:0.00055)0.952:0.00124,(397522631_Pan_paniscus:0.00055,426359914_Gorilla_gorilla:0.00138)1.000:0.00055)0.999:0.00054,(256419001_Homo_sapiens:0.00055,256418997_Homo_sapiens:0.00055)0.963:0.00124)0.000:0.00054)0.935:0.00192)0.560:0.00055)0.992:0.00474)0.998:0.00952)0.955:0.00240,(852784789_Dipodomys_ordii:0.00054,852784795_Dipodomys_ordii:0.00054)1.000:0.01278)0.486:0.00055)0.802:0.00160)0.976:0.00624)0.874:0.00250,296480591_Bos_taurus:0.00431)1.000:0.02195,617662043_Erinaceus_europaeus:0.04832)0.994:0.03344,620987989_Ornithorhynchus_anatinus:0.31813)0.976:0.03077)1.000:0.02686,((926499134_Apteryx_australis:0.00211,(((677595950_Acanthisitta_chloris:0.15041,884927419_Cavia_porcellus:0.32336)0.999:0.11311,(704320583_Caprimulgus_carolinensis:0.00354,683466605_Caprimulgus_carolinensis:0.01250)0.301:0.01550)1.000:0.12014,((((((700428563_Leptosomus_discolor:0.00055,677397196_Leptosomus_discolor:0.00055)0.761:0.00055,700428561_Leptosomus_discolor:0.00055)0.974:0.00284,((706106110_Colius_striatus:0.00055,677078746_Colius_striatus:0.00055)0.732:0.00054,706106107_Colius_striatus:0.00055)1.000:0.00996)0.975:0.00284,(701320116_Nestor_notabilis:0.00055,(677466328_Nestor_notabilis:0.00054,701320120_Nestor_notabilis:0.00055)0.726:0.00055)0.999:0.00710)0.884:0.00054,683460478_Podiceps_cristatus:0.00441)0.000:0.00053,((((677148094_Chlamydotis_undulata:0.00053,705676339_Chlamydotis_undulata:0.00054)0.921:0.00780,((677482791_Phaethon_lepturus:0.00054,723131625_Phaethon_lepturus:0.00055)0.934:0.01174,((677791343_Acanthisitta_chloris:0.21309,344254615_Cricetulus_griseus:0.13275)0.997:0.11267,(528760552_Camelus_ferus:0.24067,733883089_Meleagris_gallopavo:0.10907)0.868:0.23124)0.783:0.05397)0.982:0.04624)0.990:0.04204,((679005634_Eurypyga_helias:0.00055,704261901_Eurypyga_helias:0.00055)0.947:0.01779,(701353480_Tauraco_erythrolophus:0.00055,678148460_Tauraco_erythrolophus:0.00055)0.949:0.00453)1.000:0.07856)0.661:0.00159,677222896_Cathartes_aura:0.00055)0.742:0.00054)0.963:0.00529)0.891:0.00311)1.000:0.01299,(602674791_Python_bivittatus:0.12567,530640156_Chrysemys_picta:0.01143)0.471:0.00412)0.998:0.01596)1.000:0.05296,(573892579_Lepisosteus_oculatus:0.07810,(938062248_Scleropages_formosus:0.09810,930722842_Haplochromis_burtoni:0.11770)0.994:0.06889)0.999:0.03957)0.573:0.02895)1.000:0.29065)1.000:0.32080,(((530635598_Chrysemys_picta:0.01549,((686608657_Aptenodytes_forsteri:0.00055,(((675628715_Merops_nubicus:0.00055,677434604_Merops_nubicus:0.00055)0.522:0.00055,675628713_Merops_nubicus:0.00055)1.000:0.00050,675628717_Merops_nubicus:0.00055)0.000:0.00051)0.998:0.00055,(677451253_Nestor_notabilis:0.00055,(701303565_Nestor_notabilis:0.00055,(701303567_Nestor_notabilis:0.00055,(701303563_Nestor_notabilis:0.00055,701303561_Nestor_notabilis:0.00055)1.000:0.00055)0.497:0.00055)0.601:0.00055)0.995:0.00852)0.910:0.01247)0.978:0.01328,(224613372_Salmo_salar:0.09489,(928080862_Austrofundulus_limnaeus:0.07462,((658848873_Poecilia_reticulata:0.00055,658848871_Poecilia_reticulata:0.00055)0.993:0.00639,(617355447_Poecilia_formosa:0.00055,617355443_Poecilia_formosa:0.00055)0.991:0.00690)1.000:0.04970)1.000:0.05612)1.000:0.18967)1.000:0.03580,((821459503_Sarcophilus_harrisii:0.00055,(821459499_Sarcophilus_harrisii:0.00055,821459497_Sarcophilus_harrisii:0.00135)0.000:0.00074)0.942:0.00071,((821459493_Sarcophilus_harrisii:0.00054,(611979509_Monodelphis_domestica:0.00054,611979513_Monodelphis_domestica:0.00055)0.972:0.00187)0.775:0.00055,821459507_Sarcophilus_harrisii:0.00055)0.995:0.00053)0.999:0.02862)0.836:0.02872)0.999:0.04228)0.957:0.00414)0.882:0.00783,(((((641701537_Eptesicus_fuscus:0.00282,554543306_Myotis_brandtii:0.00088)1.000:0.00193,(558166530_Myotis_lucifugus:0.00055,584077404_Myotis_davidii:0.00141)0.980:0.00279)1.000:0.01132,((586534148_Pteropus_alecto:0.00055,586534150_Pteropus_alecto:0.00055)0.999:0.00054,(759137070_Pteropus_vampyrus:0.00055,(759137057_Pteropus_vampyrus:0.00622,586534152_Pteropus_alecto:0.00055)0.159:0.00139)1.000:0.00104)1.000:0.01682)0.597:0.00507,(505850718_Sorex_araneus:0.05507,617664175_Erinaceus_europaeus:0.01011)0.996:0.00842)0.357:0.00076,((((859773660_Mustela_putorius:0.00055,(511843713_Mustela_putorius:0.00055,(859773666_Mustela_putorius:0.00055,859773654_Mustela_putorius:0.00054)0.000:0.00054)0.992:0.00054)1.000:0.01168,(((((671010838_Ursus_maritimus:0.00160,752381265_Ailuropoda_melanoleuca:0.00510)0.774:0.00210,(847029356_Jaculus_jaculus:0.04579,36963075_Mus_musculus:0.07955)1.000:0.06822)1.000:0.08244,(671010832_Ursus_maritimus:0.00055,671010836_Ursus_maritimus:0.00055)0.954:0.00125)1.000:0.00054,(325530262_gi|325530262|sp|D2GVP71|STAU1_AILME_RecName:0.00054,(752381261_Ailuropoda_melanoleuca:0.00055,752381263_Ailuropoda_melanoleuca:0.00055)0.904:0.00054)0.907:0.00117)1.000:0.01319,(545541018_Canis_lupus:0.00055,(545541014_Canis_lupus:0.00055,545541012_Canis_lupus:0.00055)0.776:0.00055)0.998:0.00343)0.910:0.00186)0.416:0.00421,(586980471_Felis_catus:0.00055,(586980473_Felis_catus:0.00055,(591302389_Panthera_tigris:0.00055,591302391_Panthera_tigris:0.00055)0.965:0.00181)0.264:0.00055)0.998:0.00738)0.999:0.00928,(528768663_Camelus_ferus:0.06931,((((((556780156_Pantholops_hodgsonii:0.00055,((926707798_Capra_hircus:0.00055,926707802_Capra_hircus:0.00055)1.000:0.00055,(548491766_Capra_hircus:0.00055,(803265442_Ovis_aries:0.00055,(803137768_Ovis_aries:0.00055,803137763_Ovis_aries:0.00054)1.000:0.00067)0.558:0.00077)1.000:0.00064)0.996:0.00343)0.998:0.00453,(440902185_Bos_mutus:0.00055,((528914168_Bos_taurus:0.00055,((742097585_Bison_bison:0.00055,742097581_Bison_bison:0.00055)0.963:0.00112,(528914177_Bos_taurus:0.00055,((742097589_Bison_bison:0.00055,742097577_Bison_bison:0.05903)0.945:0.01081,(151553859_Bos_taurus:0.00329,528914173_Bos_taurus:0.00055)0.000:0.00074)0.999:0.03894)1.000:0.00101)0.000:0.00055)0.991:0.00055,358415217_Bos_taurus:0.00055)0.619:0.00055)1.000:0.00823)1.000:0.01323,((((594675119_Balaenoptera_acutorostrata:0.00055,(594675121_Balaenoptera_acutorostrata:0.00055,594675123_Balaenoptera_acutorostrata:0.00055)0.827:0.00055)1.000:0.00933,(593707396_Physeter_catodon:0.00055,(593707400_Physeter_catodon:0.00055,593707398_Physeter_catodon:0.00055)0.000:0.00055)0.971:0.00220)0.977:0.00840,(((470653109_Tursiops_truncatus:0.00385,((((((586980469_Felis_catus:0.00054,591302387_Panthera_tigris:0.00118)1.000:0.00960,(545541010_Canis_lupus:0.00054,928169266_Canis_lupus:0.00194)1.000:0.01633)0.995:0.00619,488579772_Dasypus_novemcinctus:0.01392)0.996:0.00518,744560377_Camelus_dromedarius:0.00117)0.935:0.00361,927215448_Sus_scrofa:0.00286)0.993:0.00848,((593707402_Physeter_catodon:0.00055,593707394_Physeter_catodon:0.00054)0.924:0.00197,((594675125_Balaenoptera_acutorostrata:0.00055,594675129_Balaenoptera_acutorostrata:0.00780)1.000:0.00111,(594675117_Balaenoptera_acutorostrata:0.00055,594675115_Balaenoptera_acutorostrata:0.00055)1.000:0.00054)1.000:0.00834)0.982:0.00780)1.000:0.02215)1.000:0.00050,821418076_Orcinus_orca:0.00055)0.000:0.00051,821418082_Orcinus_orca:0.00055)1.000:0.09062)0.978:0.00629,((744560381_Camelus_dromedarius:0.00055,(744560379_Camelus_dromedarius:0.00055,(744560383_Camelus_dromedarius:0.00055,560897176_Camelus_ferus:0.00055)1.000:0.00054)0.000:0.00055)0.936:0.00108,560968726_Vicugna_pacos:0.00055)0.963:0.00258)0.827:0.00703)0.832:0.01057,((830068151_Condylura_cristata:0.00055,(830068129_Condylura_cristata:0.00055,830068080_Condylura_cristata:0.08429)0.000:0.00054)1.000:0.00054,(830068107_Condylura_cristata:0.00055,830068087_Condylura_cristata:0.00055)0.971:0.00054)1.000:0.02455)0.979:0.00637,(149733337_Equus_caballus:0.00055,(545200633_Equus_caballus:0.00055,(((958676914_Equus_asinus:0.00055,958676922_Equus_asinus:0.00055)1.000:0.00054,(958676907_Equus_asinus:0.00055,958676910_Equus_asinus:0.00055)0.000:0.00055)0.969:0.00113,(545200638_Equus_caballus:0.00055,(664762116_Equus_przewalskii:0.09558,664762126_Equus_przewalskii:0.00055)0.627:0.00054)1.000:0.00055)0.492:0.00055)0.485:0.00055)0.993:0.00380)0.987:0.00696,(955517040_Ceratotherium_simum:0.00055,(955517034_Ceratotherium_simum:0.00055,(955517030_Ceratotherium_simum:0.00055,955517032_Ceratotherium_simum:0.00055)0.892:0.00053)0.000:0.00054)0.993:0.00427)0.911:0.00205)0.967:0.00054)0.969:0.00053)0.988:0.01668)0.983:0.00786)0.982:0.00493,((768018179_Homo_sapiens:0.08824,119596076_Homo_sapiens:0.00055)0.970:0.03022,(((((((82659087_Homo_sapiens:0.00055,((4335947_Homo_sapiens:0.00055,4335949_Homo_sapiens:0.00055)0.943:0.00113,62088702_Homo_sapiens:0.00055)0.477:0.00055)0.610:0.00055,530418339_Homo_sapiens:0.00055)0.000:0.00055,((82659091_Homo_sapiens:0.00055,(4572588_Homo_sapiens:0.04342,(82659083_Homo_sapiens:0.00055,(530418341_Homo_sapiens:0.00055,(675701633_Pan_paniscus:0.00054,675701639_Pan_paniscus:0.00055)0.907:0.00209)0.673:0.02710)0.000:0.00144)0.551:0.02293)0.454:0.00140,158256406_Homo_sapiens:0.00076)1.000:0.00055)0.944:0.00121,675701630_Pan_paniscus:0.00055)0.499:0.00055,(332207755_Nomascus_leucogenys:0.00055,(441638303_Nomascus_leucogenys:0.00055,332207751_Nomascus_leucogenys:0.00055)1.000:0.00055)0.998:0.00338)0.000:0.00055,675701627_Pan_paniscus:0.00055)0.432:0.00055,((193787146_Homo_sapiens:0.00055,209364604_Pongo_abelii:0.00575)1.000:0.00055,675701636_Pan_paniscus:0.00055)1.000:0.00054)0.000:0.00053)0.992:0.00243)0.000:0.00055)0.987:0.00245)0.000:0.00054,(((((544466377_Macaca_fascicularis:0.00055,(795446472_Cercocebus_atys:0.00074,544466385_Macaca_fascicularis:0.00055)0.181:0.00054)0.790:0.00094,(635020318_Chlorocebus_sabaeus:0.00051,((635020310_Chlorocebus_sabaeus:0.00053,(795446468_Cercocebus_atys:0.00123,544466375_Macaca_fascicularis:0.00055)0.955:0.00123)1.000:0.00053,635020312_Chlorocebus_sabaeus:0.00055)0.000:0.00054)0.971:0.01351)0.076:0.00920,90076086_Macaca_fascicularis:0.00141)0.000:0.00194,((544466381_Macaca_fascicularis:0.00055,(544466379_Macaca_fascicularis:0.00055,(795224954_Mandrillus_leucophaeus:0.00055,795224961_Mandrillus_leucophaeus:0.00055)0.921:0.00131)0.837:0.00055)1.000:0.00146,(685565958_Papio_anubis:0.00054,667325243_Galeopterus_variegatus:0.03303)0.933:0.06774)0.110:0.00179)0.966:0.01539,544466383_Macaca_fascicularis:0.00075)0.990:0.02824)0.000:0.00055);
 TREE aligned_elision-gb [&U] = ((((147820257_Vitis_vinifera:0.0,731418538_Vitis_vinifera:0.0):0.00054,(703154399_Morus_notabilis:0.00055,702443957_Eucalyptus_grandis:0.03682)0.920:0.00296)0.934:0.00651,((590647610_Theobroma_cacao:0.00055,(902189248_Spinacia_oleracea:0.03038,731337781_Beta_vulgaris:0.00651)0.902:0.00984)0.791:0.00666,(((719978331_Nelumbo_nucifera:0.00325,(719982879_Nelumbo_nucifera:0.00981,((548847048_Amborella_trichopoda:0.0,769811639_Amborella_trichopoda:0.0):0.03368,(743802890_Elaeis_guineensis:0.0,672134164_Phoenix_dactylifera:0.0,743863326_Elaeis_guineensis:0.0,672187001_Phoenix_dactylifera:0.0,743802872_Elaeis_guineensis:0.0):0.01984)0.829:0.00054)0.302:0.00054)0.000:0.00055,(((((((743780087_Elaeis_guineensis:0.00056,(672123824_Phoenix_dactylifera:0.00054,(743830152_Elaeis_guineensis:0.00055,((695073576_Musa_acuminata:0.00668,695074888_Musa_acuminata:0.00054)0.099:0.00054,(944224280_Setaria_italica:0.0,514816185_Setaria_italica:0.0):0.06227)0.985:0.03614)0.948:0.00600)0.948:0.00990)0.963:0.01917,((698554771_Nicotiana_sylvestris:0.00054,((698420634_Nicotiana_sylvestris:0.01599,(661896553_Coffea_canephora:0.08186,697104761_Nicotiana_tomentosiformis:0.00055)0.880:0.00591)0.756:0.00314,((729443501_Cleome_hassleriana:0.01315,((727477418_Camelina_sativa:0.0,727457477_Camelina_sativa:0.0):0.00055,((297822435_Arabidopsis_lyrata:0.0,567209597_Eutrema_salsugineum:0.0,18401724_Arabidopsis_thaliana:0.0):0.00055,((922476557_Brassica_oleracea:0.0,685300330_Brassica_rapa:0.0,674956466_Brassica_napus:0.0,923610885_Brassica_napus:0.0,923610892_Brassica_napus:0.0,923532000_Brassica_napus:0.0,923678988_Brassica_napus:0.0):0.00534,((674928859_Brassica_napus:0.00055,(922458146_Brassica_oleracea:0.00326,(923661406_Brassica_napus:0.0,685331770_Brassica_rapa:0.0):0.00055)0.470:0.00661)0.836:0.00976,674902431_Brassica_napus:0.00054)0.839:0.00299)0.859:0.00506)0.926:0.00651)0.757:0.00324)0.819:0.00053,((703105172_Morus_notabilis:0.00055,(645217404_Prunus_mume:0.00053,595833741_Prunus_persica:0.00329)0.922:0.00660)0.927:0.00054,((920700956_Vigna_angularis:0.0,950955318_Vigna_radiata:0.0,593699464_Phaseolus_vulgaris:0.0):0.00055,((947106758_Glycine_max:0.0,571463467_Glycine_max:0.0):0.01983,734431864_Glycine_soja:0.00055)1.000:0.05358)0.964:0.01618)0.940:0.01281)0.974:0.01663)1.000:0.00132)0.798:0.00321,(527200625_Genlisea_aurea:0.07821,(527190327_Genlisea_aurea:0.04547,(848868210_Erythranthe_guttata:0.00998,747061064_Sesamum_indicum:0.00995)0.973:0.01482)0.975:0.00059)0.881:0.01291)0.300:0.00054)0.922:0.02408,629085031_Eucalyptus_grandis:0.05562)0.655:0.00054,(902213091_Spinacia_oleracea:0.03947,(((727498673_Camelina_sativa:0.01644,(727442301_Camelina_sativa:0.0,727465024_Camelina_sativa:0.0):0.00977)0.865:0.00655,((297818244_Arabidopsis_lyrata:0.0,79420704_Arabidopsis_thaliana:0.0):0.00054,((923645744_Brassica_napus:0.0,923645742_Brassica_napus:0.0,922570073_Brassica_oleracea:0.0):0.02281,(685277029_Brassica_rapa:0.00054,((674920922_Brassica_napus:0.0,685352390_Brassica_rapa:0.0,685352393_Brassica_rapa:0.0,674240846_Arabis_alpina:0.0):0.00055,(923876091_Brassica_napus:0.01006,922561468_Brassica_oleracea:0.00055)0.999:0.03066)0.901:0.00686)0.992:0.01980)1.000:0.00054)0.000:0.00053)0.880:0.00648,567141962_Eutrema_salsugineum:0.00055)0.913:0.01832)0.994:0.04264)0.985:0.03591,(((((((568871976_Citrus_sinensis:0.0,641856296_Citrus_sinensis:0.0):0.01016,901792730_Zostera_marina:0.06791)0.962:0.03745,(((((823264480_Gossypium_raimondii:0.02633,((388495920_Lotus_japonicus:0.00652,(593693166_Phaseolus_vulgaris:0.00652,(357512161_Medicago_truncatula:0.00053,502113473_Cicer_arietinum:0.00973)0.998:0.03288)0.000:0.00055)0.000:0.00055,((734320757_Glycine_soja:0.0,955313363_Glycine_max:0.0):0.00054,(734425552_Glycine_soja:0.00055,356571155_Glycine_max:0.00322)0.944:0.00647)0.972:0.01303)0.857:0.00671)0.291:0.00642,((823196435_Gossypium_raimondii:0.0,823196432_Gossypium_raimondii:0.0):0.01642,728814057_Gossypium_arboreum:0.00055)0.964:0.01302)0.829:0.00055,(567881105_Citrus_clementina:0.02312,802757631_Jatropha_curcas:0.00054)0.907:0.00300)0.000:0.00055,((729317248_Cleome_hassleriana:0.0,729317245_Cleome_hassleriana:0.0):0.03470,743919593_Populus_euphratica:0.02030)0.825:0.00624)0.818:0.00054,702448437_Eucalyptus_grandis:0.03996)0.963:0.01671)0.717:0.00283,(719973409_Nelumbo_nucifera:0.00302,225432380_Vitis_vinifera:0.02017)1.000:0.00054)0.822:0.00328,((721640428_Brachypodium_distachyon:0.00676,(573943359_Oryza_brachyantha:0.01678,((413917728_Zea_mays:0.0,226498844_Zea_mays:0.0):0.01330,514742962_Setaria_italica:0.00054)0.816:0.00330)0.000:0.00054)0.995:0.03480,((769798757_Amborella_trichopoda:0.00055,548859212_Amborella_trichopoda:0.00054)1.000:0.08280,(695024091_Musa_acuminata:0.0,102139807_Musa_acuminata:0.0):0.00054)0.758:0.02275)0.737:0.00375)1.000:0.00055,661897202_Coffea_canephora:0.09759)0.887:0.00285,((743856239_Elaeis_guineensis:0.0,743856235_Elaeis_guineensis:0.0):0.01660,(590660761_Theobroma_cacao:0.02692,(731328214_Beta_vulgaris:0.03690,((731416607_Vitis_vinifera:0.0,298204936_Vitis_vinifera:0.0):0.00055,302805769_Selaginella_moellendorffii:0.06593)0.871:0.00650)0.731:0.00329)0.930:0.01311)0.886:0.00667)0.993:0.02348)0.998:0.00054,((168048373_Physcomitrella_patens:0.00055,(168043507_Physcomitrella_patens:0.00653,302782383_Selaginella_moellendorffii:0.10420)0.000:0.00055)0.763:0.00325,168043471_Physcomitrella_patens:0.00653)0.975:0.01651)0.735:0.00167,((((((302790644_Selaginella_moellendorffii:0.24698,168061835_Physcomitrella_patens:0.08573)0.736:0.02733,((629120394_Eucalyptus_grandis:0.02324,629120395_Eucalyptus_grandis:0.52178)0.999:0.14330,(((((((255545990_Ricinus_communis:0.00053,(802688379_Jatropha_curcas:0.01670,(566172246_Populus_trichocarpa:0.00055,(566157442_Populus_trichocarpa:0.01317,(743878335_Populus_euphratica:0.00055,743803008_Populus_euphratica:0.03039)0.989:0.01977)0.000:0.00054)0.000:0.00055)0.938:0.00661)0.907:0.00971,((763791864_Gossypium_raimondii:0.0,728831284_Gossypium_arboreum:0.0,823228547_Gossypium_raimondii:0.0,823228543_Gossypium_raimondii:0.0):0.02308,(823239117_Gossypium_raimondii:0.0,728839830_Gossypium_arboreum:0.0):0.03447)0.949:0.02671)0.996:0.00055,703063076_Morus_notabilis:0.04729)0.000:0.00055,(((((302142076_Vitis_vinifera:0.0,225459069_Vitis_vinifera:0.0):0.04454,((902179602_Spinacia_oleracea:0.07061,((525551491_Malus_baccata:0.0,658007560_Malus_domestica:0.0):0.03005,(645224715_Prunus_mume:0.0,596158920_Prunus_persica:0.0):0.00052)0.997:0.04542)0.712:0.00802,470127557_Fragaria_vesca:0.07334)0.829:0.02250)0.844:0.01580,(((778671812_Cucumis_sativus:0.0,659088314_Cucumis_melo:0.0):0.00055,(778671815_Cucumis_sativus:0.0,659088316_Cucumis_melo:0.0):0.00661)0.999:0.04160,(661884980_Coffea_canephora:0.02534,((565341775_Solanum_tuberosum:0.0,565341777_Solanum_tuberosum:0.0):0.00055,460384614_Solanum_lycopersicum:0.00318)0.999:0.04949)0.838:0.01039)0.487:0.00661)0.746:0.00358,((590596107_Theobroma_cacao:0.00054,(590596103_Theobroma_cacao:0.00054,(731366663_Beta_vulgaris:0.00647,731366661_Beta_vulgaris:0.00054)0.589:0.01337)0.917:0.00642)0.895:0.02618,(((848900267_Mimulus_guttatus:0.00055,848900265_Mimulus_guttatus:0.03058)1.000:0.37797,(((9967526_Brassica_oleracea:0.00055,(567153629_Eutrema_salsugineum:0.03596,((685350613_Brassica_rapa:0.0,923631648_Brassica_napus:0.0,922548223_Brassica_oleracea:0.0,50511729_Brassica_oleracea:0.0,50511733_Brassica_napus:0.0):0.00055,(923694735_Brassica_napus:0.0,674901860_Brassica_napus:0.0):0.00648)0.000:0.00054)0.984:0.01942)0.936:0.00055,(27262833_Brassica_oleracea:0.02656,((674938331_Brassica_napus:0.0,27262831_Brassica_oleracea:0.0,27262837_Brassica_oleracea:0.0,27262835_Brassica_oleracea:0.0,937574938_Brassica_napus:0.0,50511727_Brassica_oleracea:0.0,923818876_Brassica_napus:0.0,674939808_Brassica_napus:0.0,27262829_Brassica_rapa:0.0,922481856_Brassica_oleracea:0.0):0.00055,50511725_Brassica_rapa:0.01967)0.957:0.00055)0.927:0.01927)0.607:0.02315,((18391056_Arabidopsis_thaliana:0.00050,227206366_Arabidopsis_thaliana:0.00835)0.970:0.00670,(297849274_Arabidopsis_lyrata:0.00055,((674250504_Arabis_alpina:0.06428,((565495192_Capsella_rubella:0.0,565495194_Capsella_rubella:0.0):0.00053,(727571431_Camelina_sativa:0.00055,(727431689_Camelina_sativa:0.05688,727605490_Camelina_sativa:0.01626)0.000:0.00054)0.994:0.02328)0.897:0.00981)0.911:0.01987,((727431691_Camelina_sativa:0.0,727571433_Camelina_sativa:0.0):0.00055,727605492_Camelina_sativa:0.03301)0.000:0.00054)0.898:0.00637)0.777:0.00597)0.925:0.02695)1.000:0.08319)0.452:0.00406,729352909_Cleome_hassleriana:0.05671)0.438:0.02817)0.712:0.00054)0.839:0.01610,(747083087_Sesamum_indicum:0.02673,((698588222_Nicotiana_sylvestris:0.0,697166787_Nicotiana_tomentosiformis:0.0):0.08232,848900515_Erythranthe_guttata:0.09254)0.641:0.01980)0.849:0.01251)1.000:0.00076)0.000:0.00055,((743769063_Elaeis_guineensis:0.00763,(695072549_Musa_acuminata:0.00894,(387538561_Oryza_sativa:0.03399,((242084480_Sorghum_bicolor:0.00055,(357155520_Brachypodium_distachyon:0.00415,(475436851_Aegilops_tauschii:0.03406,475527702_Aegilops_tauschii:0.08884)0.925:0.01937)0.964:0.02234)0.421:0.00054,(226506372_Zea_mays:0.0,670373461_Zea_mays:0.0):0.01949)0.928:0.01558)0.974:0.02753)0.943:0.01960)0.997:0.03617,720089679_Nelumbo_nucifera:0.00055)0.997:0.02323)0.666:0.00668,((922376228_Medicago_truncatula:0.0,922382936_Medicago_truncatula:0.0):0.04388,((568836857_Citrus_sinensis:0.0,567882507_Citrus_clementina:0.0):0.00688,(502133117_Cicer_arietinum:0.03735,((593268297_Phaseolus_vulgaris:0.00055,950965516_Vigna_radiata:0.00055)0.856:0.00324,((571459766_Glycine_max:0.0,255637537_Glycine_max:0.0,734339571_Glycine_soja:0.0,356515734_Glycine_max:0.0):0.00319,356510122_Glycine_max:0.00055)0.917:0.00325)0.858:0.00054)0.933:0.00980)0.862:0.00672)0.000:0.00055)0.900:0.01403,(548856532_Amborella_trichopoda:0.0,769802110_Amborella_trichopoda:0.0):0.05122)0.513:0.00055)0.992:0.12332)0.541:0.12252,(116787066_Picea_sitchensis:0.47486,((((((341877067_Caenorhabditis_brenneri:1.27148,((727558259_Camelina_sativa:0.05295,(312283555_Eutrema_halophilum:0.07862,62321227_Arabidopsis_thaliana:0.00055)0.921:0.06655)1.000:1.22804,(405951198_Crassostrea_gigas:1.01231,(808580285_Mycobacterium_bohemicum:0.28020,504117107_Nocardia_cyriacigeorgica:0.30593)1.000:0.56084)0.388:0.13378)0.705:0.06691)0.786:0.06565,(((698792294_Aphanomyces_astaci:1.19434,(((952512926_Oryctes_borbonicus:0.66977,(91084515_Tribolium_castaneum:0.21793,(405953593_Crassostrea_gigas:0.15453,762094404_Crassostrea_gigas:0.04029)1.000:1.01215)0.571:0.11617)0.929:0.16697,939690083_Halyomorpha_halys:0.47175)0.300:0.21081,(290562111_Lepeophtheirus_salmonis:0.02894,290462563_Lepeophtheirus_salmonis:0.00054)1.000:0.68216)0.690:0.04582)0.690:0.05338,(((675884730_Helobdella_robusta:1.79961,321461921_Daphnia_pulex:0.88464)0.387:0.11629,(907751471_Stomoxys_calcitrans:0.28313,930676217_Papilio_machaon:0.70488)0.895:0.20446)0.433:0.11132,(((26347661_Mus_musculus:0.00054,(((194375538_Homo_sapiens:0.0,568958901_Mus_musculus:0.0):0.00055,768002285_Homo_sapiens:0.00055)0.683:0.00549,884749850_Melopsittacus_undulatus:0.35869)0.988:0.09306)0.241:0.00238,642120861_Oncorhynchus_mykiss:0.17088)1.000:0.31501,((((686732322_Pongo_abelii:0.07857,432110996_Myotis_davidii:0.02557)0.223:0.01453,((466000035_Chelonia_mydas:0.00054,(565317347_Ophiophagus_hannah:0.03738,((704318989_Caprimulgus_carolinensis:0.00054,699577527_Apaloderma_vittatum:0.00366)0.811:0.00368,(701342962_Tauraco_erythrolophus:0.00364,(697042247_Fulmarus_glacialis:0.00782,(694640184_Pelecanus_crispus:0.0,706120390_Colius_striatus:0.0):0.00055)0.460:0.00055)0.364:0.00055)0.884:0.00772)0.797:0.00760)0.888:0.01830,(642072197_Oncorhynchus_mykiss:0.01470,831516687_Fundulus_heteroclitus:0.02233)1.000:0.08430)0.843:0.02083)0.968:0.04433,(642132480_Oncorhynchus_mykiss:0.14065,(528767223_Camelus_ferus:0.03376,958750057_Equus_asinus:0.00055)0.762:0.00655)0.169:0.03354)0.984:0.18679,((642131303_Oncorhynchus_mykiss:0.12749,((504183058_Ochotona_princeps:0.01124,310689634_Rattus_norvegicus:0.11207)0.879:0.02265,(919020454_Lingula_anatina:0.14179,260835858_Branchiostoma_floridae:0.17327)0.936:0.07298)0.362:0.03368)0.231:0.01118,(675621006_Merops_nubicus:0.01006,((677700307_Acanthisitta_chloris:0.0,701299322_Nestor_notabilis:0.0,704318874_Caprimulgus_carolinensis:0.0,723543652_Balearica_pavonina:0.0):0.00054,694631150_Pelecanus_crispus:0.00055)0.927:0.00054)0.635:0.00055)0.993:0.15286)0.617:0.13603)0.904:0.18840)0.931:0.17360)0.930:0.16639,(313232439_Oikopleura_dioica:1.30449,((((677383845_Haliaeetus_albicilla:0.05039,(823475365_Taeniopygia_guttata:0.00055,((10438400_Homo_sapiens:0.0,159795592_Homo_sapiens:0.0):0.00055,578837277_Homo_sapiens:0.00054)0.952:0.02003)0.996:0.07701)0.835:0.01894,729765733_Haliaeetus_leucocephalus:0.05556)0.866:0.01790,((768380657_Aquila_chrysaetos:0.02603,(((557296723_Alligator_sinensis:0.01279,((543713871_Columba_livia:0.0,677497724_Phoenicopterus_ruber:0.0):0.00053,((678136348_Tauraco_erythrolophus:0.0,677547306_Opisthocomus_hoazin:0.0,677473863_Pelecanus_crispus:0.0):0.00313,((731506830_Loxodonta_africana:0.01373,(902877806_Anser_cygnoides:0.00054,558215684_Pelodiscus_sinensis:0.00949)0.000:0.00089)1.000:0.00225,(706136439_Colius_striatus:0.00054,(701291998_Nestor_notabilis:0.0,677455636_Nestor_notabilis:0.0):0.00632)0.899:0.00632)0.000:0.00053)0.899:0.00666)0.996:0.00053)0.752:0.00252,(696966507_Cuculus_canorus:0.0,676582525_Cuculus_canorus:0.0):0.00965)1.000:0.00054,((678001780_Acanthisitta_chloris:0.0,677302841_Acanthisitta_chloris:0.0):0.00320,((701346111_Tyto_alba:0.00054,678176127_Tyto_alba:0.02037)0.999:0.04211,(723142185_Phaethon_lepturus:0.0,701318511_Tauraco_erythrolophus:0.0,541988170_Falco_cherrug:0.0,690421716_Pygoscelis_adeliae:0.0,694659797_Pelecanus_crispus:0.0,677488248_Phaethon_lepturus:0.0,683472038_Podiceps_cristatus:0.0,697835584_Egretta_garzetta:0.0,700381803_Opisthocomus_hoazin:0.0,697040611_Fulmarus_glacialis:0.0,704241241_Eurypyga_helias:0.0,678113362_Chaetura_pelagica:0.0,699637485_Picoides_pubescens:0.0):0.00055)0.099:0.00055)0.536:0.00055)0.891:0.01412)0.279:0.00719,((677528777_Nipponia_nippon:0.0,677243020_Cathartes_aura:0.0):0.00637,(700350263_Haliaeetus_albicilla:0.0,678189874_Gavia_stellata:0.0,698429270_Gavia_stellata:0.0):0.00053)0.986:0.00053)0.766:0.01543)0.987:0.27329,(957834230_Priapulus_caudatus:0.24998,157129346_Aedes_aegypti:0.30932)0.961:0.25420)1.000:0.54691)0.943:0.31610)0.509:0.07231)0.904:0.09535,(((((697156994_Nicotiana_tomentosiformis:0.64922,(293335075_Zea_mays:0.00349,670443376_Zea_mays:0.01364)0.989:0.55544)0.997:0.80220,((602675912_Python_bivittatus:0.00950,(90077408_Macaca_fascicularis:0.01338,(257215814_Schistosoma_japonicum:0.48351,12850774_Mus_musculus:0.05503)0.203:0.01873)0.920:0.04265)1.000:1.01309,817062924_Athalia_rosae:0.86547)0.913:0.16777)0.291:0.12449,(156364733_Nematostella_vectensis:1.08402,((297600250_Oryza_sativa:0.01057,(293334879_Zea_mays:0.01433,242037143_Sorghum_bicolor:0.00055)0.805:0.04882)1.000:0.63936,(658028920_Malus_domestica:0.27296,734348720_Glycine_soja:0.14937)1.000:0.56703)0.973:0.36864)0.767:0.08001)0.678:0.11003,(((669221307_Trichuris_trichiura:0.01540,669310123_Trichuris_suis:0.11198)1.000:0.66736,(((669304830_Trichuris_suis:0.0,669320784_Trichuris_suis:0.0):0.14514,669221607_Trichuris_trichiura:0.01451)1.000:0.70375,(669226251_Trichuris_trichiura:0.10113,730374225_Trichuris_suis:0.05637)1.000:0.48652)0.854:0.16844)0.906:0.14335,(((((242021000_Pediculus_humanus:0.30320,((((345488428_Nasonia_vitripennis:0.0,645028860_Nasonia_vitripennis:0.0):0.31179,(755987942_Fopius_arisanus:0.76597,755929626_Fopius_arisanus:0.38911)0.728:0.09911)0.999:0.18588,((468362560_Nilaparvata_lugens:0.37461,(((936686394_Trichogramma_pretiosum:0.05392,936707387_Trichogramma_pretiosum:0.11343)1.000:0.29522,(((((817067446_Athalia_rosae:0.06589,((((645026502_Nasonia_vitripennis:0.0,645026500_Nasonia_vitripennis:0.0,645026494_Nasonia_vitripennis:0.0,645026498_Nasonia_vitripennis:0.0):0.04153,(954570363_Polistes_canadensis:0.16270,936603067_Copidosoma_floridanum:0.20175)0.857:0.03995)0.055:0.00471,766920551_Ceratosolen_solmsi:0.04636)0.987:0.04543,817211536_Orussus_abietinus:0.09865)0.855:0.02097)0.972:0.04544,(665816457_Microplitis_demolitor:0.16064,(755991134_Fopius_arisanus:0.0,755991137_Fopius_arisanus:0.0):0.04530)0.962:0.10317)0.698:0.00612,((749799688_Harpegnathos_saltator:0.00494,(951535379_Dinoponera_quadriceps:0.00335,951535376_Dinoponera_quadriceps:0.00057)0.993:0.03152)0.998:0.06903,((759039184_Cerapachys_biroi:0.08227,(861591000_Lasius_niger:0.02109,752897430_Camponotus_floridanus:0.03372)0.984:0.05378)0.779:0.00761,(((795045601_Vollenhovia_emeryi:0.02440,(751209718_Solenopsis_invicta:0.00782,(769850940_Pogonomyrmex_barbatus:0.01885,826409827_Monomorium_pharaonis:0.01060)0.355:0.00636)0.950:0.01867)0.904:0.00941,(746841666_Acromyrmex_echinatior:0.02043,(780658124_Wasmannia_auropunctata:0.00054,780716449_Wasmannia_auropunctata:0.23888)0.979:0.04372)0.958:0.00055)0.911:0.01393,815815999_Linepithema_humile:0.02829)0.941:0.02250)0.929:0.03033)0.973:0.04175)0.999:0.06889,(((805823786_Megachile_rotundata:0.00055,805823788_Megachile_rotundata:0.02017)0.998:0.04284,((380029320_Apis_florea:0.00055,(571532763_Apis_mellifera:0.00658,572308332_Apis_dorsata:0.00054)0.996:0.03016)0.982:0.03741,915659100_Habropoda_laboriosa:0.11542)0.849:0.01363)0.438:0.01542,925675275_Melipona_quadrifasciata:0.06187)0.586:0.00436)0.374:0.00054,(340714833_Bombus_terrestris:0.0,815914298_Bombus_impatiens:0.0):0.04205)0.761:0.02474)1.000:0.17694,(((914563855_Operophtera_brumata:0.60382,((304307735_Bombyx_mori:0.0,827550185_Bombyx_mori:0.0):0.24097,(((913312182_Amyelois_transitella:0.0,913312184_Amyelois_transitella:0.0):0.14258,567975268_Spodoptera_litura:0.03045)0.963:0.06919,(357613734_Danaus_plexippus:0.07561,(943947501_Papilio_machaon:0.01255,(910342418_Papilio_xuthus:0.00054,930658899_Papilio_xuthus:0.08351)0.910:0.02051)0.996:0.08551)0.032:0.01594)0.077:0.07396)0.594:0.05535)1.000:0.38830,647735766_Bemisia_tabaci:0.27084)0.909:0.13146,646723541_Zootermopsis_nevadensis:0.14674)0.736:0.03018)0.906:0.06631)0.699:0.02113,((939265665_Cimex_lectularius:0.14058,(939681059_Halyomorpha_halys:0.37123,(939688622_Halyomorpha_halys:0.0,939688620_Halyomorpha_halys:0.0):0.23440)0.284:0.06540)0.265:0.05129,(939251219_Cimex_lectularius:0.0,939251213_Cimex_lectularius:0.0):0.51068)0.938:0.07984)0.964:0.06630)0.869:0.03658,(((936686050_Trichogramma_pretiosum:0.54440,((201023367_Tribolium_castaneum:0.09392,(952521730_Oryctes_borbonicus:0.22129,478257042_Dendroctonus_ponderosae:0.47766)0.914:0.13090)0.996:0.16296,749386511_Agrilus_planipennis:0.39116)0.968:0.11431)0.945:0.11321,(954568449_Polistes_canadensis:0.35020,(((665817121_Microplitis_demolitor:0.46648,939656172_Halyomorpha_halys:1.46795)0.333:0.09765,755977070_Fopius_arisanus:0.43833)0.962:0.12002,(345494313_Nasonia_vitripennis:0.39142,936581851_Copidosoma_floridanum:0.56224)0.398:0.06213)0.805:0.02558)0.998:0.13103)0.708:0.01721,((805822597_Megachile_rotundata:0.02701,(805822601_Megachile_rotundata:0.04698,805822599_Megachile_rotundata:0.06812)0.928:0.07182)1.000:0.31820,(759073565_Cerapachys_biroi:0.29333,(((769843792_Pogonomyrmex_barbatus:0.07708,(815797038_Linepithema_humile:0.21971,(752873434_Camponotus_floridanus:0.0,752873436_Camponotus_floridanus:0.0):0.21523)0.973:0.07714)0.363:0.07151,(((322786736_Solenopsis_invicta:0.26325,(826457756_Monomorium_pharaonis:0.00055,826457751_Monomorium_pharaonis:0.00055)0.989:0.15616)0.360:0.03148,(795077851_Vollenhovia_emeryi:0.0,795077846_Vollenhovia_emeryi:0.0):0.31762)0.610:0.02692,(751207541_Solenopsis_invicta:0.18530,(746865770_Acromyrmex_echinatior:0.04201,(780614979_Wasmannia_auropunctata:0.0,780614971_Wasmannia_auropunctata:0.0):0.18421)0.888:0.03423)0.955:0.03067)0.708:0.01062)0.947:0.08903,(749799690_Harpegnathos_saltator:0.06582,951526496_Dinoponera_quadriceps:0.06725)1.000:0.23920)0.839:0.07502)0.963:0.18741)0.987:0.12739)0.796:0.03464)0.912:0.04477)0.756:0.04684,(((425626936_Mayetiola_destructor:0.20620,425626938_Mayetiola_destructor:0.61517)0.989:0.20345,(((668457131_Anopheles_sinensis:0.10689,(568259757_Anopheles_darlingi:0.17162,158298855_Anopheles_gambiae:0.15054)0.864:0.02952)0.978:0.19875,((749206377_Aedes_aegypti:0.0,157130321_Aedes_aegypti:0.0):0.21295,170051834_Culex_quinquefasciatus:0.16378)0.989:0.16142)0.998:0.32241,(240848923_Acyrthosiphon_pisum:0.00055,429137923_Aphis_glycines:0.04881)1.000:0.40455)0.758:0.09649)0.271:0.08916,(((557766148_Musca_domestica:0.10265,907724178_Stomoxys_calcitrans:0.09792)0.998:0.16126,(498988167_Ceratitis_capitata:0.08434,(751468664_Bactrocera_cucurbitae:0.02878,(929376874_Bactrocera_oleae:0.00055,(948284421_Bactrocera_dorsalis:0.00574,751792014_Bactrocera_dorsalis:0.00055)0.999:0.00116)0.988:0.04988)0.881:0.05801)0.997:0.19534)0.531:0.07167,((195434340_Drosophila_willistoni:0.03479,(194862942_Drosophila_erecta:0.01432,(((((((((195147336_Drosophila_persimilis:0.01796,198473861_Drosophila_pseudoobscura:0.00055)1.000:0.10897,(924553668_Drosophila_busckii:0.01095,195034168_Drosophila_grimshawi:0.02595)0.920:0.02923)0.765:0.01911,195118471_Drosophila_mojavensis:0.07920)0.767:0.01718,195385930_Drosophila_virilis:0.07368)0.950:0.02953,(194765667_Drosophila_ananassae:0.00055,82469808_Drosophila_pallidosa:0.00055)0.965:0.04180)0.973:0.02917,(82469822_Drosophila_takahashii:0.00054,(82469812_Drosophila_prostipennis:0.00055,((82469814_Drosophila_rufa:0.03383,82469806_Drosophila_orosa:0.04793)0.936:0.02574,(82469810_Drosophila_paralutea:0.11765,82469802_Drosophila_lucipennis:0.01871)0.787:0.00055)0.805:0.00054)0.994:0.00054)0.867:0.00054)0.900:0.00712,82469800_Drosophila_biarmipes:0.00055)0.718:0.00276,(((82469838_Drosophila_melanogaster:0.0,82469836_Drosophila_melanogaster:0.0,82469824_Drosophila_melanogaster:0.0,82469828_Drosophila_melanogaster:0.0,24582609_Drosophila_melanogaster:0.0):0.00053,(82469826_Drosophila_melanogaster:0.00055,82469834_Drosophila_melanogaster:0.00055)0.900:0.00688)0.987:0.04469,((82469840_Drosophila_simulans:0.00055,(82469818_Drosophila_sechellia:0.00055,195577381_Drosophila_simulans:0.00427)0.023:0.00162)1.000:0.00142,(((82469844_Drosophila_simulans:0.0,82469842_Drosophila_simulans:0.0,82469848_Drosophila_simulans:0.0):0.00055,82469804_Drosophila_mauritiana:0.00377)0.498:0.00055,(195339009_Drosophila_sechellia:0.0,82469846_Drosophila_simulans:0.0):0.00055)0.000:0.00055)0.998:0.05745)0.947:0.02511)0.959:0.02776,(82469816_Drosophila_santomea:0.00119,((82469860_Drosophila_yakuba:0.00053,(195471419_Drosophila_yakuba:0.00055,82469856_Drosophila_yakuba:0.00055)0.911:0.00712)0.956:0.01634,82469820_Drosophila_teissieri:0.00053)0.872:0.00261)0.953:0.01610)0.914:0.00054)0.980:0.04731)0.993:0.12874,195435714_Drosophila_willistoni:0.48637)0.833:0.06184)1.000:0.47992)0.992:0.19882)0.834:0.04148,((936703269_Trichogramma_pretiosum:0.0,936703267_Trichogramma_pretiosum:0.0):0.81614,(((768191696_Dictyocaulus_viviparus:0.01359,(597867191_Ancylostoma_ceylanicum:0.00054,(748379924_Ancylostoma_duodenale:0.00765,(597867190_Ancylostoma_ceylanicum:0.0,597867189_Ancylostoma_ceylanicum:0.0):0.00055)0.941:0.01135)0.961:0.13634)1.000:0.62413,(312067398_Loa_loa:0.01365,(402594243_Wuchereria_bancrofti:0.00055,(671407229_Brugia_malayi:0.00055,170574540_Brugia_malayi:0.07785)0.963:0.00986)0.970:0.08358)0.999:0.34763)0.667:0.14763,17555186_Caenorhabditis_elegans:0.90065)0.622:0.17881)0.943:0.20493)0.963:0.08116,((939653111_Halyomorpha_halys:0.0,939653108_Halyomorpha_halys:0.0):1.04722,(642921560_Tribolium_castaneum:0.43684,(546681032_Dendroctonus_ponderosae:0.00055,478253762_Dendroctonus_ponderosae:0.00054)1.000:0.36938)0.930:0.13509)0.975:0.19112)0.754:0.02101,((((675885410_Helobdella_robusta:0.48906,((360043383_Schistosoma_mansoni:0.02063,226480664_Schistosoma_japonicum:0.01511)1.000:0.33576,(576694631_Echinococcus_granulosus:0.00055,(674572911_Echinococcus_multilocularis:0.00053,674595547_Hymenolepis_microstoma:0.15233)0.948:0.00651)0.999:0.27414)1.000:0.41594)0.841:0.13299,((321457253_Daphnia_pulex:0.07904,321476628_Daphnia_pulex:0.05705)1.000:0.73913,(((241998518_Ixodes_scapularis:0.88178,(((((675853508_Helobdella_robusta:0.45052,(546674536_Dendroctonus_ponderosae:0.44141,952512041_Oryctes_borbonicus:0.54324)0.772:0.20489)0.688:0.03845,(374675328_Branchiostoma_belcheri:0.02320,260785891_Branchiostoma_floridae:0.00055)1.000:0.21778)0.806:0.05025,918301214_Octopus_bimaculoides:0.14483)0.913:0.10056,((677595950_Acanthisitta_chloris:0.33108,884927419_Cavia_porcellus:0.18321)0.891:0.19048,662204228_Diaphorina_citri:0.51657)0.861:0.14927)0.868:0.09714,((768448905_Plutella_xylostella:0.21792,357601727_Danaus_plexippus:0.06046)0.989:0.15987,(312095371_Loa_loa:0.64750,321463534_Daphnia_pulex:0.13493)0.980:0.13744)0.859:0.05897)0.947:0.13889)0.160:0.06545,(195150825_Drosophila_persimilis:0.30502,(((908500486_Biomphalaria_glabrata:0.0,908500490_Biomphalaria_glabrata:0.0):0.08895,(((((612005304_Monodelphis_domestica:0.0,612005310_Monodelphis_domestica:0.0):0.11465,(930722842_Haplochromis_burtoni:0.01690,(938062248_Scleropages_formosus:0.01937,573892579_Lepisosteus_oculatus:0.00054)0.901:0.01828)0.999:0.07493)0.549:0.00055,((632940183_Callorhinchus_milii:0.0,632940189_Callorhinchus_milii:0.0):0.00055,(632940187_Callorhinchus_milii:0.0,632940185_Callorhinchus_milii:0.0):0.00054)0.432:0.00053)0.931:0.01840,((((701320120_Nestor_notabilis:0.0,701320116_Nestor_notabilis:0.0):0.00055,((((((704320583_Caprimulgus_carolinensis:0.0,683466605_Caprimulgus_carolinensis:0.0):0.08994,(((706106107_Colius_striatus:0.0,706106110_Colius_striatus:0.0,700428563_Leptosomus_discolor:0.0,700428561_Leptosomus_discolor:0.0,704261901_Eurypyga_helias:0.0):0.00055,(679005634_Eurypyga_helias:0.0,677078746_Colius_striatus:0.0,677397196_Leptosomus_discolor:0.0):0.00055)0.497:0.00055,733883089_Meleagris_gallopavo:0.06422)0.939:0.01838)0.711:0.00054,((677791343_Acanthisitta_chloris:0.13550,701353480_Tauraco_erythrolophus:0.00055)0.929:0.00338,(926499134_Apteryx_australis:0.0,705676339_Chlamydotis_undulata:0.0,723131625_Phaethon_lepturus:0.0):0.00055)0.987:0.00055)0.269:0.00054,(683460478_Podiceps_cristatus:0.0,678148460_Tauraco_erythrolophus:0.0,677148094_Chlamydotis_undulata:0.0,677482791_Phaethon_lepturus:0.0,677222896_Cathartes_aura:0.0):0.00055)0.000:0.00053,530640156_Chrysemys_picta:0.02895)0.952:0.01860,677466328_Nestor_notabilis:0.00054)0.958:0.00055)0.916:0.01434,602674791_Python_bivittatus:0.06298)0.741:0.00431,(880867648_Mesocricetus_auratus:0.00700,((((((505857761_Sorex_araneus:0.01068,620987989_Ornithorhynchus_anatinus:0.19256)0.013:0.00219,(617666339_Erinaceus_europaeus:0.00055,((472368872_Odobenus_rosmarus:0.0,507670008_Octodon_degus:0.0,795591749_Cercocebus_atys:0.0,685558549_Papio_anubis:0.0,545821285_Sus_scrofa:0.0,927118303_Sus_scrofa:0.0,426359920_Gorilla_gorilla:0.0,635048708_Chlorocebus_sabaeus:0.0,50949968_Homo_sapiens:0.0,256419001_Homo_sapiens:0.0):0.00055,470605215_Tursiops_truncatus:0.00053)0.894:0.00219)0.003:0.00443)0.977:0.03454,947196037_Tupaia_chinensis:0.01751)0.000:0.00054,((829900792_Microcebus_murinus:0.0,731464863_Loxodonta_africana:0.0,731464866_Loxodonta_africana:0.0,507538649_Jaculus_jaculus:0.0,634892577_Orycteropus_afer:0.0,955529703_Ceratotherium_simum:0.0,593751832_Physeter_catodon:0.0,593751830_Physeter_catodon:0.0,593751836_Physeter_catodon:0.0,114620490_Pan_troglodytes:0.0,725604003_Saimiri_boliviensis:0.0,162287083_Mus_musculus:0.0,884945679_Cavia_porcellus:0.0,256419005_Homo_sapiens:0.0,731212387_Fukomys_damarensis:0.0,795591627_Cercocebus_atys:0.0,584045115_Myotis_davidii:0.0,584045117_Myotis_davidii:0.0,946651728_Camelus_ferus:0.0,725604009_Saimiri_boliviensis:0.0,344273171_Loxodonta_africana:0.0,197101215_Pongo_abelii:0.0,831243079_Otolemur_garnettii:0.0,594060303_Bubalus_bubalis:0.0,594060305_Bubalus_bubalis:0.0,817297495_Aotus_nancymaae:0.0,635048679_Chlorocebus_sabaeus:0.0,426359914_Gorilla_gorilla:0.0,426359912_Gorilla_gorilla:0.0,507670004_Octodon_degus:0.0,795591661_Cercocebus_atys:0.0,332826415_Pan_troglodytes:0.0,397522631_Pan_paniscus:0.0,852784789_Dipodomys_ordii:0.0,504151542_Ochotona_princeps:0.0,731212377_Fukomys_damarensis:0.0,755491824_Mus_musculus:0.0,694927277_Pan_troglodytes:0.0,795145521_Mandrillus_leucophaeus:0.0,544452915_Macaca_fascicularis:0.0,586458708_Chrysochloris_asiatica:0.0,958741059_Equus_asinus:0.0,958741055_Equus_asinus:0.0,548493444_Capra_hircus:0.0,829900779_Microcebus_murinus:0.0,55741784_Rattus_norvegicus:0.0,221039638_Homo_sapiens:0.0,830016705_Condylura_cristata:0.0,675733921_Callithrix_jacchus:0.0,795661711_Macaca_nemestrina:0.0,795591742_Cercocebus_atys:0.0,803105106_Ovis_aries:0.0,426359918_Gorilla_gorilla:0.0,635048691_Chlorocebus_sabaeus:0.0,694927281_Pan_troglodytes:0.0,625288117_Cricetulus_griseus:0.0,507538647_Jaculus_jaculus:0.0,946763363_Myotis_brandtii:0.0,256418993_Homo_sapiens:0.0,472368868_Odobenus_rosmarus:0.0,594674534_Balaenoptera_acutorostrata:0.0,694927290_Pan_troglodytes:0.0,301782463_Ailuropoda_melanoleuca:0.0,560960041_Vicugna_pacos:0.0,667244344_Galeopterus_variegatus:0.0,667244341_Galeopterus_variegatus:0.0,953862039_Equus_caballus:0.0,560919393_Camelus_ferus:0.0,795591720_Cercocebus_atys:0.0,594674536_Balaenoptera_acutorostrata:0.0,594674532_Balaenoptera_acutorostrata:0.0,528760552_Camelus_ferus:0.0,593751834_Physeter_catodon:0.0,471364069_Trichechus_manatus:0.0,471364065_Trichechus_manatus:0.0,471364061_Trichechus_manatus:0.0,471364063_Trichechus_manatus:0.0,585170231_Leptonychotes_weddellii:0.0,149060896_Rattus_norvegicus:0.0,685558545_Papio_anubis:0.0,685558547_Papio_anubis:0.0,667244356_Galeopterus_variegatus:0.0,675797129_Pan_paniscus:0.0,466062283_Orcinus_orca:0.0,731464873_Loxodonta_africana:0.0,795591682_Cercocebus_atys:0.0,731212391_Fukomys_damarensis:0.0,829900774_Microcebus_murinus:0.0,545548857_Canis_lupus:0.0,589923788_Peromyscus_maniculatus:0.0,585640632_Elephantulus_edwardii:0.0,585640634_Elephantulus_edwardii:0.0,585640636_Elephantulus_edwardii:0.0,685558553_Papio_anubis:0.0,685558551_Papio_anubis:0.0,296480591_Bos_taurus:0.0,472368870_Odobenus_rosmarus:0.0,537222368_Cricetulus_griseus:0.0,725604013_Saimiri_boliviensis:0.0,725604015_Saimiri_boliviensis:0.0,256418997_Homo_sapiens:0.0,256418999_Homo_sapiens:0.0,674079210_Nannospalax_galili:0.0,674079214_Nannospalax_galili:0.0,914921801_Ictidomys_tridecemlineatus:0.0,507669996_Octodon_degus:0.0,221040030_Homo_sapiens:0.0,471364067_Trichechus_manatus:0.0,940727767_Myotis_lucifugus:0.0,641718019_Eptesicus_fuscus:0.0,641718017_Eptesicus_fuscus:0.0,511885180_Mustela_putorius:0.0,955529697_Ceratotherium_simum:0.0,795591630_Cercocebus_atys:0.0,795591653_Cercocebus_atys:0.0,817297489_Aotus_nancymaae:0.0,852784795_Dipodomys_ordii:0.0,16307507_Mus_musculus:0.0,625288121_Cricetulus_griseus:0.0,795145518_Mandrillus_leucophaeus:0.0,296226704_Callithrix_jacchus:0.0,207080126_Pongo_abelii:0.0,586458712_Chrysochloris_asiatica:0.0,586458710_Chrysochloris_asiatica:0.0,148682396_Mus_musculus:0.0,149060895_Rattus_norvegicus:0.0,958741048_Equus_asinus:0.0,685558557_Papio_anubis:0.0,544452923_Macaca_fascicularis:0.0,795591657_Cercocebus_atys:0.0,157074142_Bos_taurus:0.0,830016719_Condylura_cristata:0.0,47679381_Rattus_norvegicus:0.0,625223320_Cricetulus_griseus:0.0,918610218_Chinchilla_lanigera:0.0,634892580_Orycteropus_afer:0.0,634892583_Orycteropus_afer:0.0,655678435_Oryctolagus_cuniculus:0.0,466062278_Orcinus_orca:0.0,507670000_Octodon_degus:0.0,545225517_Equus_caballus:0.0,635048681_Chlorocebus_sabaeus:0.0,803105108_Ovis_aries:0.0,914921795_Ictidomys_tridecemlineatus:0.0,795661709_Macaca_nemestrina:0.0,466062272_Orcinus_orca:0.0,635048675_Chlorocebus_sabaeus:0.0,829900800_Microcebus_murinus:0.0,803105096_Ovis_aries:0.0,635048704_Chlorocebus_sabaeus:0.0,635048700_Chlorocebus_sabaeus:0.0,675797122_Pan_paniscus:0.0,355698029_Macaca_mulatta:0.0,667244350_Galeopterus_variegatus:0.0,667244353_Galeopterus_variegatus:0.0,821117446_Dasypus_novemcinctus:0.0,504151540_Ochotona_princeps:0.0,478524282_Ceratotherium_simum:0.0,554543659_Myotis_brandtii:0.0,795661694_Macaca_nemestrina:0.0,594674530_Balaenoptera_acutorostrata:0.0,635048685_Chlorocebus_sabaeus:0.0,685558555_Papio_anubis:0.0,675774457_Callithrix_jacchus:0.0):0.00055,158261305_Homo_sapiens:0.01156)0.460:0.00054)0.800:0.00054,861429440_Heterocephalus_glaber:0.01734)0.930:0.01648,((826346844_Propithecus_coquereli:0.00055,344254615_Cricetulus_griseus:0.09092)0.315:0.00051,617662043_Erinaceus_europaeus:0.11316)0.522:0.00053)0.795:0.00054)0.978:0.02907)0.898:0.01615)0.932:0.03909,((224613372_Salmo_salar:0.05995,(928080862_Austrofundulus_limnaeus:0.03915,((617355447_Poecilia_formosa:0.0,617355443_Poecilia_formosa:0.0):0.00055,(658848873_Poecilia_reticulata:0.0,658848871_Poecilia_reticulata:0.0):0.01759)0.921:0.02840)0.884:0.03224)1.000:0.12050,((((847029356_Jaculus_jaculus:0.0,507560458_Jaculus_jaculus:0.0):0.00945,((((625198483_Cricetulus_griseus:0.0,625198481_Cricetulus_griseus:0.0,537151263_Cricetulus_griseus:0.0,625198479_Cricetulus_griseus:0.0,16758178_Rattus_norvegicus:0.0,51859122_Rattus_norvegicus:0.0,158186644_Rattus_norvegicus:0.0):0.00055,(524948909_Mesocricetus_auratus:0.0,880905485_Mesocricetus_auratus:0.0):0.00306)0.933:0.00053,(537151264_Cricetulus_griseus:0.00055,((589962064_Peromyscus_maniculatus:0.0,532040140_Microtus_ochrogaster:0.0,589962066_Peromyscus_maniculatus:0.0,532040138_Microtus_ochrogaster:0.0):0.00055,(880905475_Mesocricetus_auratus:0.00550,(674054760_Nannospalax_galili:0.00055,(852772694_Dipodomys_ordii:0.02789,((674054754_Nannospalax_galili:0.0,674054756_Nannospalax_galili:0.0):0.00053,(674054762_Nannospalax_galili:0.00055,674054758_Nannospalax_galili:0.00521)0.247:0.00125)0.925:0.00166)0.000:0.00095)0.887:0.42830)0.790:0.00055)0.000:0.00054)1.000:0.00054)0.786:0.00447,(36963075_Mus_musculus:0.02855,((51896012_Mus_musculus:0.0,568916100_Mus_musculus:0.0,74145338_Mus_musculus:0.0,74214463_Mus_musculus:0.0,158186639_Mus_musculus:0.0,74137731_Mus_musculus:0.0,6755674_Mus_musculus:0.0,74204587_Mus_musculus:0.0,74199026_Mus_musculus:0.0,74219068_Mus_musculus:0.0,599045083_Mus_musculus:0.0,158186641_Mus_musculus:0.0):0.00055,74198083_Mus_musculus:0.00307)0.000:0.00053)0.813:0.00520)0.978:0.01811)0.770:0.00301,(532079031_Ictidomys_tridecemlineatus:0.0,914907914_Ictidomys_tridecemlineatus:0.0,914907912_Ictidomys_tridecemlineatus:0.0,914907910_Ictidomys_tridecemlineatus:0.0):0.00054)0.991:0.02225,((((926707798_Capra_hircus:0.0,803137768_Ovis_aries:0.0,556780156_Pantholops_hodgsonii:0.0,803137763_Ovis_aries:0.0,548491766_Capra_hircus:0.0,803265442_Ovis_aries:0.0,926707802_Capra_hircus:0.0):0.01227,((((594675117_Balaenoptera_acutorostrata:0.0,594675115_Balaenoptera_acutorostrata:0.0,742097577_Bison_bison:0.0):0.00055,(((528914164_Bos_taurus:0.00055,593707394_Physeter_catodon:0.00055)0.944:0.02754,(325530262_gi|325530262|sp|D2GVP71|STAU1_AILME_RecName:0.00055,(830068080_Condylura_cristata:0.00055,((585639202_Elephantulus_edwardii:0.05607,(((((821459493_Sarcophilus_harrisii:0.0,611979509_Monodelphis_domestica:0.0):0.00055,(944419366_Alligator_mississippiensis:0.00722,(557262509_Alligator_sinensis:0.00054,((591369938_Chelonia_mydas:0.0,558204329_Pelodiscus_sinensis:0.0,530635596_Chrysemys_picta:0.0):0.00055,(591369940_Chelonia_mydas:0.00785,558204333_Pelodiscus_sinensis:0.00055)0.945:0.01119)0.505:0.01079)0.837:0.00753)0.899:0.03113)0.817:0.01544,958676904_Equus_asinus:0.00055)0.876:0.00638,((664762112_Equus_przewalskii:0.00336,958676901_Equus_asinus:0.00055)0.809:0.00503,(426392079_Gorilla_gorilla:0.24570,(755499086_Mus_musculus:0.04836,594032620_Bubalus_bubalis:0.00054)0.831:0.07440)0.929:0.05036)0.000:0.00055)0.590:0.00052,(545541010_Canis_lupus:0.0,664762116_Equus_przewalskii:0.0,928169266_Canis_lupus:0.0):0.00055)0.587:0.00055)0.653:0.00623,(((586980469_Felis_catus:0.0,591302387_Panthera_tigris:0.0,859773654_Mustela_putorius:0.0):0.00055,(488579772_Dasypus_novemcinctus:0.01101,837806096_Ochotona_princeps:0.04257)0.000:0.00055)0.866:0.00054,(744560377_Camelus_dromedarius:0.00055,585644199_Elephantulus_edwardii:0.03438)0.310:0.01047)1.000:0.17287)0.944:0.07759)0.894:0.02533)0.788:0.02508)1.000:0.16706,470653109_Tursiops_truncatus:0.00055)0.556:0.00054)0.694:0.00050,(593707398_Physeter_catodon:0.0,593707396_Physeter_catodon:0.0,593707400_Physeter_catodon:0.0,593707402_Physeter_catodon:0.0):0.01817)0.969:0.00055,(358415217_Bos_taurus:0.0,742097585_Bison_bison:0.0,742097589_Bison_bison:0.0,927215448_Sus_scrofa:0.0,594675119_Balaenoptera_acutorostrata:0.0,440902185_Bos_mutus:0.0,528914177_Bos_taurus:0.0,528914173_Bos_taurus:0.0,821418082_Orcinus_orca:0.0,594675125_Balaenoptera_acutorostrata:0.0,594675121_Balaenoptera_acutorostrata:0.0,594675123_Balaenoptera_acutorostrata:0.0,151553859_Bos_taurus:0.0,594675129_Balaenoptera_acutorostrata:0.0,821418076_Orcinus_orca:0.0,528914168_Bos_taurus:0.0,742097581_Bison_bison:0.0):0.00055)0.000:0.00055)0.955:0.00439,(830068151_Condylura_cristata:0.0,830068129_Condylura_cristata:0.0,830068107_Condylura_cristata:0.0,830068087_Condylura_cristata:0.0):0.00452)0.988:0.00321,(((671010832_Ursus_maritimus:0.0,918610582_Chinchilla_lanigera:0.0,671010836_Ursus_maritimus:0.0,671010838_Ursus_maritimus:0.0,752381265_Ailuropoda_melanoleuca:0.0,752381261_Ailuropoda_melanoleuca:0.0,752381263_Ailuropoda_melanoleuca:0.0):0.00053,(((591302391_Panthera_tigris:0.0,955517040_Ceratotherium_simum:0.0,859773660_Mustela_putorius:0.0,859773666_Mustela_putorius:0.0,591302389_Panthera_tigris:0.0,955517030_Ceratotherium_simum:0.0,586980471_Felis_catus:0.0,586980473_Felis_catus:0.0,955517034_Ceratotherium_simum:0.0,955517032_Ceratotherium_simum:0.0,511843713_Mustela_putorius:0.0):0.00055,((((958676907_Equus_asinus:0.0,634841198_Orycteropus_afer:0.0,545541014_Canis_lupus:0.0,545541018_Canis_lupus:0.0,545541012_Canis_lupus:0.0,958676922_Equus_asinus:0.0,958676910_Equus_asinus:0.0,958676914_Equus_asinus:0.0,586454872_Chrysochloris_asiatica:0.0,545200638_Equus_caballus:0.0,545200633_Equus_caballus:0.0,664762126_Equus_przewalskii:0.0,149733337_Equus_caballus:0.0):0.00055,(((795446472_Cercocebus_atys:0.0,795224961_Mandrillus_leucophaeus:0.0,544466371_Macaca_fascicularis:0.0,795224940_Mandrillus_leucophaeus:0.0,90076086_Macaca_fascicularis:0.0,795224954_Mandrillus_leucophaeus:0.0,355563051_Macaca_mulatta:0.0,795446468_Cercocebus_atys:0.0,795350436_Colobus_angolensis:0.0,635020310_Chlorocebus_sabaeus:0.0,544466383_Macaca_fascicularis:0.0,544466381_Macaca_fascicularis:0.0,544466385_Macaca_fascicularis:0.0,544466375_Macaca_fascicularis:0.0,635020318_Chlorocebus_sabaeus:0.0,388490178_Macaca_mulatta:0.0,724924752_Rhinopithecus_roxellana:0.0,444731362_Tupaia_chinensis:0.0,635020306_Chlorocebus_sabaeus:0.0,544466379_Macaca_fascicularis:0.0,635020312_Chlorocebus_sabaeus:0.0,544466377_Macaca_fascicularis:0.0,635020308_Chlorocebus_sabaeus:0.0):0.00055,((830024615_Microcebus_murinus:0.0,830024600_Microcebus_murinus:0.0,830024604_Microcebus_murinus:0.0,830024595_Microcebus_murinus:0.0):0.00054,(667325243_Galeopterus_variegatus:0.00055,((826323131_Propithecus_coquereli:0.0,826323134_Propithecus_coquereli:0.0):0.00291,(193787146_Homo_sapiens:0.00175,685565958_Papio_anubis:0.06424)0.978:0.07878)0.006:0.00206)0.033:0.00133)0.980:0.01238)0.000:0.00054,(((831222328_Otolemur_garnettii:0.0,831222318_Otolemur_garnettii:0.0,831222322_Otolemur_garnettii:0.0,831222324_Otolemur_garnettii:0.0,395829163_Otolemur_garnettii:0.0):0.00458,((530418339_Homo_sapiens:0.0,441638303_Nomascus_leucogenys:0.0,675701639_Pan_paniscus:0.0,675701633_Pan_paniscus:0.0,675701630_Pan_paniscus:0.0,817304667_Aotus_nancymaae:0.0,768018179_Homo_sapiens:0.0,332207751_Nomascus_leucogenys:0.0,725579133_Saimiri_boliviensis:0.0,725579131_Saimiri_boliviensis:0.0,817304669_Aotus_nancymaae:0.0,4335949_Homo_sapiens:0.0,530418341_Homo_sapiens:0.0,675701636_Pan_paniscus:0.0,4572588_Homo_sapiens:0.0,4335947_Homo_sapiens:0.0,158256406_Homo_sapiens:0.0,675701627_Pan_paniscus:0.0,209364604_Pongo_abelii:0.0,403282329_Saimiri_boliviensis:0.0,675657056_Callithrix_jacchus:0.0,82659083_Homo_sapiens:0.0,82659087_Homo_sapiens:0.0,119596076_Homo_sapiens:0.0,332207755_Nomascus_leucogenys:0.0,296200670_Callithrix_jacchus:0.0,82659091_Homo_sapiens:0.0,62088702_Homo_sapiens:0.0):0.00055,655883368_Oryctolagus_cuniculus:0.00616)0.988:0.00316)0.955:0.00441,(((471359485_Trichechus_manatus:0.0,471359489_Trichechus_manatus:0.0):0.00054,((611979513_Monodelphis_domestica:0.0,821459497_Sarcophilus_harrisii:0.0,821459499_Sarcophilus_harrisii:0.0,821459507_Sarcophilus_harrisii:0.0,821459503_Sarcophilus_harrisii:0.0,677451253_Nestor_notabilis:0.0,701303565_Nestor_notabilis:0.0,701303567_Nestor_notabilis:0.0,701303561_Nestor_notabilis:0.0,701303563_Nestor_notabilis:0.0):0.00055,((686608657_Aptenodytes_forsteri:0.0,675628717_Merops_nubicus:0.0,675628713_Merops_nubicus:0.0,675628715_Merops_nubicus:0.0,677434604_Merops_nubicus:0.0):0.00055,530635598_Chrysemys_picta:0.00945)0.902:0.00622)0.953:0.00622)0.919:0.00617,(640807272_Tarsius_syrichta:0.0,640807274_Tarsius_syrichta:0.0):0.00054)0.955:0.00611)1.000:0.00055)0.810:0.00618)0.955:0.00441,(744560379_Camelus_dromedarius:0.0,744560381_Camelus_dromedarius:0.0,744560383_Camelus_dromedarius:0.0,528768663_Camelus_ferus:0.0,560897176_Camelus_ferus:0.0,560968726_Vicugna_pacos:0.0):0.00459)0.955:0.00318,((731487974_Loxodonta_africana:0.0,731487971_Loxodonta_africana:0.0,731487969_Loxodonta_africana:0.0):0.00609,((641701537_Eptesicus_fuscus:0.0,554543306_Myotis_brandtii:0.0):0.00055,(558166530_Myotis_lucifugus:0.0,584077404_Myotis_davidii:0.0):0.00615)0.755:0.00316)0.981:0.01866)1.000:0.00055)0.000:0.00054,(488579776_Dasypus_novemcinctus:0.0,488579774_Dasypus_novemcinctus:0.0):0.01543)0.989:0.01847)0.000:0.00054,(((351703077_Heterocephalus_glaber:0.0,512992994_Heterocephalus_glaber:0.0,512992996_Heterocephalus_glaber:0.0,512992998_Heterocephalus_glaber:0.0,884908539_Cavia_porcellus:0.0):0.00055,(731203302_Fukomys_damarensis:0.0,731203305_Fukomys_damarensis:0.0,731203300_Fukomys_damarensis:0.0,676282388_Fukomys_damarensis:0.0):0.00309)0.924:0.00613,((505850718_Sorex_araneus:0.04517,617664175_Erinaceus_europaeus:0.00621)0.000:0.00054,(759137057_Pteropus_vampyrus:0.0,759137070_Pteropus_vampyrus:0.0,586534148_Pteropus_alecto:0.0,586534150_Pteropus_alecto:0.0,586534152_Pteropus_alecto:0.0):0.01877)0.985:0.01887)0.000:0.00055)0.994:0.00054)0.293:0.00055)0.946:0.03103)0.982:0.06106)1.000:0.18692)0.719:0.00963,645031639_Nasonia_vitripennis:0.18479)0.879:0.06829)0.803:0.10360)0.949:0.14120,((780087995_Strongylocentrotus_purpuratus:0.0,390341681_Strongylocentrotus_purpuratus:0.0):0.31424,449662798_Hydra_vulgaris:0.71270)0.913:0.19145)0.965:0.20398)0.897:0.13409)0.864:0.04486,(((632945857_Callorhinchus_milii:0.12732,(((597779661_Astyanax_mexicanus:0.00054,(938080014_Scleropages_formosus:0.00384,(((768945950_Takifugu_rubripes:0.0,410920129_Takifugu_rubripes:0.0):0.00055,82268346_gi|82268346|sp|Q4SS661|TRBP2_TETNG_RecName:0.00055)0.911:0.00693,((((831326935_Clupea_harengus:0.0,831326931_Clupea_harengus:0.0,831326933_Clupea_harengus:0.0):0.00711,584032642_Neolamprologus_brichardi:0.00055)0.000:0.00055,(928022883_Austrofundulus_limnaeus:0.0,554868767_Haplochromis_burtoni:0.0,734606514_Larimichthys_crocea:0.0,657547995_Stegastes_partitus:0.0,317418804_Dicentrarchus_labrax:0.0,657782608_Cynoglossus_semilaevis:0.0,831541665_Fundulus_heteroclitus:0.0,617303158_Poecilia_formosa:0.0,742240395_Esox_lucius:0.0,658848379_Poecilia_reticulata:0.0,908455162_Oreochromis_niloticus:0.0,432857632_Oryzias_latipes:0.0,583976253_Neolamprologus_brichardi:0.0,941772625_Xiphophorus_maculatus:0.0):0.00055)0.000:0.00055,(41053389_Danio_rerio:0.00055,((929226249_Salmo_salar:0.00055,929226251_Salmo_salar:0.00055)0.910:0.00354,((736306087_Notothenia_coriiceps:0.0,736306091_Notothenia_coriiceps:0.0):0.00682,(742240397_Esox_lucius:0.00054,929226253_Salmo_salar:0.00571)1.000:0.08959)1.000:0.00054)0.977:0.00055)0.000:0.00055)0.000:0.00055)0.953:0.00520)0.953:0.00522)0.869:0.01191,((((950922206_Alligator_mississippiensis:0.0,950922203_Alligator_mississippiensis:0.0,944351211_Alligator_sinensis:0.0,950922199_Alligator_mississippiensis:0.0,465963954_Chelonia_mydas:0.0,530642142_Chrysemys_picta:0.0,591382824_Chelonia_mydas:0.0):0.00055,((944463289_Alligator_mississippiensis:0.00579,(602666040_Python_bivittatus:0.0,602666038_Python_bivittatus:0.0,927183312_Thamnophis_sirtalis:0.0,602666042_Python_bivittatus:0.0,927183314_Thamnophis_sirtalis:0.0):0.00628)0.907:0.00055,((449266107_Columba_livia:0.0,543748082_Columba_livia:0.0):0.01657,((909789043_Falco_peregrinus:0.0,541961050_Falco_cherrug:0.0,729734776_Haliaeetus_leucocephalus:0.0,768400786_Aquila_chrysaetos:0.0,768400784_Aquila_chrysaetos:0.0):0.00055,929429092_Falco_cherrug:0.00055)0.000:0.00055)0.852:0.00331)0.000:0.00055)0.948:0.00055,((((((470656914_Tursiops_truncatus:0.0,470656912_Tursiops_truncatus:0.0,562883246_Tupaia_chinensis:0.0,472373596_Odobenus_rosmarus:0.0,472373598_Odobenus_rosmarus:0.0,533167157_Chinchilla_lanigera:0.0,395835025_Otolemur_garnettii:0.0,533167161_Chinchilla_lanigera:0.0,533167163_Chinchilla_lanigera:0.0,564362061_Rattus_norvegicus:0.0,524926294_Mesocricetus_auratus:0.0,532078670_Ictidomys_tridecemlineatus:0.0,164448622_Bos_taurus:0.0,1737216_Mus_musculus:0.0,826269822_Propithecus_coquereli:0.0,831227183_Otolemur_garnettii:0.0,859914550_Mustela_putorius:0.0,593740539_Physeter_catodon:0.0,471366980_Trichechus_manatus:0.0,166295185_Mus_musculus:0.0,281341836_Ailuropoda_melanoleuca:0.0,625210081_Cricetulus_griseus:0.0,488552174_Dasypus_novemcinctus:0.0,403296815_Saimiri_boliviensis:0.0,640785480_Tarsius_syrichta:0.0,640785482_Tarsius_syrichta:0.0,301775807_Ailuropoda_melanoleuca:0.0,675679649_Callithrix_jacchus:0.0,560912408_Camelus_ferus:0.0,585651929_Elephantulus_edwardii:0.0,591309729_Panthera_tigris:0.0,725595466_Saimiri_boliviensis:0.0,625210077_Cricetulus_griseus:0.0,625210079_Cricetulus_griseus:0.0,674034100_Nannospalax_galili:0.0,19743838_Homo_sapiens:0.0,296211840_Callithrix_jacchus:0.0,594662687_Balaenoptera_acutorostrata:0.0,594662685_Balaenoptera_acutorostrata:0.0,634872311_Orycteropus_afer:0.0,634872314_Orycteropus_afer:0.0,829723841_Microcebus_murinus:0.0,829723846_Microcebus_murinus:0.0,641700851_Eptesicus_fuscus:0.0,440900674_Bos_mutus:0.0,560912404_Camelus_ferus:0.0,7412848_Homo_sapiens:0.0,593740541_Physeter_catodon:0.0,113912024_Bos_taurus:0.0,817271419_Aotus_nancymaae:0.0,466030928_Orcinus_orca:0.0,724877092_Rhinopithecus_roxellana:0.0,507671426_Octodon_degus:0.0,507671422_Octodon_degus:0.0,562883244_Tupaia_chinensis:0.0,562883242_Tupaia_chinensis:0.0,426372757_Gorilla_gorilla:0.0,913498280_Microtus_ochrogaster:0.0,752416813_Ailuropoda_melanoleuca:0.0,803042759_Ovis_aries:0.0,410964561_Felis_catus:0.0,584073543_Myotis_davidii:0.0,355786146_Macaca_fascicularis:0.0,568991930_Mus_musculus:0.0,478509811_Ceratotherium_simum:0.0,556717011_Pantholops_hodgsonii:0.0,958719351_Equus_asinus:0.0,533167159_Chinchilla_lanigera:0.0,880870604_Mesocricetus_auratus:0.0,507531765_Jaculus_jaculus:0.0,731277369_Fukomys_damarensis:0.0,731277367_Fukomys_damarensis:0.0,339909_Homo_sapiens:0.0,77917582_Rattus_norvegicus:0.0,554549381_Myotis_brandtii:0.0,544470211_Macaca_fascicularis:0.0,586522264_Pteropus_alecto:0.0,586522266_Pteropus_alecto:0.0,107904_Homo_sapiens:0.0,958719358_Equus_asinus:0.0,554549383_Myotis_brandtii:0.0,345791598_Canis_lupus:0.0,821004860_Nomascus_leucogenys:0.0,821004862_Nomascus_leucogenys:0.0,674034098_Nannospalax_galili:0.0,528763305_Camelus_ferus:0.0,426224362_Ovis_aries:0.0,585651933_Elephantulus_edwardii:0.0,511910512_Mustela_putorius:0.0,19743840_Homo_sapiens:0.0,528948518_Bos_taurus:0.0,548465007_Capra_hircus:0.0,548465000_Capra_hircus:0.0,30585201_synthetic_construct:0.0,513023143_Heterocephalus_glaber:0.0,513023147_Heterocephalus_glaber:0.0,731277380_Fukomys_damarensis:0.0,731277382_Fukomys_damarensis:0.0,149714848_Equus_caballus:0.0,444513890_Tupaia_chinensis:0.0,821489899_Sarcophilus_harrisii:0.0,514472914_Cavia_porcellus:0.0,514472916_Cavia_porcellus:0.0,158254910_Homo_sapiens:0.0,311255463_Sus_scrofa:0.0,641700849_Eptesicus_fuscus:0.0,671024111_Ursus_maritimus:0.0,829723836_Microcebus_murinus:0.0,149714845_Equus_caballus:0.0,826269825_Propithecus_coquereli:0.0,532078674_Ictidomys_tridecemlineatus:0.0,795359859_Colobus_angolensis:0.0,731277371_Fukomys_damarensis:0.0,817271421_Aotus_nancymaae:0.0,829723832_Microcebus_murinus:0.0,335287861_Sus_scrofa:0.0,532020894_Microtus_ochrogaster:0.0,795359854_Colobus_angolensis:0.0,471366978_Trichechus_manatus:0.0,514472912_Cavia_porcellus:0.0,913498282_Microtus_ochrogaster:0.0,667243417_Galeopterus_variegatus:0.0,667243414_Galeopterus_variegatus:0.0,724877089_Rhinopithecus_roxellana:0.0,402886167_Papio_anubis:0.0,584073541_Myotis_davidii:0.0,555980506_Bos_mutus:0.0,478509809_Ceratotherium_simum:0.0,640785478_Tarsius_syrichta:0.0,803042762_Ovis_aries:0.0,803042764_Ovis_aries:0.0,635065652_Chlorocebus_sabaeus:0.0,635065650_Chlorocebus_sabaeus:0.0,410964557_Felis_catus:0.0):0.00055,((504141558_Ochotona_princeps:0.02541,((((545825386_Sus_scrofa:0.0,568991932_Mus_musculus:0.0,625280074_Cricetulus_griseus:0.0,752416815_Ailuropoda_melanoleuca:0.0,530400763_Homo_sapiens:0.0,564362063_Rattus_norvegicus:0.0,880870608_Mesocricetus_auratus:0.0,594662691_Balaenoptera_acutorostrata:0.0,859914561_Mustela_putorius:0.0,584073545_Myotis_davidii:0.0,795535901_Cercocebus_atys:0.0):0.00055,(731457738_Loxodonta_africana:0.08159,554549385_Myotis_brandtii:0.00055)0.493:0.01684)0.916:0.00055,((488552176_Dasypus_novemcinctus:0.00741,(676583671_Cuculus_canorus:0.11880,(676781346_Calypte_anna:0.07896,(675403371_Manacus_vitellinus:0.03722,((676407962_Corvus_brachyrhynchos:0.00054,556962913_Latimeria_chalumnae:0.08398)0.822:0.02664,669260873_Corvus_brachyrhynchos:0.00054)0.995:0.14152)0.989:0.22331)0.703:0.10698)0.490:0.05165)0.911:0.03541,947348733_Tupaia_chinensis:0.00055)0.341:0.01067)0.901:0.02796,946637595_Camelus_ferus:0.00055)0.972:0.04018)0.843:0.00103,((505773256_Sorex_araneus:0.00961,((617579689_Erinaceus_europaeus:0.0,617579685_Erinaceus_europaeus:0.0):0.00959,(530400765_Homo_sapiens:0.13861,830178253_Condylura_cristata:0.17486)0.982:0.13215)0.780:0.00055)0.536:0.00664,(655732871_Oryctolagus_cuniculus:0.0,589938265_Peromyscus_maniculatus:0.0,589938263_Peromyscus_maniculatus:0.0,291389267_Oryctolagus_cuniculus:0.0):0.00637)1.000:0.00055)0.891:0.00055)0.000:0.00054,((686741037_Pongo_abelii:0.00055,109096950_Macaca_mulatta:0.01386)0.902:0.01336,585644269_Elephantulus_edwardii:0.07691)0.701:0.00054)0.905:0.00054,507708369_Echinops_telfairi:0.00730)0.000:0.00054,(560961361_Vicugna_pacos:0.0,560961359_Vicugna_pacos:0.0):0.00622)0.957:0.01367,((71895927_Xenopus_Silurana:0.0,847100379_Xenopus_Silurana:0.0,847100376_Xenopus_Silurana:0.0,847100385_Xenopus_Silurana:0.0,148232429_Xenopus_laevis:0.0,847100382_Xenopus_Silurana:0.0,847100388_Xenopus_Silurana:0.0):0.00055,229891737_Xenopus_laevis:0.00326)0.973:0.02070)0.885:0.00665)0.972:0.01846,(632986465_Callorhinchus_milii:0.0,573882270_Lepisosteus_oculatus:0.0):0.00054)0.915:0.00050)0.973:0.05891,(((((597789253_Astyanax_mexicanus:0.00054,597789251_Astyanax_mexicanus:0.00385)0.994:0.06346,((((617381204_Poecilia_formosa:0.00747,551492235_Xiphophorus_maculatus:0.02867)1.000:0.09999,((542228064_Oreochromis_niloticus:0.0,542228066_Oreochromis_niloticus:0.0,542228068_Oreochromis_niloticus:0.0,348519647_Oreochromis_niloticus:0.0):0.00054,((583986528_Neolamprologus_brichardi:0.0,583986530_Neolamprologus_brichardi:0.0):0.01133,(499012871_Maylandia_zebra:0.00055,548342156_Pundamilia_nyererei:0.00995)0.000:0.00055)0.899:0.00997)0.968:0.03431)0.466:0.01051,(432933135_Oryzias_latipes:0.05952,(((736300066_Notothenia_coriiceps:0.03025,((929302656_Salmo_salar:0.0,642109565_Oncorhynchus_mykiss:0.0):0.00054,((929288006_Salmo_salar:0.0,642070876_Oncorhynchus_mykiss:0.0):0.03371,742200240_Esox_lucius:0.00055)0.956:0.01429)1.000:0.09595)0.817:0.00982,(((734616810_Larimichthys_crocea:0.00055,(808865670_Larimichthys_crocea:0.0,734616808_Larimichthys_crocea:0.0):0.00055)0.737:0.00460,(47218120_Tetraodon_nigroviridis:0.05126,410896914_Takifugu_rubripes:0.01074)0.996:0.05879)0.742:0.00939,657599923_Stegastes_partitus:0.02410)0.903:0.01465)0.730:0.00621,657798056_Cynoglossus_semilaevis:0.12817)0.847:0.01942)0.874:0.01704)0.925:0.03934,((831318365_Clupea_harengus:0.0,831318363_Clupea_harengus:0.0):0.15984,(928080814_Austrofundulus_limnaeus:0.0,928017821_Austrofundulus_limnaeus:0.0):0.18919)0.716:0.06125)0.777:0.02357)0.754:0.03407,573897798_Lepisosteus_oculatus:0.11980)0.887:0.04337,(251764897_gi|251764897|sp|B0V3F82|PRKRA_DANRE_RecName:0.00054,(148235737_Danio_rerio:0.0,528489092_Danio_rerio:0.0,169146118_Danio_rerio:0.0):0.00055)0.999:0.14719)1.000:0.12576,((3334381_gi|3334381|sp|Q918361|PRKAB_XENLA_RecName:0.00971,148234413_Xenopus_laevis:0.00055)1.000:0.22119,((602654925_Python_bivittatus:0.10380,(530600341_Chrysemys_picta:0.0,530600343_Chrysemys_picta:0.0):0.01567)0.900:0.02827,(((((562845588_Tupaia_chinensis:0.01296,852730993_Dipodomys_ordii:0.01614)1.000:0.00054,(((((((((532077864_Ictidomys_tridecemlineatus:0.00647,(190690921_synthetic_construct:0.00322,(((((823389157_Trichechus_manatus:0.00055,(667254702_Galeopterus_variegatus:0.09891,(444723100_Tupaia_chinensis:0.04720,(953879217_Equus_caballus:0.00055,((488583014_Dasypus_novemcinctus:0.00482,767920304_Homo_sapiens:0.00054)0.150:0.06514,(149022335_Rattus_norvegicus:0.06821,(148695266_Mus_musculus:0.00461,939320328_Homo_sapiens:0.00054)0.795:0.00465)0.646:0.00055)0.910:0.01206)1.000:0.17996)0.808:0.04581)0.985:0.15823)0.943:0.02071,521020553_Myotis_brandtii:0.05374)1.000:0.13050,946734018_Myotis_brandtii:0.03905)0.750:0.00425,641706814_Eptesicus_fuscus:0.00642)0.519:0.00053,(584081601_Myotis_davidii:0.0,584081603_Myotis_davidii:0.0,558101108_Myotis_lucifugus:0.0,641697091_Eptesicus_fuscus:0.0):0.00055)0.985:0.01310)0.000:0.00055)0.000:0.00055,119571203_Homo_sapiens:0.00055)0.000:0.00055,560975964_Vicugna_pacos:0.02673)0.000:0.00055,670988807_Ursus_maritimus:0.00322)0.000:0.00055,(586997445_Felis_catus:0.0,625244431_Cricetulus_griseus:0.0,114052769_Bos_taurus:0.0,507926560_Condylura_cristata:0.0,426337866_Gorilla_gorilla:0.0,803017554_Ovis_aries:0.0,513013677_Heterocephalus_glaber:0.0,525344700_Pan_troglodytes:0.0,351699987_Heterocephalus_glaber:0.0,62897775_Homo_sapiens:0.0,505771822_Sorex_araneus:0.0,488583000_Dasypus_novemcinctus:0.0,731243681_Fukomys_damarensis:0.0,488583008_Dasypus_novemcinctus:0.0,556771494_Pantholops_hodgsonii:0.0,955509679_Ceratotherium_simum:0.0,74004908_Canis_lupus:0.0,545191414_Equus_caballus:0.0,354477724_Cricetulus_griseus:0.0,594685962_Balaenoptera_acutorostrata:0.0,759094388_Pteropus_vampyrus:0.0,4505581_Homo_sapiens:0.0,560937651_Camelus_ferus:0.0,470597677_Tursiops_truncatus:0.0,30584929_synthetic_construct:0.0,426337864_Gorilla_gorilla:0.0,823670842_synthetic_construct:0.0,591315150_Panthera_tigris:0.0,478504874_Ceratotherium_simum:0.0,674090979_Nannospalax_galili:0.0,829872113_Microcebus_murinus:0.0,488583004_Dasypus_novemcinctus:0.0,488583002_Dasypus_novemcinctus:0.0,62901980_synthetic_construct:0.0,465995163_Orcinus_orca:0.0,589918593_Peromyscus_maniculatus:0.0,686709263_Pongo_abelii:0.0,743728426_Camelus_bactrianus:0.0,472368536_Odobenus_rosmarus:0.0,586532816_Pteropus_alecto:0.0,817312624_Aotus_nancymaae:0.0,724803373_Rhinopithecus_roxellana:0.0,395837199_Otolemur_garnettii:0.0,640794981_Tarsius_syrichta:0.0,742201786_Bison_bison:0.0,488583010_Dasypus_novemcinctus:0.0,488583012_Dasypus_novemcinctus:0.0,395837197_Otolemur_garnettii:0.0,532005667_Microtus_ochrogaster:0.0,507658462_Octodon_degus:0.0,524921838_Mesocricetus_auratus:0.0,213417911_Homo_sapiens:0.0,213417919_Homo_sapiens:0.0,348585626_Cavia_porcellus:0.0,795174534_Colobus_angolensis:0.0,676273285_Fukomys_damarensis:0.0,594071576_Bubalus_bubalis:0.0,488583006_Dasypus_novemcinctus:0.0,301766900_Ailuropoda_melanoleuca:0.0,344252498_Cricetulus_griseus:0.0,725553483_Saimiri_boliviensis:0.0,281352310_Ailuropoda_melanoleuca:0.0,731459218_Loxodonta_africana:0.0):0.00055)0.568:0.00055,((602722911_Lipotes_vexillifer:0.03617,(355786187_Macaca_fascicularis:0.00054,109097111_Macaca_mulatta:0.00692)0.953:0.01614)0.985:0.02291,(634820801_Orycteropus_afer:0.0,634820809_Orycteropus_afer:0.0):0.00644)0.977:0.00051)0.000:0.00053,(291391824_Oryctolagus_cuniculus:0.0,655828135_Oryctolagus_cuniculus:0.0,504127077_Ochotona_princeps:0.0,504127079_Ochotona_princeps:0.0):0.01295)0.000:0.00055,(617651929_Erinaceus_europaeus:0.00054,585637240_Elephantulus_edwardii:0.01949)0.780:0.01301)0.933:0.00978,12849779_Mus_musculus:0.01944)0.000:0.00053)0.669:0.00055,(507553116_Jaculus_jaculus:0.0,755499566_Mus_musculus:0.0,6755162_Mus_musculus:0.0,149022336_Rattus_norvegicus:0.0,755499568_Mus_musculus:0.0):0.00055)0.000:0.00055,(507640907_Echinops_telfairi:0.02047,586472339_Chrysochloris_asiatica:0.03383)0.991:0.02780)0.874:0.00652,67078460_Rattus_norvegicus:0.00055)1.000:0.15339)0.992:0.07454)0.772:0.03796)0.671:0.03040)0.995:0.09370)1.000:0.17587,(((919086949_Lingula_anatina:0.14772,((762145638_Crassostrea_gigas:0.09764,(676430986_Lottia_gigantea:0.16317,(524882922_Aplysia_californica:0.00865,(908469525_Biomphalaria_glabrata:0.01599,51105080_Lymnaea_stagnalis:0.10904)0.948:0.04582)0.985:0.07395)0.760:0.03136)1.000:0.21348,(675882128_Helobdella_robusta:0.10531,443733452_Capitella_teleta:0.04642)0.807:0.09355)0.529:0.03250)0.945:0.06870,(675862162_Helobdella_robusta:0.73626,(669220661_Trichuris_trichiura:0.00404,669307337_Trichuris_suis:0.02495)1.000:0.42959)0.443:0.13439)0.642:0.01438,(((((((817080930_Athalia_rosae:0.0,817080926_Athalia_rosae:0.0,817080924_Athalia_rosae:0.0,817080922_Athalia_rosae:0.0,817080928_Athalia_rosae:0.0):0.03602,((766936485_Ceratosolen_solmsi:0.07875,(645013540_Nasonia_vitripennis:0.0,645013546_Nasonia_vitripennis:0.0):0.00055)0.816:0.00278,((((((((749731264_Harpegnathos_saltator:0.0,826422970_Monomorium_pharaonis:0.0,861638580_Lasius_niger:0.0,759034630_Cerapachys_biroi:0.0,801393105_Atta_cephalotes:0.0,769854144_Pogonomyrmex_barbatus:0.0,769854142_Pogonomyrmex_barbatus:0.0,780633528_Wasmannia_auropunctata:0.0,951572957_Dinoponera_quadriceps:0.0,752889230_Camponotus_floridanus:0.0,769854138_Pogonomyrmex_barbatus:0.0,780633523_Wasmannia_auropunctata:0.0):0.00055,((((925669278_Melipona_quadrifasciata:0.18813,((380016563_Apis_florea:0.0,350399379_Bombus_impatiens:0.0,572314762_Apis_dorsata:0.0,572314760_Apis_dorsata:0.0,820843403_Apis_florea:0.0,572314758_Apis_dorsata:0.0,815897006_Bombus_impatiens:0.0,815897004_Bombus_impatiens:0.0,571558909_Apis_mellifera:0.0,571558905_Apis_mellifera:0.0,571558902_Apis_mellifera:0.0,572314754_Apis_dorsata:0.0,571558915_Apis_mellifera:0.0):0.00055,(808133258_Bombus_terrestris:0.0,808133260_Bombus_terrestris:0.0,340721164_Bombus_terrestris:0.0):0.00659)0.998:0.00054)0.793:0.00320,(805763731_Megachile_rotundata:0.0,805763740_Megachile_rotundata:0.0,805763743_Megachile_rotundata:0.0,805763746_Megachile_rotundata:0.0,805763727_Megachile_rotundata:0.0,805763724_Megachile_rotundata:0.0):0.00055)0.998:0.03641,(795047998_Vollenhovia_emeryi:0.00055,795047991_Vollenhovia_emeryi:0.00055)0.888:0.00746)0.244:0.00054,(749731266_Harpegnathos_saltator:0.0,749731262_Harpegnathos_saltator:0.0,951572960_Dinoponera_quadriceps:0.0,752889226_Camponotus_floridanus:0.0,826422968_Monomorium_pharaonis:0.0,951572955_Dinoponera_quadriceps:0.0,759034628_Cerapachys_biroi:0.0):0.00055)0.000:0.00054)0.455:0.00054,(((815802918_Linepithema_humile:0.0,815802920_Linepithema_humile:0.0):0.00055,815802922_Linepithema_humile:0.00055)0.619:0.00054,954562339_Polistes_canadensis:0.07225)0.835:0.00371)0.883:0.00054,(746835616_Acromyrmex_echinatior:0.0,746835618_Acromyrmex_echinatior:0.0,332029664_Acromyrmex_echinatior:0.0,746835622_Acromyrmex_echinatior:0.0,746835620_Acromyrmex_echinatior:0.0):0.01339)0.986:0.01855,((751223048_Solenopsis_invicta:0.0,751223052_Solenopsis_invicta:0.0):0.00055,(751223054_Solenopsis_invicta:0.0,751223050_Solenopsis_invicta:0.0):0.00055)0.000:0.00053)0.996:0.02673,((939687167_Microplitis_demolitor:0.0,939687179_Microplitis_demolitor:0.0,939687175_Microplitis_demolitor:0.0,939687171_Microplitis_demolitor:0.0):0.02537,755980049_Fopius_arisanus:0.03107)0.986:0.03655)0.637:0.00054,(817212898_Orussus_abietinus:0.0,817212902_Orussus_abietinus:0.0,817212906_Orussus_abietinus:0.0):0.03159)0.000:0.00055,(936700147_Trichogramma_pretiosum:0.0,936700145_Trichogramma_pretiosum:0.0):0.02334)0.880:0.00712)0.751:0.00710)0.939:0.02819,468362528_Nilaparvata_lugens:0.12706)0.623:0.00225,((((567975297_Spodoptera_litura:0.0,528466193_Spodoptera_frugiperda:0.0):0.00054,((827559748_Bombyx_mori:0.0,827559756_Bombyx_mori:0.0,827559750_Bombyx_mori:0.0):0.00054,(827559746_Bombyx_mori:0.00055,(304307737_Bombyx_mori:0.01231,((827559752_Bombyx_mori:0.0,913305699_Amyelois_transitella:0.0,768439234_Plutella_xylostella:0.0,357603048_Danaus_plexippus:0.0,913305697_Amyelois_transitella:0.0,827559754_Bombyx_mori:0.0,913305695_Amyelois_transitella:0.0):0.00055,(910322721_Papilio_xuthus:0.0,909576486_Papilio_polytes:0.0,909576488_Papilio_polytes:0.0,943950282_Papilio_machaon:0.0,910322717_Papilio_xuthus:0.0,910322719_Papilio_xuthus:0.0,909576490_Papilio_polytes:0.0,930655349_Papilio_xuthus:0.0):0.01004)0.990:0.00086)0.043:0.00128)1.000:0.00121)0.838:0.00327)0.998:0.05639,(((91091212_Tribolium_castaneum:0.0,642936428_Tribolium_castaneum:0.0):0.03140,952529112_Oryctes_borbonicus:0.12136)0.971:0.06003,((328705090_Acyrthosiphon_pisum:0.34030,((939279253_Cimex_lectularius:0.00055,939279251_Cimex_lectularius:0.00055)0.722:0.00656,662186267_Diaphorina_citri:0.29899)0.661:0.06204)0.913:0.03880,(((924554694_Drosophila_busckii:0.00993,(195049901_Drosophila_grimshawi:0.03448,((946590986_Drosophila_mojavensis:0.0,195434256_Drosophila_willistoni:0.0,195398117_Drosophila_virilis:0.0,946582213_Drosophila_willistoni:0.0,195115174_Drosophila_mojavensis:0.0):0.00055,(19921250_Drosophila_melanogaster:0.0,665407870_Drosophila_melanogaster:0.0,945211915_Drosophila_erecta:0.0,85724940_Drosophila_melanogaster:0.0,195472607_Drosophila_yakuba:0.0,320545024_Drosophila_melanogaster:0.0,948551523_Drosophila_yakuba:0.0,194860648_Drosophila_erecta:0.0):0.02016)0.884:0.00054)0.852:0.00841)0.988:0.03608,((751469320_Bactrocera_cucurbitae:0.0,751469322_Bactrocera_cucurbitae:0.0,929346358_Bactrocera_oleae:0.0,929346356_Bactrocera_oleae:0.0,751781356_Bactrocera_dorsalis:0.0,751781358_Bactrocera_dorsalis:0.0):0.01108,(906457680_Lucilia_cuprina:0.01641,557777002_Musca_domestica:0.00055)0.998:0.03346)0.806:0.01120)0.791:0.02389,((668461674_Anopheles_sinensis:0.00773,(158298694_Anopheles_gambiae:0.00053,((749206381_Aedes_aegypti:0.0,170037189_Culex_quinquefasciatus:0.0):0.00055,157119564_Aedes_aegypti:0.00055)0.948:0.01135)0.247:0.02018)1.000:0.07735,425626950_Mayetiola_destructor:0.11750)0.712:0.01133)1.000:0.06312)0.938:0.03104)0.704:0.01871)0.908:0.02194,(242022991_Pediculus_humanus:0.12006,619831236_Bemisia_tabaci:0.17361)0.741:0.00066)0.977:0.02074)0.876:0.01388,646700117_Zootermopsis_nevadensis:0.03685)1.000:0.09928,225714608_Lepeophtheirus_salmonis:0.10316)0.892:0.03076,(((443609753_Penaeus_monodon:0.0,195971116_Fenneropenaeus_chinensis:0.0,332271591_Marsupenaeus_japonicus:0.0,332271593_Marsupenaeus_japonicus:0.0):0.00371,(328905029_Litopenaeus_vannamei:0.0,221328528_Fenneropenaeus_chinensis:0.0):0.00055)0.969:0.04068,((675377345_Stegodyphus_mimosarum:0.07660,241779179_Ixodes_scapularis:0.36648)0.196:0.00054,(926645751_Limulus_polyphemus:0.21949,926618341_Limulus_polyphemus:0.06535)0.998:0.11817)0.999:0.12773)0.321:0.00788)1.000:0.12612)0.932:0.05979)0.918:0.05541,291238580_Saccoglossus_kowalevskii:0.16758)0.968:0.05390)0.238:0.08467,(((328713075_Acyrthosiphon_pisum:0.0,328713081_Acyrthosiphon_pisum:0.0):0.76551,328714433_Acyrthosiphon_pisum:0.81080)0.976:0.34289,(375161472_Laodelphax_striatella:0.71489,(749161079_Gregarina_niphandrodes:0.76797,491528418_Vibrio_alginolyticus:1.03592)0.954:0.29994)0.930:0.16537)0.808:0.10463)0.332:0.08627)0.982:0.10052)0.974:0.09654)0.863:0.03792,((831557162_Fundulus_heteroclitus:0.39071,(213512316_Salmo_salar:0.25227,548420604_Pundamilia_nyererei:0.51202)0.447:0.16877)0.864:0.06766,((733877535_Meleagris_gallopavo:0.07283,(700360032_Haliaeetus_albicilla:0.02682,701328978_Tauraco_erythrolophus:0.03852)0.994:0.16312)1.000:0.41222,(819554608_Sus_scrofa:0.11063,(685580959_Papio_anubis:0.09427,(159162913_Homo_sapiens:0.00863,576317825_synthetic_construct:0.16105)0.849:0.02358)0.773:0.08716)1.000:0.33882)0.928:0.17629)0.974:0.12109)0.916:0.07434)0.020:0.02918,(518128193_Leisingera_spp:1.18366,282585603_Pyramidobacter_piscolens:1.11738)0.446:0.16405)0.944:0.15209,(646389113_Jaapia_argillacea:0.81211,(751185505_Amanita_muscaria:1.23783,167535410_Monosiga_brevicollis:0.39943)0.144:0.14219)0.769:0.16180)0.990:0.21749,(443705473_Capitella_teleta:0.81216,((((944237224_Setaria_italica:0.00054,(944237225_Setaria_italica:0.0,514795435_Setaria_italica:0.0):0.00654)0.998:0.07043,(242081359_Sorghum_bicolor:0.03135,(670357787_Zea_mays:0.00055,(212276238_Zea_mays:0.00055,414870580_Zea_mays:0.00054)0.910:0.00671)0.999:0.07187)0.961:0.04376)0.998:0.11040,(((115476208_Oryza_sativa:0.0,125561394_Oryza_sativa:0.0):0.06159,573955716_Oryza_brachyantha:0.04628)1.000:0.11862,((474412010_Triticum_urartu:0.0,475542034_Aegilops_tauschii:0.0):0.10104,(357141254_Brachypodium_distachyon:0.00055,944062513_Brachypodium_distachyon:0.00649)0.937:0.03906)0.116:0.03688)0.910:0.05914)0.991:0.11895,(((641843999_Citrus_sinensis:0.00623,567919300_Citrus_clementina:0.00762)1.000:0.21248,((723685803_Solanum_lycopersicum:0.0,723685806_Solanum_lycopersicum:0.0):0.18932,(698550740_Nicotiana_sylvestris:0.05109,697185027_Nicotiana_tomentosiformis:0.02349)0.993:0.08644)0.983:0.08427)0.997:0.08456,(902227052_Spinacia_oleracea:0.27879,(629085847_Eucalyptus_grandis:0.24128,(((((802633995_Jatropha_curcas:0.09164,(729420093_Cleome_hassleriana:0.29380,((778680845_Cucumis_sativus:0.00053,(778680848_Cucumis_sativus:0.0,449464150_Cucumis_sativus:0.0):0.00673)0.970:0.03089,(659114468_Cucumis_melo:0.00053,(659114472_Cucumis_melo:0.0,659114470_Cucumis_melo:0.0):0.00680)0.992:0.05489)0.996:0.09455)0.978:0.06794)0.865:0.03301,((((947051746_Glycine_max:0.18181,593800720_Phaseolus_vulgaris:0.28425)0.652:0.06827,(502096936_Cicer_arietinum:0.00055,502096933_Cicer_arietinum:0.00342)1.000:0.18166)0.450:0.00325,(593490045_Phaseolus_vulgaris:0.00055,593490047_Phaseolus_vulgaris:0.00055)1.000:0.12939)0.858:0.02347,(593490049_Phaseolus_vulgaris:0.12271,((947114678_Glycine_max:0.0,734389064_Glycine_soja:0.0):0.17733,(920703804_Vigna_angularis:0.02110,950983577_Vigna_radiata:0.05691)0.792:0.01312)0.963:0.04213)1.000:0.13878)0.985:0.07830)0.144:0.02800,(590652044_Theobroma_cacao:0.04772,((((848863671_Erythranthe_guttata:0.00055,604342269_Mimulus_guttatus:0.00669)1.000:0.12078,(747098252_Sesamum_indicum:0.00055,747098254_Sesamum_indicum:0.00055)0.991:0.06819)1.000:0.11654,((((823205315_Gossypium_raimondii:0.0,728815603_Gossypium_arboreum:0.0,763781139_Gossypium_raimondii:0.0,823205297_Gossypium_raimondii:0.0,763781141_Gossypium_raimondii:0.0):0.00055,763781138_Gossypium_raimondii:0.00054)0.000:0.00054,(823231732_Gossypium_raimondii:0.05495,823166184_Gossypium_raimondii:0.16424)0.000:0.00054)0.983:0.04677,(694412163_Pyrus_x:0.17541,(657978763_Malus_domestica:0.00054,(694392740_Pyrus_x:0.0,658026352_Malus_domestica:0.0):0.00642)0.880:0.02963)1.000:0.16690)0.906:0.03578)0.941:0.03248,((698515503_Nicotiana_sylvestris:0.02578,697102207_Nicotiana_tomentosiformis:0.00451)0.980:0.04626,(565382916_Solanum_tuberosum:0.01000,460372343_Solanum_lycopersicum:0.04146)0.967:0.03882)0.997:0.08891)0.947:0.03143)0.997:0.00053)0.929:0.02297,((((661894264_Coffea_canephora:0.14271,(703093321_Morus_notabilis:0.07617,703127104_Morus_notabilis:0.10796)0.999:0.09632)0.937:0.03394,(641844199_Citrus_sinensis:0.0,641844200_Citrus_sinensis:0.0,567876089_Citrus_clementina:0.0,568857173_Citrus_sinensis:0.0,567876087_Citrus_clementina:0.0):0.09612)0.934:0.02226,(((743821400_Populus_euphratica:0.0,743821405_Populus_euphratica:0.0,743821409_Populus_euphratica:0.0):0.08636,(255583419_Ricinus_communis:0.06919,((743794512_Elaeis_guineensis:0.0,743794508_Elaeis_guineensis:0.0):0.03059,((672181513_Phoenix_dactylifera:0.0,672181507_Phoenix_dactylifera:0.0,672181509_Phoenix_dactylifera:0.0,672181511_Phoenix_dactylifera:0.0):0.01357,(672206097_Phoenix_dactylifera:0.03793,(743758056_Elaeis_guineensis:0.0,743758062_Elaeis_guineensis:0.0,743758060_Elaeis_guineensis:0.0,743758058_Elaeis_guineensis:0.0):0.01354)0.725:0.00055)0.971:0.03468)0.999:0.07650)0.969:0.03863)0.693:0.00652,(731417500_Vitis_vinifera:0.0,731417508_Vitis_vinifera:0.0,359488195_Vitis_vinifera:0.0):0.04137)0.968:0.02647)0.864:0.01445,((661898402_Coffea_canephora:0.20857,720059808_Nelumbo_nucifera:0.17629)0.988:0.08407,(769805912_Amborella_trichopoda:0.00055,769805910_Amborella_trichopoda:0.00660)1.000:0.17705)0.910:0.03480)0.980:0.03862)0.945:0.03422,((695007324_Musa_acuminata:0.0,695007326_Musa_acuminata:0.0,695007320_Musa_acuminata:0.0,695007322_Musa_acuminata:0.0,695007328_Musa_acuminata:0.0,695007330_Musa_acuminata:0.0):0.25940,(731316020_Beta_vulgaris:0.13974,902211677_Spinacia_oleracea:0.13751)0.724:0.05100)0.979:0.08731)0.866:0.03323)0.879:0.03089)0.841:0.01654)0.980:0.08781)0.988:0.16880)0.695:0.02502)0.937:0.09325)0.447:0.07145)0.995:0.16471,(695041739_Musa_acuminata:0.17784,((669031868_Triticum_aestivum:0.35407,670384701_Zea_mays:0.23227)0.997:0.33578,(((922375602_Medicago_truncatula:0.29872,(734309775_Glycine_soja:0.08513,((593691713_Phaseolus_vulgaris:0.04475,593691717_Phaseolus_vulgaris:0.00055)0.855:0.01146,(593691715_Phaseolus_vulgaris:0.07807,920710193_Vigna_angularis:0.11785)0.835:0.03958)0.976:0.08301)0.999:0.15916)0.988:0.13365,((((694438570_Pyrus_x:0.02802,764565173_Fragaria_vesca:0.11125)1.000:0.13745,(763813912_Gossypium_raimondii:0.22474,(147856819_Vitis_vinifera:0.36168,(255569488_Ricinus_communis:0.19605,(658053431_Malus_domestica:0.01380,658015256_Malus_domestica:0.00055)1.000:0.30239)0.984:0.23573)0.928:0.10347)0.962:0.10704)0.871:0.03595,(590585930_Theobroma_cacao:0.04165,((823123879_Gossypium_raimondii:0.0,823123881_Gossypium_raimondii:0.0,763741681_Gossypium_raimondii:0.0):0.01445,728848536_Gossypium_arboreum:0.00697)0.981:0.03921)1.000:0.11248)0.955:0.04045,(566188159_Populus_trichocarpa:0.00053,743796222_Populus_euphratica:0.00301)1.000:0.16299)0.884:0.03237)0.906:0.05230,(661877326_Coffea_canephora:0.14932,(747085995_Sesamum_indicum:0.12491,(848876030_Mimulus_guttatus:0.00055,604331142_Mimulus_guttatus:0.00055)0.995:0.10018)0.982:0.11963)0.972:0.12826)0.993:0.15879)0.961:0.11070)0.967:0.08035)0.932:0.04604,((743886631_Elaeis_guineensis:0.0,743886627_Elaeis_guineensis:0.0):0.11574,((((593702175_Phaseolus_vulgaris:0.21682,658036517_Malus_domestica:0.09026)0.920:0.11521,(566199660_Populus_trichocarpa:0.02508,((743942271_Populus_euphratica:0.0,743942265_Populus_euphratica:0.0,743942269_Populus_euphratica:0.0,743942263_Populus_euphratica:0.0,743942267_Populus_euphratica:0.0,743942257_Populus_euphratica:0.0):0.05465,566232394_Populus_trichocarpa:0.00670)0.952:0.03565)0.957:0.05862)0.905:0.06182,(((((700204599_Cucumis_sativus:0.15771,922351485_Medicago_truncatula:0.15066)0.914:0.03406,(763813915_Gossypium_raimondii:0.12894,(641835991_Citrus_sinensis:0.0,641835988_Citrus_sinensis:0.0):0.10467)0.836:0.01367)0.850:0.00900,((702492452_Eucalyptus_grandis:0.0,702492455_Eucalyptus_grandis:0.0):0.12728,(297821192_Arabidopsis_lyrata:0.02787,(((727461900_Camelina_sativa:0.0,727461897_Camelina_sativa:0.0):0.00054,727591702_Camelina_sativa:0.02310)1.000:0.03376,(((923878691_Brassica_napus:0.0,685365673_Brassica_rapa:0.0,674956595_Brassica_napus:0.0,922552260_Brassica_oleracea:0.0,923890960_Brassica_napus:0.0,674921791_Brassica_napus:0.0):0.03003,567182260_Eutrema_salsugineum:0.00055)0.993:0.04307,(565467076_Capsella_rubella:0.03001,((18389232_Arabidopsis_thaliana:0.0,22331912_Arabidopsis_thaliana:0.0,238480134_Arabidopsis_thaliana:0.0):0.00055,7362760_Arabidopsis_thaliana:0.00717)0.969:0.03286)0.966:0.02613)0.567:0.00054)0.893:0.00055)1.000:0.13630)0.928:0.03187)0.926:0.02808,((723657405_Solanum_lycopersicum:0.0,723657402_Solanum_lycopersicum:0.0):0.02281,(698549742_Nicotiana_sylvestris:0.0,698549745_Nicotiana_sylvestris:0.0):0.00056)1.000:0.09085)0.835:0.03250,703067614_Morus_notabilis:0.08286)0.922:0.05471)0.807:0.03273,(242083576_Sorghum_bicolor:0.35818,(567908213_Citrus_clementina:0.28298,641847427_Citrus_sinensis:0.11520)0.988:0.14221)0.857:0.03565)0.976:0.07306)0.534:0.02619)1.000:0.16721,((((215764986_Oryza_sativa:0.0,222641889_Oryza_sativa:0.0,125564316_Oryza_sativa:0.0):0.00055,573958423_Oryza_brachyantha:0.01949)0.919:0.00054,(322518582_gi|322518582|sp|B7E3211|DRB5_ORYSJ_RecName:0.00054,40788412_Oryza_sativa:0.04332)0.000:0.00054)0.965:0.02334,((670372533_Zea_mays:0.0,670372531_Zea_mays:0.0,195641916_Zea_mays:0.0):0.05526,(475530025_Aegilops_tauschii:0.00055,(326495676_Hordeum_vulgare:0.00055,474086540_Triticum_urartu:0.00659)0.910:0.00635)0.963:0.03128)0.665:0.01419)0.826:0.02043)0.901:0.02542)0.984:0.02096)0.954:0.01086,(((595950134_Prunus_persica:0.0,645250127_Prunus_mume:0.0):0.01298,((657974504_Malus_domestica:0.0,694439899_Pyrus_x:0.0,694439897_Pyrus_x:0.0):0.00051,(694406551_Pyrus_x:0.01772,(694433895_Pyrus_x:0.00055,658011995_Malus_domestica:0.00662)0.998:0.00055)0.940:0.01609)0.745:0.00242)0.886:0.00748,(((604321264_Mimulus_guttatus:0.0,848887615_Mimulus_guttatus:0.0):0.05683,747101589_Sesamum_indicum:0.00053)0.979:0.01952,(729400523_Cleome_hassleriana:0.00055,(729307680_Cleome_hassleriana:0.02443,(922460505_Brassica_oleracea:0.00055,(727519319_Camelina_sativa:0.00647,(727533565_Camelina_sativa:0.00642,((567193196_Eutrema_salsugineum:0.0,297805542_Arabidopsis_lyrata:0.0,923608188_Brassica_napus:0.0,30693732_Arabidopsis_thaliana:0.0,685298583_Brassica_rapa:0.0,727556879_Camelina_sativa:0.0,923799979_Brassica_napus:0.0,565443679_Capsella_rubella:0.0,9759153_Arabidopsis_thaliana:0.0):0.00055,674886201_Brassica_napus:0.01970)0.000:0.00055)0.000:0.00055)0.932:0.00627)0.999:0.04385)0.761:0.00116)0.900:0.00991)0.944:0.00878)0.971:0.00054)0.900:0.00607)0.815:0.00348)0.000:0.00053,(255543655_Ricinus_communis:0.0,566152447_Populus_trichocarpa:0.0):0.00055,((743937030_Populus_euphratica:0.0,566212433_Populus_trichocarpa:0.0):0.00985,((568829036_Citrus_sinensis:0.0,567909385_Citrus_clementina:0.0,641844967_Citrus_sinensis:0.0):0.00315,(802564353_Jatropha_curcas:0.0,802564358_Jatropha_curcas:0.0):0.00323)1.000:0.00054)0.282:0.00055);
[truncated: 577,080 more chars]
